# Supplementary material for: Network pharmacology and molecular docking to elucidate the mechanism of pulsatilla decoction in the treatment of colon cancer
Source: Front Pharmacol. 2022 Aug 8;13:940508. doi: 10.3389/fphar.2022.940508 (PMC9393233; doi:10.3389/fphar.2022.940508)
Supplement: Supplementary file 1 [file Datasheet1.zip]

Archive with 8 entries (8 files):
- Colon cancer targets.xlsx
- Core Targets.csv
- GO analysis.xlsx
- KEGG analysis.xlsx
- Overlapping targets.xlsx
- Pathways.xlsx
- PD ingredients.xlsx
- PD targets.xlsx
