# Supplementary material for: Network pharmacology and molecular docking to elucidate the mechanism of pulsatilla decoction in the treatment of colon cancer
Source: Front Pharmacol. 2022 Aug 8;13:940508. doi: 10.3389/fphar.2022.940508 (PMC9393233; doi:10.3389/fphar.2022.940508)
Supplement: Supplementary file 1 [file Datasheet1.zip › Colon cancer targets.xlsx]

## Sheet: Sheet1
targets	colon cancer	TYMS
targets	colon cancer	TYMP
targets	colon cancer	CDA
targets	colon cancer	CES1
targets	colon cancer	DPYD
targets	colon cancer	CYP2C9
targets	colon cancer	TP53
targets	colon cancer	APC
targets	colon cancer	MET
targets	colon cancer	MSH2
targets	colon cancer	PIK3CA
targets	colon cancer	MLH1
targets	colon cancer	PTEN
targets	colon cancer	CTNNB1
targets	colon cancer	KRAS
targets	colon cancer	MSH6
targets	colon cancer	BRAF
targets	colon cancer	CDH1
targets	colon cancer	RET
targets	colon cancer	EGFR
targets	colon cancer	ERBB2
targets	colon cancer	AKT1
targets	colon cancer	MIR21
targets	colon cancer	PMS2
targets	colon cancer	CDKN2A
targets	colon cancer	SMAD4
targets	colon cancer	BRCA2
targets	colon cancer	CCND1
targets	colon cancer	MUTYH
targets	colon cancer	FLCN
targets	colon cancer	ATM
targets	colon cancer	FGFR3
targets	colon cancer	HRAS
targets	colon cancer	PALB2
targets	colon cancer	EPCAM
targets	colon cancer	NRAS
targets	colon cancer	MIR34A
targets	colon cancer	BRCA1
targets	colon cancer	RB1
targets	colon cancer	BAX
targets	colon cancer	TGFBR2
targets	colon cancer	AXIN2
targets	colon cancer	MIR141
targets	colon cancer	MIR143
targets	colon cancer	MTOR
targets	colon cancer	VHL
targets	colon cancer	CHEK2
targets	colon cancer	STK11
targets	colon cancer	MIR145
targets	colon cancer	CASP8
targets	colon cancer	CDC73
targets	colon cancer	TERT
targets	colon cancer	PPARG
targets	colon cancer	PMS1
targets	colon cancer	GREM1
targets	colon cancer	MLH3
targets	colon cancer	POLE
targets	colon cancer	SRC
targets	colon cancer	MIR221
targets	colon cancer	MIR126
targets	colon cancer	EGF
targets	colon cancer	FGFR2
targets	colon cancer	MIR127
targets	colon cancer	EP300
targets	colon cancer	DCC
targets	colon cancer	PTCH1
targets	colon cancer	KIT
targets	colon cancer	MIR34C
targets	colon cancer	MIR17
targets	colon cancer	FHIT
targets	colon cancer	MIR203A
targets	colon cancer	POLD1
targets	colon cancer	VEGFA
targets	colon cancer	FBXW7
targets	colon cancer	MIR200C
targets	colon cancer	OGG1
targets	colon cancer	NKX2-1
targets	colon cancer	BUB1B
targets	colon cancer	CDKN1A
targets	colon cancer	IGF2
targets	colon cancer	MIR222
targets	colon cancer	MIR205
targets	colon cancer	ESR1
targets	colon cancer	PDGFRL
targets	colon cancer	SETD2
targets	colon cancer	PTGS2
targets	colon cancer	MIR34B
targets	colon cancer	FASLG
targets	colon cancer	BRIP1
targets	colon cancer	HNF1B
targets	colon cancer	MUC1
targets	colon cancer	AURKA
targets	colon cancer	MIR200B
targets	colon cancer	TNFRSF10B
targets	colon cancer	PRCC
targets	colon cancer	MIR146A
targets	colon cancer	MYC
targets	colon cancer	HNF1A
targets	colon cancer	BUB1
targets	colon cancer	KRT7
targets	colon cancer	NTRK1
targets	colon cancer	MIR100
targets	colon cancer	MIR20A
targets	colon cancer	CDKN1B
targets	colon cancer	MDM2
targets	colon cancer	MIR155
targets	colon cancer	BMPR1A
targets	colon cancer	MEN1
targets	colon cancer	CTNNA1
targets	colon cancer	LRRC56
targets	colon cancer	MIR18A
targets	colon cancer	PTPRJ
targets	colon cancer	MIR125A
targets	colon cancer	HIF1A
targets	colon cancer	ARID1A
targets	colon cancer	AXIN1
targets	colon cancer	PBRM1
targets	colon cancer	PIK3R1
targets	colon cancer	DLC1
targets	colon cancer	MAP2K1
targets	colon cancer	CEACAM5
targets	colon cancer	TSC2
targets	colon cancer	MCC
targets	colon cancer	MIR200A
targets	colon cancer	TGFB1
targets	colon cancer	MIR192
targets	colon cancer	MIR93
targets	colon cancer	MIR451A
targets	colon cancer	SOX9
targets	colon cancer	MSH3
targets	colon cancer	MIR195
targets	colon cancer	MIR27A
targets	colon cancer	ESR2
targets	colon cancer	BCL2
targets	colon cancer	MIR19A
targets	colon cancer	ALK
targets	colon cancer	TSC1
targets	colon cancer	STAT3
targets	colon cancer	FAS
targets	colon cancer	SMO
targets	colon cancer	MIR210
targets	colon cancer	PLA2G2A
targets	colon cancer	BLM
targets	colon cancer	KRT20
targets	colon cancer	RAD54L
targets	colon cancer	MIR15A
targets	colon cancer	CDKN3
targets	colon cancer	KDR
targets	colon cancer	PTPN12
targets	colon cancer	MIR31
targets	colon cancer	RAD54B
targets	colon cancer	MMP2
targets	colon cancer	MIR106B
targets	colon cancer	MIR140
targets	colon cancer	IGF2R
targets	colon cancer	MMP9
targets	colon cancer	MITF
targets	colon cancer	MIRLET7A1
targets	colon cancer	CASP3
targets	colon cancer	TLR2
targets	colon cancer	BCL10
targets	colon cancer	MIR29A
targets	colon cancer	CD44
targets	colon cancer	IL6
targets	colon cancer	MIR26A1
targets	colon cancer	SDHB
targets	colon cancer	CXCL8
targets	colon cancer	C11orf65
targets	colon cancer	TNF
targets	colon cancer	MIR215
targets	colon cancer	MIR223
targets	colon cancer	BIRC5
targets	colon cancer	MIR483
targets	colon cancer	ABCB1
targets	colon cancer	KRT19
targets	colon cancer	TFE3
targets	colon cancer	NOTCH1
targets	colon cancer	SMARCA4
targets	colon cancer	PTCH2
targets	colon cancer	CD274
targets	colon cancer	MIR29C
targets	colon cancer	MIR23B
targets	colon cancer	MT-CO1
targets	colon cancer	NBN
targets	colon cancer	JUN
targets	colon cancer	CDX2
targets	colon cancer	ING1
targets	colon cancer	CDK4
targets	colon cancer	BCL2L1
targets	colon cancer	SLC49A4
targets	colon cancer	TP63
targets	colon cancer	TGFA
targets	colon cancer	RNF139
targets	colon cancer	MIR122
targets	colon cancer	MIR23A
targets	colon cancer	CHGA
targets	colon cancer	MIR342
targets	colon cancer	MKI67
targets	colon cancer	MIR22
targets	colon cancer	XRCC3
targets	colon cancer	MIR25
targets	colon cancer	MIR10B
targets	colon cancer	RNF43
targets	colon cancer	DIRC3
targets	colon cancer	MAPK1
targets	colon cancer	GSTP1
targets	colon cancer	FGFR4
targets	colon cancer	ST14
targets	colon cancer	FLT4
targets	colon cancer	MMP1
targets	colon cancer	TP73
targets	colon cancer	RAD51
targets	colon cancer	IL1B
targets	colon cancer	KLF6
targets	colon cancer	PPP2R1B
targets	colon cancer	MT-CYB
targets	colon cancer	TNFSF10
targets	colon cancer	MT-CO2
targets	colon cancer	VIM
targets	colon cancer	ASPSCR1
targets	colon cancer	FOXE1
targets	colon cancer	MIR181A1
targets	colon cancer	RAD51C
targets	colon cancer	IFNG
targets	colon cancer	MIR224
targets	colon cancer	MIRLET7G
targets	colon cancer	MST1R
targets	colon cancer	GSTM1
targets	colon cancer	MTUS1
targets	colon cancer	KRT5
targets	colon cancer	IGF1R
targets	colon cancer	CASP9
targets	colon cancer	NFE2L2
targets	colon cancer	AR
targets	colon cancer	MIR214
targets	colon cancer	MINPP1
targets	colon cancer	MIR30E
targets	colon cancer	SYP
targets	colon cancer	MIR182
targets	colon cancer	BARD1
targets	colon cancer	FH
targets	colon cancer	NFKBIA
targets	colon cancer	MIR96
targets	colon cancer	KRT18
targets	colon cancer	NTHL1
targets	colon cancer	MUC2
targets	colon cancer	MIR98
targets	colon cancer	PDGFRA
targets	colon cancer	IL10
targets	colon cancer	FLT1
targets	colon cancer	PAX8
targets	colon cancer	ERBB3
targets	colon cancer	MYB
targets	colon cancer	MIR191
targets	colon cancer	GNAS
targets	colon cancer	MIR137
targets	colon cancer	MIR133B
targets	colon cancer	SMAD7
targets	colon cancer	CDKN2B
targets	colon cancer	MIR204
targets	colon cancer	KRT8
targets	colon cancer	MIR373
targets	colon cancer	PGR
targets	colon cancer	LGALS3
targets	colon cancer	IRF1
targets	colon cancer	RASA1
targets	colon cancer	ERCC6
targets	colon cancer	NME1
targets	colon cancer	SDHD
targets	colon cancer	MYO1B
targets	colon cancer	DMD
targets	colon cancer	MGMT
targets	colon cancer	H19
targets	colon cancer	ENO2
targets	colon cancer	FGF2
targets	colon cancer	PKHD1
targets	colon cancer	PARP1
targets	colon cancer	MAPK8
targets	colon cancer	CA9
targets	colon cancer	PCNA
targets	colon cancer	RAC1
targets	colon cancer	TFEB
targets	colon cancer	CAV1
targets	colon cancer	IL2
targets	colon cancer	XRCC1
targets	colon cancer	MT-ND1
targets	colon cancer	SLC22A18
targets	colon cancer	MIR429
targets	colon cancer	RASSF1
targets	colon cancer	PTK2
targets	colon cancer	MIR183
targets	colon cancer	MTHFR
targets	colon cancer	NUTM1
targets	colon cancer	EGFR-AS1
targets	colon cancer	SUFU
targets	colon cancer	FGFR1
targets	colon cancer	MIRLET7C
targets	colon cancer	CYP1A1
targets	colon cancer	RSPO1
targets	colon cancer	MIRLET7D
targets	colon cancer	XRCC2
targets	colon cancer	NQO1
targets	colon cancer	EPHB2
targets	colon cancer	DDR2
targets	colon cancer	VDR
targets	colon cancer	MIR185
targets	colon cancer	HGF
targets	colon cancer	WWOX
targets	colon cancer	MMP7
targets	colon cancer	ERCC2
targets	colon cancer	SFPQ
targets	colon cancer	FZD3
targets	colon cancer	LOC100507346
targets	colon cancer	MIR148A
targets	colon cancer	KLLN
targets	colon cancer	MIR24-2
targets	colon cancer	SLC9A9
targets	colon cancer	MAPK3
targets	colon cancer	DICER1
targets	colon cancer	BRD4
targets	colon cancer	MT-ND4L
targets	colon cancer	MIR181A2
targets	colon cancer	HNF4A
targets	colon cancer	CYCS
targets	colon cancer	ROS1
targets	colon cancer	MIR107
targets	colon cancer	AMER1
targets	colon cancer	ERCC1
targets	colon cancer	SMARCB1
targets	colon cancer	MUC4
targets	colon cancer	MIR106A
targets	colon cancer	MAPK14
targets	colon cancer	NF1
targets	colon cancer	CCAT1
targets	colon cancer	EZH2
targets	colon cancer	RHOA
targets	colon cancer	MIR196A2
targets	colon cancer	VEGFC
targets	colon cancer	NFKB1
targets	colon cancer	PLAU
targets	colon cancer	ENG
targets	colon cancer	MALAT1
targets	colon cancer	AFP
targets	colon cancer	STAT1
targets	colon cancer	MIR150
targets	colon cancer	RBFOX1
targets	colon cancer	CREBBP
targets	colon cancer	DNMT1
targets	colon cancer	KRT14
targets	colon cancer	NTRK3
targets	colon cancer	CLTC
targets	colon cancer	MIRLET7B
targets	colon cancer	CXCR4
targets	colon cancer	ODC1
targets	colon cancer	INS-IGF2
targets	colon cancer	GAST
targets	colon cancer	TCERG1
targets	colon cancer	MUC5AC
targets	colon cancer	CCNA2
targets	colon cancer	SLC2A1
targets	colon cancer	PRKN
targets	colon cancer	NFIB
targets	colon cancer	PLAUR
targets	colon cancer	TCF7L2
targets	colon cancer	CDK2
targets	colon cancer	MIR197
targets	colon cancer	JAK1
targets	colon cancer	MACC1
targets	colon cancer	SMAD2
targets	colon cancer	RAD51D
targets	colon cancer	MIR372
targets	colon cancer	PROM1
targets	colon cancer	IGF1
targets	colon cancer	SNAI1
targets	colon cancer	RHBDF2
targets	colon cancer	GRP
targets	colon cancer	CCNB1
targets	colon cancer	SMAD3
targets	colon cancer	GDNF
targets	colon cancer	KEAP1
targets	colon cancer	SOX10
targets	colon cancer	SNAI2
targets	colon cancer	MIR193A
targets	colon cancer	CFLAR
targets	colon cancer	HOTAIR
targets	colon cancer	ABCC1
targets	colon cancer	NONO
targets	colon cancer	CEACAM7
targets	colon cancer	TIMP3
targets	colon cancer	IFNA1
targets	colon cancer	CCNH
targets	colon cancer	MMP14
targets	colon cancer	HABP2
targets	colon cancer	FOS
targets	colon cancer	SDHC
targets	colon cancer	MIR584
targets	colon cancer	MIR128-2
targets	colon cancer	TWIST1
targets	colon cancer	PTPN11
targets	colon cancer	NOD2
targets	colon cancer	MIR146B
targets	colon cancer	MIR30D
targets	colon cancer	MIR486-1
targets	colon cancer	MIR181B1
targets	colon cancer	MIRLET7E
targets	colon cancer	AREG
targets	colon cancer	CEACAM3
targets	colon cancer	CALCA
targets	colon cancer	HSPBAP1
targets	colon cancer	LZTS1
targets	colon cancer	MCL1
targets	colon cancer	KLF4
targets	colon cancer	FN1
targets	colon cancer	PRKCA
targets	colon cancer	SP1
targets	colon cancer	FANCC
targets	colon cancer	TGFBR1
targets	colon cancer	MIR499A
targets	colon cancer	TIMP2
targets	colon cancer	RAF1
targets	colon cancer	SST
targets	colon cancer	E2F1
targets	colon cancer	MIR15B
targets	colon cancer	RARB
targets	colon cancer	CASP10
targets	colon cancer	TMEM127
targets	colon cancer	CCAT2
targets	colon cancer	NOS2
targets	colon cancer	CLDN7
targets	colon cancer	CXCL12
targets	colon cancer	DLEC1
targets	colon cancer	IDH2
targets	colon cancer	XIAP
targets	colon cancer	ICAM1
targets	colon cancer	ANXA5
targets	colon cancer	MIR10A
targets	colon cancer	YAP1
targets	colon cancer	KITLG
targets	colon cancer	FOXP3
targets	colon cancer	IL7
targets	colon cancer	MIR199B
targets	colon cancer	MIR130A
targets	colon cancer	SPP1
targets	colon cancer	ABCG2
targets	colon cancer	CTTN
targets	colon cancer	ING3
targets	colon cancer	IL4
targets	colon cancer	PPM1D
targets	colon cancer	CDH2
targets	colon cancer	IDH1
targets	colon cancer	NDUFA13
targets	colon cancer	CIB1
targets	colon cancer	IFI27
targets	colon cancer	KDM4C
targets	colon cancer	NCAM1
targets	colon cancer	CALB2
targets	colon cancer	PALLD
targets	colon cancer	RELA
targets	colon cancer	CDK6
targets	colon cancer	TFF1
targets	colon cancer	IFNA2
targets	colon cancer	TIMP1
targets	colon cancer	RAD51L3-RFFL
targets	colon cancer	FAN1
targets	colon cancer	ITGB1
targets	colon cancer	THBS1
targets	colon cancer	DNMT3B
targets	colon cancer	HSP90AA1
targets	colon cancer	ALB
targets	colon cancer	MRE11
targets	colon cancer	EDNRB
targets	colon cancer	TG
targets	colon cancer	PRKAR1A
targets	colon cancer	B2M
targets	colon cancer	CRP
targets	colon cancer	MUC16
targets	colon cancer	PDGFRB
targets	colon cancer	MIR181C
targets	colon cancer	GSK3B
targets	colon cancer	MIR193B
targets	colon cancer	PVT1
targets	colon cancer	TNFRSF10A
targets	colon cancer	WRAP53
targets	colon cancer	BSG
targets	colon cancer	PDCD1
targets	colon cancer	HSPB1
targets	colon cancer	NAT2
targets	colon cancer	CYP19A1
targets	colon cancer	MIR199A1
targets	colon cancer	ZEB1
targets	colon cancer	BAK1
targets	colon cancer	PTHLH
targets	colon cancer	PIK3CG
targets	colon cancer	MIRLET7A3
targets	colon cancer	PRKACA
targets	colon cancer	CHEK1
targets	colon cancer	TLR4
targets	colon cancer	IGFBP3
targets	colon cancer	RNASEL
targets	colon cancer	CCR6
targets	colon cancer	SDHA
targets	colon cancer	SOX2
targets	colon cancer	NLRP1
targets	colon cancer	MME
targets	colon cancer	DDB2
targets	colon cancer	TERC
targets	colon cancer	BAP1
targets	colon cancer	TUG1
targets	colon cancer	EZR
targets	colon cancer	TOP1
targets	colon cancer	CD34
targets	colon cancer	HMGA2
targets	colon cancer	MSR1
targets	colon cancer	PHB
targets	colon cancer	ERBB4
targets	colon cancer	EPHA2
targets	colon cancer	CTNND1
targets	colon cancer	MIR335
targets	colon cancer	CTSD
targets	colon cancer	LAMC2
targets	colon cancer	JAK2
targets	colon cancer	ABCC3
targets	colon cancer	CD40
targets	colon cancer	MIR181B2
targets	colon cancer	GLI1
targets	colon cancer	CDK1
targets	colon cancer	S100A4
targets	colon cancer	LMNA
targets	colon cancer	SERPINB5
targets	colon cancer	MMP3
targets	colon cancer	WNT5A
targets	colon cancer	NDRG1
targets	colon cancer	CEACAM6
targets	colon cancer	GAPDH
targets	colon cancer	JAG1
targets	colon cancer	AKT2
targets	colon cancer	UCA1
targets	colon cancer	HULC
targets	colon cancer	MIR296
targets	colon cancer	BMP6
targets	colon cancer	SRGAP1
targets	colon cancer	ZEB2
targets	colon cancer	POU5F1
targets	colon cancer	SOD2
targets	colon cancer	NEAT1
targets	colon cancer	PTGS1
targets	colon cancer	CYLD
targets	colon cancer	ITGB4
targets	colon cancer	VIP
targets	colon cancer	MIR16-1
targets	colon cancer	ANXA2
targets	colon cancer	TMC8
targets	colon cancer	DPP4
targets	colon cancer	FOXM1
targets	colon cancer	CYP2A6
targets	colon cancer	WT1
targets	colon cancer	INS
targets	colon cancer	HSPA4
targets	colon cancer	TCF4
targets	colon cancer	RUNX3
targets	colon cancer	PLK1
targets	colon cancer	GSTT1
targets	colon cancer	DKK1
targets	colon cancer	MEG3
targets	colon cancer	TOP2A
targets	colon cancer	FOXO3
targets	colon cancer	BMP2
targets	colon cancer	HFE
targets	colon cancer	MIR139
targets	colon cancer	KLF5
targets	colon cancer	NCOA4
targets	colon cancer	LOX
targets	colon cancer	MRPL58
targets	colon cancer	HPSE
targets	colon cancer	JUP
targets	colon cancer	BMI1
targets	colon cancer	PTGER4
targets	colon cancer	CD24
targets	colon cancer	CSF2
targets	colon cancer	DAPK1
targets	colon cancer	ELAVL1
targets	colon cancer	LEF1
targets	colon cancer	RXRA
targets	colon cancer	MIR375
targets	colon cancer	KLK3
targets	colon cancer	MIR9-1
targets	colon cancer	HDAC1
targets	colon cancer	SERPINA3
targets	colon cancer	HSPA5
targets	colon cancer	CCL2
targets	colon cancer	CDKN2B-AS1
targets	colon cancer	MAP2K2
targets	colon cancer	CCDC6
targets	colon cancer	VEGFD
targets	colon cancer	AMACR
targets	colon cancer	CSF3
targets	colon cancer	MUC6
targets	colon cancer	CTSB
targets	colon cancer	HMMR
targets	colon cancer	MYBL1
targets	colon cancer	EIF4E
targets	colon cancer	RPS6KB1
targets	colon cancer	MIR206
targets	colon cancer	CASP7
targets	colon cancer	BECN1
targets	colon cancer	CRNN
targets	colon cancer	TKT
targets	colon cancer	TOE1
targets	colon cancer	TFF3
targets	colon cancer	CLU
targets	colon cancer	ST13
targets	colon cancer	MIR320A
targets	colon cancer	MIR30A
targets	colon cancer	RBBP8
targets	colon cancer	MMP11
targets	colon cancer	LDHA
targets	colon cancer	PKM
targets	colon cancer	CDH3
targets	colon cancer	ETV6
targets	colon cancer	PDCD4
targets	colon cancer	FASN
targets	colon cancer	SERPINA1
targets	colon cancer	BID
targets	colon cancer	HDAC9
targets	colon cancer	MIR196B
targets	colon cancer	SFRP1
targets	colon cancer	BAD
targets	colon cancer	CTLA4
targets	colon cancer	MMP13
targets	colon cancer	ITGA6
targets	colon cancer	MAP3K1
targets	colon cancer	PRKCD
targets	colon cancer	RAD50
targets	colon cancer	MXRA5
targets	colon cancer	H2AC18
targets	colon cancer	U2AF1
targets	colon cancer	PDPN
targets	colon cancer	CD82
targets	colon cancer	ALDH2
targets	colon cancer	DNAJB1
targets	colon cancer	NTS
targets	colon cancer	AXL
targets	colon cancer	IL6R
targets	colon cancer	CYP2E1
targets	colon cancer	EPAS1
targets	colon cancer	CCKBR
targets	colon cancer	KCNQ1OT1
targets	colon cancer	CYTOR
targets	colon cancer	MUC3A
targets	colon cancer	FERMT1
targets	colon cancer	BIRC3
targets	colon cancer	SHH
targets	colon cancer	MIR331
targets	colon cancer	ABRAXAS1
targets	colon cancer	GAS5
targets	colon cancer	HMGB1
targets	colon cancer	MTA1
targets	colon cancer	MAGEA1
targets	colon cancer	AKT3
targets	colon cancer	MIR142
targets	colon cancer	IRS1
targets	colon cancer	TRIM24
targets	colon cancer	CDC42
targets	colon cancer	CDKN1C
targets	colon cancer	PECAM1
targets	colon cancer	WRN
targets	colon cancer	CDH13
targets	colon cancer	ETS1
targets	colon cancer	ANXA1
targets	colon cancer	MAP3K8
targets	colon cancer	BMP4
targets	colon cancer	ABL1
targets	colon cancer	FANCM
targets	colon cancer	MIRLET7I
targets	colon cancer	LGALS1
targets	colon cancer	ABCC2
targets	colon cancer	FZD7
targets	colon cancer	HK2
targets	colon cancer	PIK3CB
targets	colon cancer	FSCN1
targets	colon cancer	EPHX1
targets	colon cancer	IL1A
targets	colon cancer	XPA
targets	colon cancer	RB1CC1
targets	colon cancer	HLA-G
targets	colon cancer	SART1
targets	colon cancer	TMC6
targets	colon cancer	HMOX1
targets	colon cancer	DHFR
targets	colon cancer	IL17A
targets	colon cancer	SEMA4A
targets	colon cancer	ALDH1A1
targets	colon cancer	MIR149
targets	colon cancer	CREB1
targets	colon cancer	TYR
targets	colon cancer	PXN
targets	colon cancer	BAG1
targets	colon cancer	SEC23B
targets	colon cancer	BCL2L11
targets	colon cancer	S100A1
targets	colon cancer	XPC
targets	colon cancer	IL1RN
targets	colon cancer	WNT1
targets	colon cancer	GADD45A
targets	colon cancer	CYP1B1
targets	colon cancer	SNHG1
targets	colon cancer	EDN3
targets	colon cancer	TNFRSF1A
targets	colon cancer	ANGPT2
targets	colon cancer	PTPRC
targets	colon cancer	LGR5
targets	colon cancer	HNF1A-AS1
targets	colon cancer	SLMAP
targets	colon cancer	TXN
targets	colon cancer	CHUK
targets	colon cancer	CYP3A4
targets	colon cancer	MAX
targets	colon cancer	SERPINE1
targets	colon cancer	MIR324
targets	colon cancer	HLA-A
targets	colon cancer	NANOG
targets	colon cancer	CCND2
targets	colon cancer	CLDN4
targets	colon cancer	HOXB13
targets	colon cancer	POMC
targets	colon cancer	NRP1
targets	colon cancer	NAT1
targets	colon cancer	MAP2K4
targets	colon cancer	ELAC2
targets	colon cancer	GRB2
targets	colon cancer	IL2RA
targets	colon cancer	CEACAM1
targets	colon cancer	COL7A1
targets	colon cancer	ZFHX3
targets	colon cancer	GPC3
targets	colon cancer	SHC1
targets	colon cancer	MYH11
targets	colon cancer	TGFB2
targets	colon cancer	MIR144
targets	colon cancer	NQO2
targets	colon cancer	ILK
targets	colon cancer	GATA6
targets	colon cancer	XIST
targets	colon cancer	HOTTIP
targets	colon cancer	CCNE1
targets	colon cancer	SPRTN
targets	colon cancer	MIR9-3
targets	colon cancer	RPS19
targets	colon cancer	CD80
targets	colon cancer	TPX2
targets	colon cancer	ANPEP
targets	colon cancer	RHEB
targets	colon cancer	NRTN
targets	colon cancer	MC1R
targets	colon cancer	IL13
targets	colon cancer	SPARC
targets	colon cancer	DNMT3A
targets	colon cancer	FBN1
targets	colon cancer	CYP27B1
targets	colon cancer	SPRY4-IT1
targets	colon cancer	EGR1
targets	colon cancer	ACTC1
targets	colon cancer	MIR196A1
targets	colon cancer	PIP
targets	colon cancer	MAD1L1
targets	colon cancer	HDAC2
targets	colon cancer	MIR99A
targets	colon cancer	PGBD3
targets	colon cancer	SKP2
targets	colon cancer	MIR128-1
targets	colon cancer	MSLN
targets	colon cancer	SOCS1
targets	colon cancer	ALOX5
targets	colon cancer	CTAG1B
targets	colon cancer	ACTB
targets	colon cancer	SFTA3
targets	colon cancer	RECK
targets	colon cancer	COL14A1
targets	colon cancer	ACVR1B
targets	colon cancer	ERCC4
targets	colon cancer	LINC-ROR
targets	colon cancer	GPT
targets	colon cancer	RRM2
targets	colon cancer	DIABLO
targets	colon cancer	MXI1
targets	colon cancer	MSMB
targets	colon cancer	CFTR
targets	colon cancer	TLR9
targets	colon cancer	GHET1
targets	colon cancer	CD4
targets	colon cancer	C12orf75
targets	colon cancer	MYCN
targets	colon cancer	IGFBP2
targets	colon cancer	GJB2
targets	colon cancer	RARA
targets	colon cancer	EPHB4
targets	colon cancer	LEP
targets	colon cancer	AAGAB
targets	colon cancer	PTTG1
targets	colon cancer	MIR424
targets	colon cancer	ECE1
targets	colon cancer	LGALS4
targets	colon cancer	ITGAV
targets	colon cancer	MAGEA3
targets	colon cancer	MTDH
targets	colon cancer	HERC2
targets	colon cancer	UGT1A1
targets	colon cancer	SLC5A8
targets	colon cancer	MIR338
targets	colon cancer	GDF15
targets	colon cancer	CCND3
targets	colon cancer	POLK
targets	colon cancer	AFAP1-AS1
targets	colon cancer	SIRT1
targets	colon cancer	ASCL1
targets	colon cancer	TGFB3
targets	colon cancer	MIR661
targets	colon cancer	CDX1
targets	colon cancer	TEK
targets	colon cancer	EHBP1
targets	colon cancer	ERCC5
targets	colon cancer	E2F2
targets	colon cancer	EPHA3
targets	colon cancer	RRAS2
targets	colon cancer	SASH1
targets	colon cancer	FADD
targets	colon cancer	UCHL1
targets	colon cancer	IKBKB
targets	colon cancer	CDH17
targets	colon cancer	TNFRSF6B
targets	colon cancer	CASR
targets	colon cancer	LMOD1
targets	colon cancer	ARAF
targets	colon cancer	CYP2D6
targets	colon cancer	PTPN13
targets	colon cancer	RPSA
targets	colon cancer	ALOX12
targets	colon cancer	GALNT12
targets	colon cancer	PCAT1
targets	colon cancer	MYCL
targets	colon cancer	MAML2
targets	colon cancer	CRTC1
targets	colon cancer	IFNB1
targets	colon cancer	CYP1A2
targets	colon cancer	MIR24-1
targets	colon cancer	CCN4
targets	colon cancer	YBX1
targets	colon cancer	APEX1
targets	colon cancer	CASC2
targets	colon cancer	CXCR2
targets	colon cancer	CRNDE
targets	colon cancer	SF3B1
targets	colon cancer	HEIH
targets	colon cancer	PIGR
targets	colon cancer	PPP2R1A
targets	colon cancer	CYP24A1
targets	colon cancer	IL4R
targets	colon cancer	HPGD
targets	colon cancer	TDGF1
targets	colon cancer	XRCC6
targets	colon cancer	MPO
targets	colon cancer	CDC25C
targets	colon cancer	ZFAS1
targets	colon cancer	ERC1
targets	colon cancer	PTCPRN
targets	colon cancer	PSCA
targets	colon cancer	DDR1
targets	colon cancer	PTPN3
targets	colon cancer	CDKN2C
targets	colon cancer	S100B
targets	colon cancer	CALR
targets	colon cancer	GUCY2C
targets	colon cancer	SPHK1
targets	colon cancer	FUT4
targets	colon cancer	ENO1
targets	colon cancer	ERCC3
targets	colon cancer	MIR502
targets	colon cancer	ITGA5
targets	colon cancer	ABCB11
targets	colon cancer	SATB2
targets	colon cancer	MIR29B1
targets	colon cancer	NRG1
targets	colon cancer	ADIPOQ
targets	colon cancer	CYP17A1
targets	colon cancer	GRPR
targets	colon cancer	OPCML
targets	colon cancer	INSR
targets	colon cancer	DES
targets	colon cancer	HLA-DRB1
targets	colon cancer	KRT17
targets	colon cancer	CA12
targets	colon cancer	AREL1
targets	colon cancer	GSN
targets	colon cancer	SMARCE1
targets	colon cancer	PIK3R3
targets	colon cancer	MIR152
targets	colon cancer	BCAS3
targets	colon cancer	DMPK
targets	colon cancer	BCYRN1
targets	colon cancer	WNT3A
targets	colon cancer	MIR16-2
targets	colon cancer	FGF7
targets	colon cancer	DVL1
targets	colon cancer	CSF1
targets	colon cancer	ICOSLG
targets	colon cancer	NOTCH2
targets	colon cancer	CCR7
targets	colon cancer	STAT5A
targets	colon cancer	PIK3R2
targets	colon cancer	LINC00261
targets	colon cancer	LCN2
targets	colon cancer	IL15
targets	colon cancer	NOX1
targets	colon cancer	ST6GAL1
targets	colon cancer	FAP
targets	colon cancer	SI
targets	colon cancer	PYY
targets	colon cancer	DACT1
targets	colon cancer	PEG10
targets	colon cancer	PAK1
targets	colon cancer	PPARA
targets	colon cancer	FOXO1
targets	colon cancer	SDC1
targets	colon cancer	DANCR
targets	colon cancer	BCAS1
targets	colon cancer	FOLH1
targets	colon cancer	CSNK1A1
targets	colon cancer	POSTN
targets	colon cancer	ITGA2
targets	colon cancer	CHI3L1
targets	colon cancer	NR3C1
targets	colon cancer	ACTG2
targets	colon cancer	MYLK
targets	colon cancer	CSNK2A1
targets	colon cancer	ATR
targets	colon cancer	RECQL4
targets	colon cancer	CASC8
targets	colon cancer	REG4
targets	colon cancer	EPO
targets	colon cancer	TLR3
targets	colon cancer	MIR30B
targets	colon cancer	CCL20
targets	colon cancer	USF3
targets	colon cancer	HBEGF
targets	colon cancer	CCK
targets	colon cancer	ELN
targets	colon cancer	NAPSA
targets	colon cancer	FANCE
targets	colon cancer	CLDN1
targets	colon cancer	CSK
targets	colon cancer	AKR1B10
targets	colon cancer	PFKFB3
targets	colon cancer	JAK3
targets	colon cancer	WNT3
targets	colon cancer	CD86
targets	colon cancer	GLI3
targets	colon cancer	SELE
targets	colon cancer	F3
targets	colon cancer	SPINK1
targets	colon cancer	LRP6
targets	colon cancer	GAS8-AS1
targets	colon cancer	EIF4EBP1
targets	colon cancer	UMPS
targets	colon cancer	FUT3
targets	colon cancer	EREG
targets	colon cancer	NR1I2
targets	colon cancer	SOCS3
targets	colon cancer	RUNX2
targets	colon cancer	MUC12
targets	colon cancer	H4-16
targets	colon cancer	MIR490
targets	colon cancer	GATA3
targets	colon cancer	S100A9
targets	colon cancer	HOXA11-AS
targets	colon cancer	HLA-B
targets	colon cancer	CXCL1
targets	colon cancer	PLCG1
targets	colon cancer	PIK3CD
targets	colon cancer	PANDAR
targets	colon cancer	SF3B2
targets	colon cancer	PAX2
targets	colon cancer	BCAS2
targets	colon cancer	FOSL1
targets	colon cancer	TACSTD2
targets	colon cancer	TFRC
targets	colon cancer	ROCK1
targets	colon cancer	SOS1
targets	colon cancer	COMT
targets	colon cancer	TNFRSF10D
targets	colon cancer	F2
targets	colon cancer	TPR
targets	colon cancer	PTK2B
targets	colon cancer	EXO1
targets	colon cancer	GCG
targets	colon cancer	MMP12
targets	colon cancer	MIR124-1
targets	colon cancer	TGM2
targets	colon cancer	CHKA
targets	colon cancer	MIR520C
targets	colon cancer	MGAT5
targets	colon cancer	FAH
targets	colon cancer	DKC1
targets	colon cancer	STUB1
targets	colon cancer	HAVCR2
targets	colon cancer	S100A7
targets	colon cancer	WNT2
targets	colon cancer	ITGB3
targets	colon cancer	MVP
targets	colon cancer	SRD5A2
targets	colon cancer	HSPA8
targets	colon cancer	PSG2
targets	colon cancer	MIR346
targets	colon cancer	BIRC7
targets	colon cancer	WNT2B
targets	colon cancer	SAT1
targets	colon cancer	SSTR2
targets	colon cancer	LAMB3
targets	colon cancer	CDC25A
targets	colon cancer	GNA11
targets	colon cancer	MIR135A1
targets	colon cancer	GJA1
targets	colon cancer	GGT1
targets	colon cancer	CLDN8
targets	colon cancer	TLR7
targets	colon cancer	CBR3-AS1
targets	colon cancer	REV3L
targets	colon cancer	XRCC5
targets	colon cancer	SFN
targets	colon cancer	MIR497
targets	colon cancer	CLDN3
targets	colon cancer	NR1H2
targets	colon cancer	RHOC
targets	colon cancer	PSMB9
targets	colon cancer	GPA33
targets	colon cancer	GFRA1
targets	colon cancer	MAPK9
targets	colon cancer	CSF1R
targets	colon cancer	PRKCQ
targets	colon cancer	PTENP1
targets	colon cancer	CCL5
targets	colon cancer	CDCP1
targets	colon cancer	FOXA1
targets	colon cancer	SYK
targets	colon cancer	NES
targets	colon cancer	LEPR
targets	colon cancer	LNCRNA-ATB
targets	colon cancer	IRS2
targets	colon cancer	YY1AP1
targets	colon cancer	ELOC
targets	colon cancer	TCF7
targets	colon cancer	KDM1A
targets	colon cancer	TIAM1
targets	colon cancer	LYVE1
targets	colon cancer	MIR449A
targets	colon cancer	CLCA4
targets	colon cancer	CASC9
targets	colon cancer	MIR370
targets	colon cancer	BDNF
targets	colon cancer	E2F3
targets	colon cancer	IQGAP1
targets	colon cancer	CACNA1G
targets	colon cancer	SPINT2
targets	colon cancer	KLRK1
targets	colon cancer	MED12
targets	colon cancer	CCN2
targets	colon cancer	SOX2-OT
targets	colon cancer	BNIP3
targets	colon cancer	PLP2
targets	colon cancer	FANCG
targets	colon cancer	AGER
targets	colon cancer	EPHA1
targets	colon cancer	ADAM17
targets	colon cancer	MCM2
targets	colon cancer	MIR455
targets	colon cancer	ANO1
targets	colon cancer	ALDOA
targets	colon cancer	MOK
targets	colon cancer	SDHAF2
targets	colon cancer	CXCR3
targets	colon cancer	TMEM71
targets	colon cancer	NPC1
targets	colon cancer	DCN
targets	colon cancer	GCNT3
targets	colon cancer	HSP90B1
targets	colon cancer	KRT10
targets	colon cancer	CASP2
targets	colon cancer	LOC110806263
targets	colon cancer	NPTN-IT1
targets	colon cancer	TFAP2A
targets	colon cancer	TAC1
targets	colon cancer	IDO1
targets	colon cancer	PTK7
targets	colon cancer	RPS27
targets	colon cancer	CTBP1
targets	colon cancer	PTPRG
targets	colon cancer	PRKD1
targets	colon cancer	TRIM33
targets	colon cancer	UGT1A7
targets	colon cancer	IL18
targets	colon cancer	TLR5
targets	colon cancer	SNHG12
targets	colon cancer	ACSL4
targets	colon cancer	SNHG20
targets	colon cancer	SMARCA2
targets	colon cancer	TMEM8B
targets	colon cancer	VCAM1
targets	colon cancer	MIR133A1
targets	colon cancer	PLIN2
targets	colon cancer	SNHG16
targets	colon cancer	BCAR1
targets	colon cancer	FGF3
targets	colon cancer	LASP1
targets	colon cancer	ZNF217
targets	colon cancer	RACK1
targets	colon cancer	RPS20
targets	colon cancer	HMGCR
targets	colon cancer	SART3
targets	colon cancer	ID1
targets	colon cancer	PCM1
targets	colon cancer	DDIT3
targets	colon cancer	SLC19A1
targets	colon cancer	MDM4
targets	colon cancer	F2RL1
targets	colon cancer	MIR27B
targets	colon cancer	HSD11B2
targets	colon cancer	SOX4
targets	colon cancer	ELF3
targets	colon cancer	PDGFA
targets	colon cancer	SEMA3C
targets	colon cancer	UHRF1
targets	colon cancer	GUSB
targets	colon cancer	WNT4
targets	colon cancer	BANCR
targets	colon cancer	ACTN4
targets	colon cancer	NORAD
targets	colon cancer	FURIN
targets	colon cancer	SNHG6
targets	colon cancer	SYNE1
targets	colon cancer	SELP
targets	colon cancer	PRKCB
targets	colon cancer	EWSR1
targets	colon cancer	AGO2
targets	colon cancer	SERPINB2
targets	colon cancer	APAF1
targets	colon cancer	PPARD
targets	colon cancer	NTRK2
targets	colon cancer	MIR132
targets	colon cancer	TJP1
targets	colon cancer	PTP4A3
targets	colon cancer	MIR31HG
targets	colon cancer	DMBT1
targets	colon cancer	CHP2
targets	colon cancer	GNAQ
targets	colon cancer	SDCCAG8
targets	colon cancer	DCUN1D1
targets	colon cancer	ACP3
targets	colon cancer	ELANE
targets	colon cancer	H2AX
targets	colon cancer	NSD1
targets	colon cancer	MAGEA4
targets	colon cancer	TFG
targets	colon cancer	FZD1
targets	colon cancer	COL17A1
targets	colon cancer	NR3C2
targets	colon cancer	MAPK10
targets	colon cancer	EIF3D
targets	colon cancer	IL10RA
targets	colon cancer	KCNQ1
targets	colon cancer	DEFB1
targets	colon cancer	CCR5
targets	colon cancer	SQSTM1
targets	colon cancer	TAGLN
targets	colon cancer	MIR28
targets	colon cancer	ATRX
targets	colon cancer	WIF1
targets	colon cancer	GSDME
targets	colon cancer	PTPA
targets	colon cancer	GSTM3
targets	colon cancer	FUT6
targets	colon cancer	E2F4
targets	colon cancer	IGFBP7
targets	colon cancer	CD8A
targets	colon cancer	ATP7B
targets	colon cancer	PGF
targets	colon cancer	RETNLB
targets	colon cancer	MIR138-1
targets	colon cancer	DUSP1
targets	colon cancer	HTATIP2
targets	colon cancer	TSHR
targets	colon cancer	ATF3
targets	colon cancer	CD36
targets	colon cancer	TTN
targets	colon cancer	CD55
targets	colon cancer	MBD4
targets	colon cancer	ALCAM
targets	colon cancer	TRIM27
targets	colon cancer	TPBG
targets	colon cancer	VWA2
targets	colon cancer	EIF1AX
targets	colon cancer	KRT13
targets	colon cancer	IRF5
targets	colon cancer	S100A6
targets	colon cancer	MIF
targets	colon cancer	ANGPT1
targets	colon cancer	UPK2
targets	colon cancer	SHMT1
targets	colon cancer	FPGS
targets	colon cancer	IL2RB
targets	colon cancer	MTR
targets	colon cancer	MAD2L1
targets	colon cancer	MIR101-1
targets	colon cancer	SLC7A5
targets	colon cancer	MIR503
targets	colon cancer	INHA
targets	colon cancer	RMRP
targets	colon cancer	TMPRSS2
targets	colon cancer	COX5A
targets	colon cancer	SLC3A2
targets	colon cancer	HPRT1
targets	colon cancer	LIF
targets	colon cancer	PSMB8
targets	colon cancer	ATG16L1
targets	colon cancer	PLG
targets	colon cancer	PDGFB
targets	colon cancer	GPX1
targets	colon cancer	TJP2
targets	colon cancer	PRKAA1
targets	colon cancer	MMP10
targets	colon cancer	TUSC7
targets	colon cancer	PDPK1
targets	colon cancer	AIFM1
targets	colon cancer	MIR423
targets	colon cancer	FDPS
targets	colon cancer	APC2
targets	colon cancer	KRT15
targets	colon cancer	POLB
targets	colon cancer	ZEB1-AS1
targets	colon cancer	KLK6
targets	colon cancer	EDN1
targets	colon cancer	UPK3A
targets	colon cancer	KAT5
targets	colon cancer	IL12RB1
targets	colon cancer	MTHFD1
targets	colon cancer	ITGA1
targets	colon cancer	SPDEF
targets	colon cancer	MAP2K3
targets	colon cancer	SLC29A1
targets	colon cancer	MIR675
targets	colon cancer	IGF2BP3
targets	colon cancer	IGFBP1
targets	colon cancer	MECOM
targets	colon cancer	EDNRA
targets	colon cancer	GZMB
targets	colon cancer	LGALS9
targets	colon cancer	SNAPC5
targets	colon cancer	SPRY4
targets	colon cancer	CD9
targets	colon cancer	PTPRH
targets	colon cancer	FZD2
targets	colon cancer	WNT10A
targets	colon cancer	CUL2
targets	colon cancer	NUDT1
targets	colon cancer	RIPK1
targets	colon cancer	ENPP7
targets	colon cancer	KISS1
targets	colon cancer	FER1L4
targets	colon cancer	PKD1
targets	colon cancer	CXCR1
targets	colon cancer	FLT3
targets	colon cancer	KRT1
targets	colon cancer	FABP1
targets	colon cancer	TMEFF2
targets	colon cancer	IL21
targets	colon cancer	HSPA1A
targets	colon cancer	DAB2
targets	colon cancer	CD99
targets	colon cancer	CYP2C19
targets	colon cancer	TFDP1
targets	colon cancer	TAP1
targets	colon cancer	POLH
targets	colon cancer	PLEC
targets	colon cancer	WNT7B
targets	colon cancer	RABL3
targets	colon cancer	CEBPA
targets	colon cancer	AKR1C1
targets	colon cancer	KIF1B
targets	colon cancer	CASC11
targets	colon cancer	HOXA13
targets	colon cancer	MUC5B
targets	colon cancer	PAX3
targets	colon cancer	CEMIP
targets	colon cancer	ARNT
targets	colon cancer	SEPTIN9
targets	colon cancer	ARTN
targets	colon cancer	TCF3
targets	colon cancer	NOTCH3
targets	colon cancer	PINX1
targets	colon cancer	WNT7A
targets	colon cancer	TINCR
targets	colon cancer	RUSC1-AS1
targets	colon cancer	GRN
targets	colon cancer	WNT5B
targets	colon cancer	HLA-DQB1
targets	colon cancer	ALOX15
targets	colon cancer	CASC15
targets	colon cancer	STMN1
targets	colon cancer	NCOA3
targets	colon cancer	GPX3
targets	colon cancer	PTGER2
targets	colon cancer	RSF1
targets	colon cancer	PTGES
targets	colon cancer	MIR32
targets	colon cancer	AIP
targets	colon cancer	F2R
targets	colon cancer	FTX
targets	colon cancer	LINC00673
targets	colon cancer	ATOH1
targets	colon cancer	PHF20
targets	colon cancer	L1CAM
targets	colon cancer	NGFR
targets	colon cancer	IGF2BP2
targets	colon cancer	MIR130B
targets	colon cancer	GPX2
targets	colon cancer	SULF1
targets	colon cancer	BBC3
targets	colon cancer	TRAF3
targets	colon cancer	CALD1
targets	colon cancer	FGF1
targets	colon cancer	ACTG1
targets	colon cancer	PRDM2
targets	colon cancer	MIR125B1
targets	colon cancer	CAT
targets	colon cancer	KMT2C
targets	colon cancer	PTP4A1
targets	colon cancer	PODXL
targets	colon cancer	GSDMB
targets	colon cancer	ZFP36
targets	colon cancer	C15orf48
targets	colon cancer	LIMK1
targets	colon cancer	SETDB1
targets	colon cancer	PRL
targets	colon cancer	MIR103A1
targets	colon cancer	BCAS4
targets	colon cancer	NR1H4
targets	colon cancer	SLC16A1
targets	colon cancer	LGR6
targets	colon cancer	IHH
targets	colon cancer	ITGA3
targets	colon cancer	LINC00460
targets	colon cancer	AHR
targets	colon cancer	TPO
targets	colon cancer	GUCA2A
targets	colon cancer	RIOX2
targets	colon cancer	WNT10B
targets	colon cancer	MIR186
targets	colon cancer	S100A2
targets	colon cancer	GLI2
targets	colon cancer	MTHFD1L
targets	colon cancer	TPD52
targets	colon cancer	PDGFD
targets	colon cancer	MAGEC2
targets	colon cancer	LGALS3BP
targets	colon cancer	WNT11
targets	colon cancer	H3-3A
targets	colon cancer	ACACA
targets	colon cancer	B3GAT1
targets	colon cancer	S100A11
targets	colon cancer	PLAG1
targets	colon cancer	MAP2K5
targets	colon cancer	LIMS1
targets	colon cancer	RHOB
targets	colon cancer	IVL
targets	colon cancer	MIR26B
targets	colon cancer	HNRNPK
targets	colon cancer	TSG101
targets	colon cancer	LGALS7
targets	colon cancer	NCOA1
targets	colon cancer	LMNB2
targets	colon cancer	TP53BP2
targets	colon cancer	GJB6
targets	colon cancer	AQP3
targets	colon cancer	MAT1A
targets	colon cancer	TP53COR1
targets	colon cancer	LINC01133
targets	colon cancer	CTCF
targets	colon cancer	CDH16
targets	colon cancer	FGF4
targets	colon cancer	DCLK1
targets	colon cancer	ADH1C
targets	colon cancer	FZD5
targets	colon cancer	CADM1
targets	colon cancer	TUBB
targets	colon cancer	MAP3K14
targets	colon cancer	NUMB
targets	colon cancer	AQP1
targets	colon cancer	CPOX
targets	colon cancer	IL23R
targets	colon cancer	OCA2
targets	colon cancer	P2RY1
targets	colon cancer	AGR2
targets	colon cancer	PHLPP1
targets	colon cancer	ASS1
targets	colon cancer	PRAC1
targets	colon cancer	BPIFA1
targets	colon cancer	HLA-C
targets	colon cancer	AKR1C3
targets	colon cancer	LOC101927978
targets	colon cancer	CXCL10
targets	colon cancer	COMETT
targets	colon cancer	CSE1L
targets	colon cancer	DOCK8
targets	colon cancer	PPARGC1A
targets	colon cancer	S100A8
targets	colon cancer	NOTCH4
targets	colon cancer	CCN1
targets	colon cancer	AFAP1
targets	colon cancer	FOXD2-AS1
targets	colon cancer	RECQL
targets	colon cancer	VWF
targets	colon cancer	RPL11
targets	colon cancer	TNFSF15
targets	colon cancer	MIR212
targets	colon cancer	BIRC2
targets	colon cancer	FGF19
targets	colon cancer	AURKB
targets	colon cancer	UBD
targets	colon cancer	XBP1
targets	colon cancer	SEMA3B
targets	colon cancer	CD46
targets	colon cancer	MAD2L2
targets	colon cancer	RPL5
targets	colon cancer	RALA
targets	colon cancer	EGLN3
targets	colon cancer	DSP
targets	colon cancer	LINC00312
targets	colon cancer	NPY
targets	colon cancer	MIR92A1
targets	colon cancer	ZEB2-AS1
targets	colon cancer	ARID4B
targets	colon cancer	HLTF
targets	colon cancer	BGLAP
targets	colon cancer	COPS5
targets	colon cancer	ICAM2
targets	colon cancer	HOXA-AS2
targets	colon cancer	DVL2
targets	colon cancer	MVK
targets	colon cancer	CCNL1
targets	colon cancer	NAMPT
targets	colon cancer	EPOR
targets	colon cancer	PRMT1
targets	colon cancer	STARD13
targets	colon cancer	RARS1
targets	colon cancer	CRH
targets	colon cancer	APOB
targets	colon cancer	TMSB4X
targets	colon cancer	AKR1C2
targets	colon cancer	SREBF1
targets	colon cancer	LOXL2
targets	colon cancer	SLC5A5
targets	colon cancer	WEE1
targets	colon cancer	DSE
targets	colon cancer	SLC17A9
targets	colon cancer	TCF7L1
targets	colon cancer	CLIC1
targets	colon cancer	FANCA
targets	colon cancer	MIR532
targets	colon cancer	XPO1
targets	colon cancer	CXADR
targets	colon cancer	ALPP
targets	colon cancer	ERG
targets	colon cancer	SFRP2
targets	colon cancer	PTCSC3
targets	colon cancer	ARID1B
targets	colon cancer	DDX53
targets	colon cancer	FZD4
targets	colon cancer	CXCL9
targets	colon cancer	FCGBP
targets	colon cancer	C10orf99
targets	colon cancer	NRP2
targets	colon cancer	CXCL5
targets	colon cancer	RBM39
targets	colon cancer	ACE
targets	colon cancer	FGL1
targets	colon cancer	PRAC2
targets	colon cancer	NCOR2
targets	colon cancer	SLC26A4
targets	colon cancer	PTK6
targets	colon cancer	ROR2
targets	colon cancer	MICA
targets	colon cancer	HES1
targets	colon cancer	LRP5
targets	colon cancer	ZFP36L1
targets	colon cancer	STAT5B
targets	colon cancer	IGFBP5
targets	colon cancer	PRKCZ
targets	colon cancer	CD248
targets	colon cancer	AOPEP
targets	colon cancer	MIR494
targets	colon cancer	TNS4
targets	colon cancer	HYAL1
targets	colon cancer	LRP1
targets	colon cancer	RPL6
targets	colon cancer	CASP1
targets	colon cancer	MIR29B2
targets	colon cancer	SLC26A3
targets	colon cancer	ARID2
targets	colon cancer	ICAM3
targets	colon cancer	UGT1A6
targets	colon cancer	GSTO1
targets	colon cancer	SOD1
targets	colon cancer	GUCA2B
targets	colon cancer	CCEPR
targets	colon cancer	GOLGA5
targets	colon cancer	IFNAR2
targets	colon cancer	IL3
targets	colon cancer	MST1
targets	colon cancer	SLCO1B3
targets	colon cancer	SNHG15
targets	colon cancer	YY1
targets	colon cancer	SNHG7
targets	colon cancer	ACVR2A
targets	colon cancer	GADD45B
targets	colon cancer	MIR218-1
targets	colon cancer	MYH9
targets	colon cancer	FANCD2
targets	colon cancer	ETV4
targets	colon cancer	LUCAT1
targets	colon cancer	DACOR1
targets	colon cancer	TCHP
targets	colon cancer	GRB7
targets	colon cancer	MIR542
targets	colon cancer	ZFP36L2
targets	colon cancer	WNT16
targets	colon cancer	AOC4P
targets	colon cancer	ATP7A
targets	colon cancer	MSN
targets	colon cancer	MIR151A
targets	colon cancer	TTK
targets	colon cancer	CEBPB
targets	colon cancer	WFDC2
targets	colon cancer	HP
targets	colon cancer	EBAG9
targets	colon cancer	MDK
targets	colon cancer	CLCA1
targets	colon cancer	THBD
targets	colon cancer	F5
targets	colon cancer	SPINT1
targets	colon cancer	STK10
targets	colon cancer	LINC00511
targets	colon cancer	EIF2AK2
targets	colon cancer	GAL
targets	colon cancer	HBB
targets	colon cancer	IL11
targets	colon cancer	ECT2
targets	colon cancer	TRIM28
targets	colon cancer	IRGM
targets	colon cancer	FLNB
targets	colon cancer	ANAPC1
targets	colon cancer	HSD17B1
targets	colon cancer	FZD8
targets	colon cancer	GLUL
targets	colon cancer	TP53TG1
targets	colon cancer	ELK1
targets	colon cancer	ELOB
targets	colon cancer	INSM1
targets	colon cancer	ACHE
targets	colon cancer	ATAD2
targets	colon cancer	IFNL3
targets	colon cancer	TFPI2
targets	colon cancer	FZD10
targets	colon cancer	EIF3I
targets	colon cancer	SEMA3F
targets	colon cancer	CUL3
targets	colon cancer	NR4A1
targets	colon cancer	BMP7
targets	colon cancer	YES1
targets	colon cancer	IL24
targets	colon cancer	UVRAG
targets	colon cancer	TNFRSF10C
targets	colon cancer	WNT8B
targets	colon cancer	NLRP3
targets	colon cancer	BCL6
targets	colon cancer	LPAR4
targets	colon cancer	HSPD1
targets	colon cancer	VTN
targets	colon cancer	BMPR2
targets	colon cancer	ETS2
targets	colon cancer	IL10RB
targets	colon cancer	RRM1
targets	colon cancer	NCOR1
targets	colon cancer	PAK4
targets	colon cancer	MIR345
targets	colon cancer	GRK2
targets	colon cancer	ECM1
targets	colon cancer	PML
targets	colon cancer	IGFBP4
targets	colon cancer	STEAP3
targets	colon cancer	RAD51B
targets	colon cancer	PRKCI
targets	colon cancer	PSPN
targets	colon cancer	THY1
targets	colon cancer	AQP8
targets	colon cancer	RBM10
targets	colon cancer	GADD45G
targets	colon cancer	GHRL
targets	colon cancer	RHOH
targets	colon cancer	TNFSF11
targets	colon cancer	MSI1
targets	colon cancer	DAXX
targets	colon cancer	ARG1
targets	colon cancer	MDC1
targets	colon cancer	CHL1
targets	colon cancer	IQANK1
targets	colon cancer	AHCY
targets	colon cancer	LIN28B
targets	colon cancer	GHRH
targets	colon cancer	OLFM4
targets	colon cancer	PSMD10
targets	colon cancer	HIC1
targets	colon cancer	G6PC1
targets	colon cancer	WNT9A
targets	colon cancer	GATA1
targets	colon cancer	ACVRL1
targets	colon cancer	KDM5C
targets	colon cancer	RASSF2
targets	colon cancer	MIR574
targets	colon cancer	ZC4H2
targets	colon cancer	ADM
targets	colon cancer	CP
targets	colon cancer	MCM7
targets	colon cancer	FUT2
targets	colon cancer	PRLR
targets	colon cancer	CD276
targets	colon cancer	FYN
targets	colon cancer	CCL26
targets	colon cancer	PTPRU
targets	colon cancer	MIR30C1
targets	colon cancer	LAMA3
targets	colon cancer	HMBS
targets	colon cancer	RBM5
targets	colon cancer	FNIP1
targets	colon cancer	HDGF
targets	colon cancer	SELENBP1
targets	colon cancer	LIFR
targets	colon cancer	RBX1
targets	colon cancer	TNC
targets	colon cancer	MICB
targets	colon cancer	MUC20
targets	colon cancer	MAPRE1
targets	colon cancer	GFAP
targets	colon cancer	GAB1
targets	colon cancer	RPS24
targets	colon cancer	HNRNPA1
targets	colon cancer	TRIP13
targets	colon cancer	SLC4A2
targets	colon cancer	FOLR1
targets	colon cancer	LAPTM4B
targets	colon cancer	CAHM
targets	colon cancer	SPN
targets	colon cancer	ROCK2
targets	colon cancer	SNCG
targets	colon cancer	TXNRD1
targets	colon cancer	SULT1A1
targets	colon cancer	MIR301A
targets	colon cancer	BCOR
targets	colon cancer	CDC25B
targets	colon cancer	MLANA
targets	colon cancer	MIR339
targets	colon cancer	PIM2
targets	colon cancer	HPN
targets	colon cancer	KRT4
targets	colon cancer	HAGLR
targets	colon cancer	NUAK1
targets	colon cancer	FAM107A
targets	colon cancer	GSTO2
targets	colon cancer	CD68
targets	colon cancer	DROSHA
targets	colon cancer	NNT-AS1
targets	colon cancer	STS
targets	colon cancer	HMGA1
targets	colon cancer	CD5
targets	colon cancer	MYO18B
targets	colon cancer	GOLM1
targets	colon cancer	BTRC
targets	colon cancer	GPRC5A
targets	colon cancer	EPHB6
targets	colon cancer	FABP4
targets	colon cancer	LIG4
targets	colon cancer	PRC1
targets	colon cancer	STC2
targets	colon cancer	RPL15
targets	colon cancer	USHBP1
targets	colon cancer	NTN1
targets	colon cancer	MIR219A1
targets	colon cancer	TGIF1
targets	colon cancer	PRSS1
targets	colon cancer	SNHG5
targets	colon cancer	EGLN1
targets	colon cancer	PRECSIT
targets	colon cancer	MLXIPL
targets	colon cancer	IGF2BP1
targets	colon cancer	FCGR2A
targets	colon cancer	ATG5
targets	colon cancer	CD247
targets	colon cancer	NOS3
targets	colon cancer	BRD3
targets	colon cancer	PSD3
targets	colon cancer	SLPI
targets	colon cancer	PRSS8
targets	colon cancer	NEDD9
targets	colon cancer	KLK7
targets	colon cancer	HOXB9
targets	colon cancer	GCM2
targets	colon cancer	BCAR4
targets	colon cancer	RYR1
targets	colon cancer	LAMB1
targets	colon cancer	MIR148B
targets	colon cancer	SNHG3
targets	colon cancer	MLN
targets	colon cancer	SLIT2
targets	colon cancer	SCNN1B
targets	colon cancer	CD79A
targets	colon cancer	PVALB
targets	colon cancer	PTH
targets	colon cancer	CYP26A1
targets	colon cancer	BLACAT1
targets	colon cancer	RAP1A
targets	colon cancer	PRKACB
targets	colon cancer	KISS1R
targets	colon cancer	ENDOG
targets	colon cancer	TACR2
targets	colon cancer	KMT2A
targets	colon cancer	TRPV4
targets	colon cancer	PHLPP2
targets	colon cancer	TLR10
targets	colon cancer	COLCA2
targets	colon cancer	DUXAP9
targets	colon cancer	EML4
targets	colon cancer	GPER1
targets	colon cancer	CTSL
targets	colon cancer	ROBO1
targets	colon cancer	MIRLET7F1
targets	colon cancer	TYK2
targets	colon cancer	IBSP
targets	colon cancer	SLC10A2
targets	colon cancer	TRAF6
targets	colon cancer	UBE3A
targets	colon cancer	CPQ
targets	colon cancer	CNOT9
targets	colon cancer	HEPACAM
targets	colon cancer	NNMT
targets	colon cancer	PROX1
targets	colon cancer	CLPTM1L
targets	colon cancer	VPS37A
targets	colon cancer	BRMS1
targets	colon cancer	NR0B2
targets	colon cancer	SRA1
targets	colon cancer	NMB
targets	colon cancer	COL1A1
targets	colon cancer	SLC25A13
targets	colon cancer	ACTA2
targets	colon cancer	GH1
targets	colon cancer	PTCSC1
targets	colon cancer	CD151
targets	colon cancer	MIR326
targets	colon cancer	EPIST
targets	colon cancer	MIR129-1
targets	colon cancer	SLC25A47
targets	colon cancer	ECI2
targets	colon cancer	GTDC1
targets	colon cancer	ADH1B
targets	colon cancer	MIR328
targets	colon cancer	GJB1
targets	colon cancer	CCL4
targets	colon cancer	ARRB1
targets	colon cancer	STAR
targets	colon cancer	MIR590
targets	colon cancer	PRKDC
targets	colon cancer	EGOT
targets	colon cancer	LAG3
targets	colon cancer	BIN1
targets	colon cancer	NGF
targets	colon cancer	CCNG1
targets	colon cancer	LCK
targets	colon cancer	MAP3K6
targets	colon cancer	RARRES1
targets	colon cancer	MNX1-AS1
targets	colon cancer	ACTN1
targets	colon cancer	IL1R1
targets	colon cancer	GNRH1
targets	colon cancer	FHL2
targets	colon cancer	STK33
targets	colon cancer	PMEL
targets	colon cancer	ABCB4
targets	colon cancer	MIR95
targets	colon cancer	RASGRP1
targets	colon cancer	ZNRF3
targets	colon cancer	RPS10
targets	colon cancer	PDX1
targets	colon cancer	CYP21A2
targets	colon cancer	RUNX1
targets	colon cancer	SDF4
targets	colon cancer	REG1A
targets	colon cancer	DAB2IP
targets	colon cancer	ST18
targets	colon cancer	RTEL1
targets	colon cancer	CARD8
targets	colon cancer	ACSL5
targets	colon cancer	COL4A2
targets	colon cancer	CD40LG
targets	colon cancer	MVD
targets	colon cancer	HSPG2
targets	colon cancer	LINC00887
targets	colon cancer	DEFB4A
targets	colon cancer	LINC01567
targets	colon cancer	NR5A1
targets	colon cancer	B3GALT5
targets	colon cancer	SCT
targets	colon cancer	PRDX1
targets	colon cancer	CDC20
targets	colon cancer	ATP8B1
targets	colon cancer	CGB3
targets	colon cancer	OCIAD1
targets	colon cancer	ALPI
targets	colon cancer	EFNA1
targets	colon cancer	ANG
targets	colon cancer	CD59
targets	colon cancer	CXCL14
targets	colon cancer	TCIM
targets	colon cancer	SFTPC
targets	colon cancer	POT1
targets	colon cancer	DUOX2
targets	colon cancer	CXCL3
targets	colon cancer	URGCP
targets	colon cancer	KCNMA1
targets	colon cancer	HDAC3
targets	colon cancer	GAL3ST1
targets	colon cancer	NFATC1
targets	colon cancer	HSF1
targets	colon cancer	LINC00473
targets	colon cancer	KRT16
targets	colon cancer	DPEP1
targets	colon cancer	DVL3
targets	colon cancer	WWTR1
targets	colon cancer	PHOX2B
targets	colon cancer	RCC2
targets	colon cancer	QKI
targets	colon cancer	SULF2
targets	colon cancer	MIR374A
targets	colon cancer	ZNF148
targets	colon cancer	ZNRD1ASP
targets	colon cancer	CWC27
targets	colon cancer	PLCE1
targets	colon cancer	LTF
targets	colon cancer	SLC9A2
targets	colon cancer	ADAR
targets	colon cancer	CDK8
targets	colon cancer	DCK
targets	colon cancer	NKILA
targets	colon cancer	IL5
targets	colon cancer	PTGES2
targets	colon cancer	ABCA1
targets	colon cancer	ANXA6
targets	colon cancer	LINC-PINT
targets	colon cancer	ADAM12
targets	colon cancer	GPR35
targets	colon cancer	NOXA1
targets	colon cancer	DDX5
targets	colon cancer	PSMB7
targets	colon cancer	AKAP9
targets	colon cancer	FABP7
targets	colon cancer	CRTC3
targets	colon cancer	LECT2
targets	colon cancer	HDAC4
targets	colon cancer	MIR625
targets	colon cancer	PEBP1
targets	colon cancer	BTC
targets	colon cancer	FCGR3A
targets	colon cancer	RRM2B
targets	colon cancer	NPM1
targets	colon cancer	REEP5
targets	colon cancer	LATS1
targets	colon cancer	FNIP2
targets	colon cancer	AZIN1
targets	colon cancer	PLEKHM1
targets	colon cancer	NPRL2
targets	colon cancer	HDC
targets	colon cancer	SIRT3
targets	colon cancer	GATA4
targets	colon cancer	SMAD6
targets	colon cancer	RPS8
targets	colon cancer	RPA1
targets	colon cancer	CDC6
targets	colon cancer	KL
targets	colon cancer	TNFRSF1B
targets	colon cancer	BUB3
targets	colon cancer	ASCL2
targets	colon cancer	ENSG00000278769
targets	colon cancer	HIF1A-AS1
targets	colon cancer	EHF
targets	colon cancer	CLEC3B
targets	colon cancer	DLK1
targets	colon cancer	THBS4
targets	colon cancer	COLCA1
targets	colon cancer	MSI2
targets	colon cancer	SFTPD
targets	colon cancer	MIR136
targets	colon cancer	TPM3
targets	colon cancer	IL13RA2
targets	colon cancer	NACC1
targets	colon cancer	GSTA1
targets	colon cancer	SEMA3A
targets	colon cancer	MC2R
targets	colon cancer	BATF2
targets	colon cancer	SLC45A2
targets	colon cancer	DLGAP5
targets	colon cancer	PRNCR1
targets	colon cancer	FER
targets	colon cancer	WNK2
targets	colon cancer	LLGL1
targets	colon cancer	GSTM2
targets	colon cancer	PTCSC2
targets	colon cancer	PRKCE
targets	colon cancer	RALB
targets	colon cancer	TGM1
targets	colon cancer	TFF2
targets	colon cancer	CDK12
targets	colon cancer	MUC13
targets	colon cancer	POLR1C
targets	colon cancer	HLA-DQA1
targets	colon cancer	RPL18
targets	colon cancer	PTPN1
targets	colon cancer	CCAR2
targets	colon cancer	IL12A
targets	colon cancer	PCLAF
targets	colon cancer	ADGRE5
targets	colon cancer	SLC2A2
targets	colon cancer	FLG
targets	colon cancer	PICSAR
targets	colon cancer	ALOX15B
targets	colon cancer	RNY1
targets	colon cancer	FRZB
targets	colon cancer	DOT1L
targets	colon cancer	MIR4435-2HG
targets	colon cancer	SCARB1
targets	colon cancer	USP7
targets	colon cancer	RNY3
targets	colon cancer	IL6ST
targets	colon cancer	TTR
targets	colon cancer	SLC45A3
targets	colon cancer	APOE
targets	colon cancer	CASP5
targets	colon cancer	CASP6
targets	colon cancer	PMAIP1
targets	colon cancer	TMEM176A
targets	colon cancer	IL22
targets	colon cancer	HOPX
targets	colon cancer	CASC19
targets	colon cancer	PLA2G4A
targets	colon cancer	TGFBR3
targets	colon cancer	PRDX2
targets	colon cancer	RICTOR
targets	colon cancer	TLR1
targets	colon cancer	FEZF1-AS1
targets	colon cancer	DUSP6
targets	colon cancer	RPL22
targets	colon cancer	SLC9A3R1
targets	colon cancer	PIN1
targets	colon cancer	CDH11
targets	colon cancer	HDAC6
targets	colon cancer	KDM6A
targets	colon cancer	FANCF
targets	colon cancer	LINC00472
targets	colon cancer	TUSC3
targets	colon cancer	CKS1B
targets	colon cancer	DEPDC5
targets	colon cancer	DYNLRB2
targets	colon cancer	MIR422A
targets	colon cancer	ADORA3
targets	colon cancer	CTSC
targets	colon cancer	PAX5
targets	colon cancer	TRAF2
targets	colon cancer	APEH
targets	colon cancer	IGFBP6
targets	colon cancer	DFFA
targets	colon cancer	TMEM238L
targets	colon cancer	BRD7
targets	colon cancer	MIR582
targets	colon cancer	EIF4G1
targets	colon cancer	LRIG1
targets	colon cancer	ADA
targets	colon cancer	MIR129-2
targets	colon cancer	TM9SF4
targets	colon cancer	LINC00858
targets	colon cancer	EDN2
targets	colon cancer	MEFV
targets	colon cancer	TINF2
targets	colon cancer	WTAP
targets	colon cancer	EPHA5
targets	colon cancer	H2BS1
[truncated: 10,391 more rows]
