# Supplementary material for: Network pharmacology and molecular docking to elucidate the mechanism of pulsatilla decoction in the treatment of colon cancer
Source: Front Pharmacol. 2022 Aug 8;13:940508. doi: 10.3389/fphar.2022.940508 (PMC9393233; doi:10.3389/fphar.2022.940508)
Supplement: Supplementary file 1 [file Datasheet1.zip › Core Targets.csv]

Betweenness	Closeness	Degree	degree.layout	Eigenvector	Information	LAC	name	Network	selected	shared name	Subgragh
0	0.172491545	4	4	0.001511566	2.695349932	3	ADRA1A	4	FALSE	ADRA1A	34.28027344
0	0.172491545	4	4	0.001511572	2.695349932	3	CHRM3	4	FALSE	CHRM3	34.28054428
1070.426271	0.206756757	6	6	0.018787058	3.17855525	2.333333333	CHRM1	4.2	FALSE	CHRM1	3354.787109
64.27472527	0.179156909	5	5	0.0024567	2.957627296	2.8	ADRA1B	4.25	FALSE	ADRA1B	73.70146179
0	0.172491545	4	4	0.001511473	2.695349932	3	ADRA1D	4	FALSE	ADRA1D	34.27772903
1136.817103	0.202113606	8	8	0.016108196	3.530143261	1.75	ADRB2	4.307142857	FALSE	ADRB2	2522.943604
107.098801	0.204	12	12	0.042097103	4.00752306	8	ADRA2A	9.536363636	FALSE	ADRA2A	19679.79492
0	0.193181818	10	10	0.031702965	3.797441959	9	OPRD1	10	FALSE	OPRD1	12217.94434
10.79285714	0.193670886	11	11	0.036657173	3.908422232	8.363636364	CXCL11	9.611111111	FALSE	CXCL11	15607.18848
159.1253143	0.209302326	14	14	0.067192376	4.176975727	8	CXCL2	10.45944056	FALSE	CXCL2	46415.67969
87.61466479	0.200524246	13	13	0.049566917	4.096554279	7.538461538	CXCL10	9.525252525	FALSE	CXCL10	26477.08008
425.3319903	0.222383721	16	16	0.083643466	4.31655407	3.75	PRKCB	6.928288378	FALSE	PRKCB	66411.20313
107.098801	0.204	12	12	0.042097092	4.00752306	8	ADRA2C	9.536363636	FALSE	ADRA2C	19679.78711
335.1323227	0.207880435	13	13	0.043789636	4.096554279	7.384615385	CHRM2	9.405411255	FALSE	CHRM2	20991.5957
0	0.193181818	10	10	0.031702965	3.797441959	9	DRD3	10	FALSE	DRD3	12217.94238
1262.582922	0.229041916	22	22	0.131216452	4.618505955	8.363636364	CXCL8	15.13902176	FALSE	CXCL8	167665.2969
925.7240407	0.230421687	18	18	0.093635432	4.433514118	3.777777778	PRKCA	7.281075134	FALSE	PRKCA	83146.3125
0	0.193181818	10	10	0.031702965	3.797441959	9	PTGER3	10	FALSE	PTGER3	12217.94238
0	0.193181818	10	10	0.031702965	3.797441959	9	OPRM1	10	FALSE	OPRM1	12217.94238
0	0.169060773	3	3	0.001147272	2.378914356	2	ADRB1	3	FALSE	ADRB1	19.58353996
0	0.169060773	3	3	0.001147272	2.378914356	2	DRD5	3	FALSE	DRD5	19.58353424
0	0.169060773	3	3	0.001147272	2.378914356	2	DRD1	3	FALSE	DRD1	19.58353424
701.4229718	0.225	14	14	0.065086804	4.176975727	3.285714286	EGF	5.5	FALSE	EGF	40213.3125
1586.796112	0.237209302	20	20	0.124982253	4.532942772	4.3	EGFR	6.974571327	FALSE	EGFR	147793.9375
105.432813	0.188191882	3	3	0.006830246	2.378914356	0.666666667	AHR	1	FALSE	AHR	452.4992371
10.01563204	0.177700348	3	3	0.00264107	2.378914356	1.333333333	CYP1B1	2	FALSE	CYP1B1	73.91146851
976.5704041	0.219512195	14	14	0.07885994	4.176975727	3	HSP90AB1	5.15018315	FALSE	HSP90AB1	59102.90234
1623.355853	0.205093834	11	11	0.028266827	3.908422232	1.818181818	CYP1A1	4.366666667	FALSE	CYP1A1	7640.910156
0	0.180637544	1	1	0.004906815	1.498995781	0	AHSA1	0	FALSE	AHSA1	232.8361969
2169.338648	0.243243243	34	34	0.213601694	4.955227375	5.529411765	AKT1	15.55885907	FALSE	AKT1	432330.3125
2441.295186	0.244408946	35	35	0.236812636	4.974535942	6.285714286	MAPK1	16.94278311	FALSE	MAPK1	530537.75
12.72469619	0.214285714	5	5	0.052305054	2.957627296	2	IL2RB	2.5	FALSE	IL2RB	25881.78711
852.4335698	0.231818182	20	20	0.157205552	4.532942772	6.3	CCND1	9.235563362	FALSE	CCND1	234487.0469
954.4663237	0.235384615	24	24	0.194755331	4.692911625	5.916666667	MAPK14	10.26257475	FALSE	MAPK14	358531.8125
0	0.213687151	4	4	0.05043371	2.695349932	3	HSPB1	4	FALSE	HSPB1	24116.35742
32.23864528	0.218259629	7	7	0.064693861	3.367193222	3.428571429	RAF1	4	FALSE	RAF1	39610.73047
4.215037052	0.207598372	4	4	0.029274808	2.695349932	2	ERBB3	2.666666667	FALSE	ERBB3	8135.07373
734.75018	0.231818182	19	19	0.14071475	4.485164165	5.684210526	RB1	9.026437451	FALSE	RB1	188121.0469
1899.229079	0.241706161	33	33	0.229977056	4.934946537	7.272727273	TP53	18.67686085	FALSE	TP53	501352.7813
0	0.196405648	1	1	0.013292674	1.498995781	0	SOD1	0	FALSE	SOD1	1682.221313
492.6533912	0.221418234	10	10	0.06962008	3.797441959	2.8	NOS3	3.666666667	FALSE	NOS3	45898.39844
51.20525651	0.214285714	8	8	0.060891297	3.530143261	4.25	BCL2L1	5.892857143	FALSE	BCL2L1	35233.84375
10.91496848	0.201051248	3	3	0.018096268	2.378914356	0.666666667	INSR	1	FALSE	INSR	3114.315674
537.261808	0.216407355	10	10	0.067827255	3.797441959	3.4	CASP3	5.349206349	FALSE	CASP3	43729.78125
10.59478115	0.207880435	5	5	0.039062507	2.957627296	2.8	SLC2A4	3.5	FALSE	SLC2A4	14508.07617
114.1837093	0.221418234	11	11	0.100968786	3.908421993	3.636363636	GSK3B	4.066666667	FALSE	GSK3B	96564.10938
536.205573	0.224011713	10	10	0.098017037	3.797441959	4.6	NOS2	5.125	FALSE	NOS2	90863.25
66.55159536	0.201581028	5	5	0.027341628	2.957627296	2.4	CASP9	3.75	FALSE	CASP9	7119.20752
82.43201137	0.218259629	7	7	0.050286558	3.367193222	1.428571429	CAV1	2	FALSE	CAV1	23926.79102
27.33395163	0.206199461	9	9	0.058812693	3.672313929	6	E2F1	7.125	FALSE	E2F1	33363.20313
48.60580835	0.217021277	8	8	0.070687786	3.530143738	3	CHUK	3.428571429	FALSE	CHUK	47293.82422
28.30963472	0.217021277	7	7	0.073780276	3.367193222	3.714285714	CD40LG	4.333333333	FALSE	CD40LG	51498.23047
2884.957207	0.250409165	35	35	0.278604895	4.974535942	8.514285714	JUN	20.28193124	FALSE	JUN	733715.625
142.1220041	0.219827586	10	10	0.073343903	3.797441959	3.8	RXRB	5.111111111	FALSE	RXRB	51037.44922
242.7023593	0.224340176	13	13	0.101997286	4.096554279	4.153846154	AR	5.56991342	FALSE	AR	98738.09375
87.40700484	0.21888412	10	10	0.088177271	3.797441959	4.8	BCL2	6.26984127	FALSE	BCL2	73777.57031
310.2302524	0.225	16	16	0.12040399	4.316554546	6.875	CDKN1A	9.508469308	FALSE	CDKN1A	138211.4688
697.9056117	0.238317757	21	21	0.171982273	4.577269077	6.761904762	ESR1	10.93117021	FALSE	ESR1	280073.9688
1359.19913	0.234303216	19	19	0.129529223	4.485164165	5.052631579	RXRA	9.540058961	FALSE	RXRA	158906.625
162.4523873	0.232876712	11	11	0.110341743	3.908421993	4.545454545	HIF1A	5.033333333	FALSE	HIF1A	115279.8438
1094.009859	0.23757764	18	18	0.122713953	4.433514118	4.555555556	VEGFA	7.376169582	FALSE	VEGFA	142538.9375
160.5034179	0.232876712	18	18	0.185963824	4.433514118	8	MYC	9.716365008	FALSE	MYC	327154.4375
154.1818944	0.196658098	5	5	0.011912074	2.957627296	0.8	ALOX5	1.25	FALSE	ALOX5	1370.250366
32.71237329	0.187270502	3	3	0.005547866	2.378914356	0.666666667	LTA4H	1	FALSE	LTA4H	300.5974121
754.4381602	0.223357664	14	14	0.108253285	4.176975727	5.857142857	IL4	7.362148962	FALSE	IL4	111595.8203
434.6931163	0.195153061	7	7	0.007337952	3.367193222	1.428571429	CYP2B6	2.833333333	FALSE	CYP2B6	528.0006714
24.16238483	0.180637544	3	3	0.002125219	2.378914356	0.666666667	PTGS1	1	FALSE	PTGS1	47.53059006
681.9451995	0.22303207	9	9	0.067922913	3.672313929	2.666666667	PTGS2	3.166666667	FALSE	PTGS2	43824.66797
460.7243681	0.231818182	19	19	0.167665392	4.485164165	6.421052632	NR3C1	9.387093952	FALSE	NR3C1	265916.5938
50.69115401	0.211911357	8	8	0.059630934	3.530143738	3.75	PGR	4.857142857	FALSE	PGR	33764.54688
0	0.196405648	4	4	0.025401393	2.695349932	3	NR3C2	4	FALSE	NR3C2	6146.70752
648.0340091	0.222060958	13	13	0.0911116	4.096554279	2.769230769	CASP8	4.5	FALSE	CASP8	78498.75781
957.462827	0.223357664	18	18	0.108758606	4.433514118	4.444444444	NCOA1	7.88968254	FALSE	NCOA1	112164.0938
159.9274825	0.21220527	12	12	0.070235543	4.007523537	4.166666667	NCOA2	5.636868687	FALSE	NCOA2	46892.46484
0	0.19844358	3	3	0.023586607	2.378914356	2	BAX	3	FALSE	BAX	5304.63623
47.3170015	0.202113606	6	6	0.029598882	3.178555489	3	BIRC5	3.6	FALSE	BIRC5	8482.655273
45.52972945	0.198186528	10	10	0.042403217	3.797441959	4.8	CCNB1	6.525	FALSE	CCNB1	17579.16602
94.27654371	0.207036536	12	12	0.061058283	4.007523537	6.166666667	CCNA2	8.761111111	FALSE	CCNA2	36119
125.5255787	0.212795549	8	8	0.048359986	3.530143738	3.25	RASA1	3.842857143	FALSE	RASA1	22193.2832
28.14000068	0.180212014	6	6	0.01561175	3.178555489	3	TOP2A	3.6	FALSE	TOP2A	2466.677002
335.3475521	0.215492958	14	14	0.078394644	4.176975727	5.857142857	CDK1	8.721606172	FALSE	CDK1	59076.76172
596.9074693	0.190298507	3	3	0.010476786	2.378914356	0	CALM3	0	FALSE	CALM3	1042.483032
300	0.160714286	2	2	6.55E-04	1.98961091	0	SCN5A	0	FALSE	SCN5A	6.361172676
9.164581061	0.180212014	2	2	0.005190006	1.98961091	0	TOP1	0	FALSE	TOP1	264.4979553
0	0.178738318	2	2	0.005921132	1.98961091	1	PARP1	2	FALSE	PARP1	339.9686279
297.350207	0.197930142	5	5	0.016001439	2.957627296	0.8	COL1A1	2.25	FALSE	COL1A1	2438.072266
211.1086783	0.225997046	15	15	0.119214892	4.249984264	6.933333333	IL1B	8.679473304	FALSE	IL1B	135630.375
59.07264883	0.18455971	3	3	0.00675578	2.378914356	1.333333333	COL3A1	2.5	FALSE	COL3A1	437.4787903
938.6841943	0.240566038	28	28	0.222441137	4.815992355	7.714285714	RELA	15.30005527	FALSE	RELA	468377.4375
1496.337782	0.242472266	30	30	0.215383619	4.867461205	7.4	TNF	17.36456598	FALSE	TNF	439500.0313
121.0848047	0.220143885	13	13	0.108756974	4.096554279	6.307692308	CCL2	7.297619048	FALSE	CCL2	113053.4375
31.35076148	0.205369128	8	8	0.052627835	3.530143738	3.75	ICAM1	5.119047619	FALSE	ICAM1	26664.94336
32.55598764	0.204545455	7	7	0.03688138	3.367193222	2.285714286	VCAM1	3.333333333	FALSE	VCAM1	12993.85449
494.7855707	0.236111111	21	21	0.186832666	4.577269077	6.761904762	FOS	10.5428596	FALSE	FOS	329990.875
745.4268584	0.233231707	21	21	0.154721066	4.577269077	6.666666667	IL6	10.49784037	FALSE	IL6	227580.0156
427.8104752	0.219197708	13	13	0.099576652	4.096554279	3.846153846	PSMD3	4.513636364	FALSE	PSMD3	93984.85938
91.44213839	0.213986014	13	13	0.09239462	4.096554279	6.769230769	CDK2	8.776515152	FALSE	CDK2	81712.65625
31.03981951	0.200524246	7	7	0.034439713	3.367193222	4	CHEK1	5.1	FALSE	CHEK1	11530.78613
0.626262626	0.19844358	6	6	0.039226878	3.178555489	4.666666667	E2F2	5.6	FALSE	E2F2	14884.17969
24.30505826	0.207317073	4	4	0.033828434	2.695349932	1.5	CHEK2	2	FALSE	CHEK2	10904.69922
183.1543284	0.207880435	8	8	0.02687056	3.530143738	1.75	IGF2	2.514285714	FALSE	IGF2	6864.927734
0	0.188888889	1	1	0.009781974	1.498995662	0	RASSF1	0	FALSE	RASSF1	914.885498
134.6502747	0.228017884	14	14	0.130894378	4.176975727	6.285714286	NFKBIA	7.661172161	FALSE	NFKBIA	162034.5
10.72585715	0.213687151	8	8	0.08446566	3.530143738	5.25	IL1A	6	FALSE	IL1A	67739.98438
122.0022913	0.200787402	7	7	0.017108943	3.367193222	2.285714286	MMP2	2.866666667	FALSE	MMP2	2812.823242
0	0.165943601	2	2	0.001416153	1.98961091	1	PCOLCE	2	FALSE	PCOLCE	22.37603951
0	0.182795699	2	2	0.00446688	1.98961091	1	CTRB1	2	FALSE	CTRB1	198.8943176
321.1889817	0.206477733	8	8	0.019955965	3.530143738	1.75	MMP3	3.79047619	FALSE	MMP3	3815.099854
779.5797875	0.21488764	12	12	0.051717479	4.007523537	2.833333333	MMP9	6.148701299	FALSE	MMP9	25654.75
169.3184963	0.208446866	5	5	0.02541302	2.957627296	1.6	CTSD	2.25	FALSE	CTSD	6135.01123
113.0533449	0.217638691	10	10	0.084454775	3.797441959	4.4	IFNG	5.055555556	FALSE	IFNG	68083.46875
643.0111853	0.227678571	16	16	0.111374438	4.316554546	3.375	STAT1	4.948290598	FALSE	STAT1	117368.8438
0	0.171910112	2	2	0.001997363	1.98961091	1	SULT1E1	2	FALSE	SULT1E1	43.57825089
300	0.17114094	2	2	0.001765923	1.98961091	0	GSTM1	0	FALSE	GSTM1	33.41412354
189.3914661	0.179577465	7	7	0.003828036	3.367193222	1.142857143	CYP3A4	3.666666667	FALSE	CYP3A4	155.5032959
0	0.170758929	1	1	0.001759091	1.498995662	0	GSTP1	0	FALSE	GSTP1	32.48436356
572.0410611	0.230075188	13	13	0.119464807	4.096554279	5.692307692	PPARA	6.524747475	FALSE	PPARA	135027.25
16.18181818	0.169247788	3	3	0.00112094	2.378914356	0.666666667	CYP1A2	1	FALSE	CYP1A2	17.35328865
102.7049883	0.185230024	2	2	0.006838708	1.98961091	0	NR1I3	0	FALSE	NR1I3	449.5992737
91.95189783	0.198186528	3	3	0.0150692	2.378914356	0.666666667	NR1I2	1	FALSE	NR1I2	2168.793457
0	0.164516129	2	2	6.76E-04	1.98961091	1	MAOB	2	FALSE	MAOB	7.829800129
259.9424581	0.18865598	3	3	0.007025589	2.378914356	0.666666667	MAOA	1.5	FALSE	MAOA	479.0449524
317.3145461	0.199738903	5	5	0.013962068	2.957627296	1.2	SERPINE1	1.5	FALSE	SERPINE1	1864.588745
76.8606245	0.219512195	9	9	0.066602573	3.672313929	3.555555556	ERBB2	4.43452381	FALSE	ERBB2	41984.42578
4.01066518	0.193670886	2	2	0.008651557	1.98961091	0	PLAU	0	FALSE	PLAU	714.7781982
11.74253615	0.216101695	6	6	0.066887423	3.17855525	2.666666667	ELK1	3.2	FALSE	ELK1	42309.34375
36.15404533	0.213687151	7	7	0.057456527	3.367193222	3.142857143	ESR2	3.666666667	FALSE	ESR2	31322.08398
0	0.006535948	1	1	0	1.498995662	0	F3	0	FALSE	F3	1.542785406
0	0.006535948	1	1	0	1.498995662	0	F7	0	FALSE	F7	1.542785406
150.9255169	0.210164835	6	6	0.051089991	3.17855525	2.666666667	HMOX1	3.5	FALSE	HMOX1	24710.10547
110.9252018	0.224340176	11	11	0.105512217	3.908421993	4	PPARG	4.883333333	FALSE	PPARG	105307.1641
0	0.204	3	3	0.031818345	2.378914595	2	POR	3	FALSE	POR	9580.123047
178.1798044	0.209876543	7	7	0.045584552	3.367193222	2	NFE2L2	3.433333333	FALSE	NFE2L2	19670.6875
0	0.197164948	1	1	0.014740231	1.498995662	0	GJA1	0	FALSE	GJA1	2060.7854
0	0.188423645	2	2	0.011041599	1.98961091	1	GRIA2	2	FALSE	GRIA2	1171.292236
3.798499028	0.202649007	3	3	0.025930665	2.378914595	0.666666667	HSF1	1	FALSE	HSF1	6384.853516
0	0.146551724	1	1	1.10E-04	1.498995662	0	GSTM2	0	FALSE	GSTM2	1.739835739
16.55760625	0.179577465	3	3	0.006430818	2.378914595	0.666666667	NQO1	1	FALSE	NQO1	396.2903137
0	0.180637544	1	1	0.004906815	1.498995662	0	HSPA5	0	FALSE	HSPA5	232.8361969
35.0165441	0.212795549	7	7	0.05941679	3.367193222	2.571428571	IRF1	3	FALSE	IRF1	33461.61328
0	0.196911197	3	3	0.018994633	2.378914595	2	SELE	3	FALSE	SELE	3456.980469
32.28705067	0.191489362	6	6	0.009273166	3.178555489	2.666666667	MMP1	3.8	FALSE	MMP1	848.1789551
133.0556491	0.208446866	6	6	0.028149815	3.178555489	1.333333333	IGFBP3	1.733333333	FALSE	IGFBP3	7513.004883
28.66742775	0.197419355	4	4	0.014153041	2.695349932	0.5	SPP1	0.666666667	FALSE	SPP1	1913.89209
0	0.186131387	1	1	0.006936303	1.498995662	0	IL10RB	0	FALSE	IL10RB	458.2870789
0	0.138838475	1	1	4.08E-05	1.498995662	0	KCNH2	0	FALSE	KCNH2	1.603704453
3.26208134	0.203457447	3	3	0.024101965	2.378914595	0.666666667	KDR	1	FALSE	KDR	5498.490234
152.7850484	0.20026178	2	2	0.014872618	1.98961091	0	MPO	0	FALSE	MPO	2098.477783
42.57597644	0.204272363	3	3	0.024377037	2.378914595	0.666666667	RUNX2	1	FALSE	RUNX2	5639.928223
21.36904927	0.204	4	4	0.025465909	2.695349932	0.5	NCF1	0.666666667	FALSE	NCF1	6152.73291
0	0.183673469	3	3	0.00504481	2.378914595	2	PRSS1	3	FALSE	PRSS1	256.8691101
21.40453055	0.181926278	2	2	0.006597346	1.98961091	0	ODC1	0	FALSE	ODC1	416.665741
0	0.167030568	1	1	8.70E-04	1.498995662	0	PLAT	0	FALSE	PLAT	9.195484161
0	0.190773067	2	2	0.012626491	1.98961091	1	PPARD	2	FALSE	PPARD	1522.63916
