# Supplementary material for: Network pharmacology and molecular docking to elucidate the mechanism of pulsatilla decoction in the treatment of colon cancer
Source: Front Pharmacol. 2022 Aug 8;13:940508. doi: 10.3389/fphar.2022.940508 (PMC9393233; doi:10.3389/fphar.2022.940508)
Supplement: Supplementary file 1 [file Datasheet1.zip › GO analysis.xlsx]

## Sheet: Sheet1
ONTOLOGY	ID	Description	GeneRatio	BgRatio	pvalue	p.adjust	qvalue	geneID	Count
BP	GO:0042493	response to drug	42/180	397/18866	6.4835e-32	2.7717e-28	1.26804e-28	NOS2/PPARG/PTGS2/HSP90AB1/KCNH2/NCOA1/F7/MAOB/RELA/DRD1/ADRA1A/SLC6A4/BCL2/CASP3/SLC6A2/SLC6A3/CYP3A4/CYP1A2/CYP2B6/DRD3/EGFR/CCND1/FOS/CDKN1A/TP53/POR/TOP1/SOD1/STAT1/CDK1/HSPA5/MYC/CYP1A1/ICAM1/IL1B/NR1I2/CCNB1/COL1A1/NFE2L2/CHEK2/HSF1/CHUK	42
BP	GO:0062197	cellular response to chemical stress	37/180	360/18866	1.24609e-27	1.83546e-24	8.39712e-25	PPARG/PTGS2/CDK2/CCNA2/AKR1B1/RELA/NCF1/BCL2/JUN/CASP3/MMP2/MMP9/TNF/MMP3/EGFR/AKT1/FOS/MAPK1/IL6/TP53/SOD1/HIF1A/CDK1/HMOX1/CAV1/NOS3/HSPB1/CYP1B1/ALOX5/MPO/GSTP1/NFE2L2/NQO1/PARP1/SLC2A4/HSF1/CHUK	37
BP	GO:0032496	response to lipopolysaccharide	36/180	334/18866	1.28804e-27	1.83546e-24	8.39712e-25	NOS2/PTGS2/MAPK14/PPARD/MAOB/RELA/OPRM1/CASP9/CASP3/CASP8/PRKCA/TNF/CYP1A2/AKT1/FOS/MAPK1/IL6/NFKBIA/GJA1/CYP1A1/ICAM1/IL1B/CCL2/SELE/CXCL8/NOS3/THBD/SERPINE1/IL1A/MPO/GSTP1/CXCL11/CXCL2/HSF1/CXCL10/CHUK	36
BP	GO:0072593	reactive oxygen species metabolic process	34/180	288/18866	2.00614e-27	2.14406e-24	9.80896e-25	NOS2/PTGS2/MAPK14/HSP90AB1/MAOB/NCF1/BCL2/TNF/CYP1A2/DRD5/MMP3/EGFR/AKT1/CDKN1A/EIF6/TP53/POR/SOD1/HIF1A/CAV1/CYP1A1/ICAM1/IL1B/DUOX2/NOS3/CYP1B1/IFNG/ALOX5/MPO/GSTP1/NFE2L2/NQO1/INSR/HK2	34
BP	GO:0002237	response to molecule of bacterial origin	36/180	356/18866	1.22819e-26	1.0501e-23	4.80416e-24	NOS2/PTGS2/MAPK14/PPARD/MAOB/RELA/OPRM1/CASP9/CASP3/CASP8/PRKCA/TNF/CYP1A2/AKT1/FOS/MAPK1/IL6/NFKBIA/GJA1/CYP1A1/ICAM1/IL1B/CCL2/SELE/CXCL8/NOS3/THBD/SERPINE1/IL1A/MPO/GSTP1/CXCL11/CXCL2/HSF1/CXCL10/CHUK	36
BP	GO:0000302	response to reactive oxygen species	29/180	235/18866	5.18243e-24	3.18207e-21	1.45578e-21	CDK2/CCNA2/RELA/NCF1/BCL2/JUN/CASP3/MMP2/MMP9/TNF/MMP3/EGFR/AKT1/FOS/MAPK1/IL6/SOD1/STAT1/CDK1/HMOX1/NOS3/CYP1B1/COL1A1/MPO/GSTP1/NFE2L2/NQO1/HSF1/CHUK	29
BP	GO:0010038	response to metal ion	34/180	366/18866	5.96638e-24	3.18207e-21	1.45578e-21	PTGS2/CA2/CALM3/MAOB/NCF1/SCN5A/BCL2/CASP9/JUN/CASP3/CASP8/SLC6A3/MMP9/CYP1A2/EGFR/AKT1/CCND1/FOS/MAPK1/SOD1/HIF1A/CDK1/HSPA5/HMOX1/CAV1/CYP1A1/ICAM1/CCNB1/IL1A/NFE2L2/NQO1/PARP1/HSF1/CHUK	34
BP	GO:0070482	response to oxygen levels	35/180	396/18866	6.41287e-24	3.18207e-21	1.45578e-21	NOS2/PPARG/PTGS2/CCNA2/DPP4/PPARD/F7/SLC6A4/BCL2/CASP3/PLAU/OPRD1/MMP2/AKT1/VEGFA/CDKN1A/TP53/RAF1/HIF1A/HMOX1/CAV1/MYC/CYP1A1/ICAM1/CCNB1/PLAT/COL1A1/NFE2L2/PSMD3/SLC2A4/PPARA/HSF1/E2F1/NPEPPS/HK2	35
BP	GO:0006979	response to oxidative stress	37/180	458/18866	6.69909e-24	3.18207e-21	1.45578e-21	PTGS1/PTGS2/CDK2/CCNA2/RELA/NCF1/BCL2/JUN/CASP3/MMP2/MMP9/TNF/MMP3/EGFR/AKT1/FOS/MAPK1/IL6/TP53/SOD1/HIF1A/STAT1/CDK1/HMOX1/DUOX2/NOS3/HSPB1/CYP1B1/COL1A1/ALOX5/MPO/GSTP1/NFE2L2/NQO1/PARP1/HSF1/CHUK	37
BP	GO:0048545	response to steroid hormone	33/180	346/18866	1.27533e-23	5.45203e-21	2.49428e-21	PGR/ESR1/AR/PTGS2/CA2/ESR2/NR3C2/NCOA2/CALM3/PPARD/NCOA1/MAOB/RELA/BCL2/CASP9/CASP3/RXRA/TNF/RXRB/EGFR/CCND1/FOS/CDKN1A/IL6/CAV1/ICAM1/COL1A1/GSTP1/PARP1/CLDN4/PPARA/SPP1/NR3C1	33
BP	GO:0034599	cellular response to oxidative stress	31/180	310/18866	7.802e-23	3.03214e-20	1.38719e-20	CDK2/CCNA2/RELA/NCF1/BCL2/JUN/MMP2/MMP9/TNF/MMP3/EGFR/AKT1/FOS/MAPK1/IL6/TP53/SOD1/HIF1A/CDK1/HMOX1/NOS3/HSPB1/CYP1B1/ALOX5/MPO/GSTP1/NFE2L2/NQO1/PARP1/HSF1/CHUK	31
BP	GO:1901654	response to ketone	26/180	200/18866	3.44331e-22	1.22668e-19	5.61199e-20	AR/PPARG/NCOA2/CALM3/AKR1B1/NCOA1/F7/MAOB/RELA/CASP9/EGFR/AKT1/CCND1/BCL2L1/FOS/CDKN1A/ELK1/ACACA/CAV1/ICAM1/PARP1/AHR/CLDN4/HSF1/SPP1/NR3C1	26
BP	GO:0009636	response to toxic substance	28/180	250/18866	4.93638e-22	1.58525e-19	7.25244e-20	PTGS1/PTGS2/MAOB/SLC6A4/BCL2/BAX/PON1/OPRD1/TNF/FOS/CDKN1A/MAPK1/SOD1/CDK1/CYP1A1/DUOX2/NOS3/CYP1B1/CCNB1/MPO/ABCG2/GSTP1/NFE2L2/NQO1/AHR/CHUK/GSTM1/GSTM2	28
BP	GO:0001666	response to hypoxia	32/180	359/18866	5.19147e-22	1.58525e-19	7.25244e-20	NOS2/PTGS2/CCNA2/DPP4/PPARD/F7/SLC6A4/BCL2/CASP3/PLAU/OPRD1/MMP2/AKT1/VEGFA/TP53/RAF1/HIF1A/HMOX1/CAV1/MYC/CYP1A1/ICAM1/CCNB1/PLAT/NFE2L2/PSMD3/SLC2A4/PPARA/HSF1/E2F1/NPEPPS/HK2	32
BP	GO:0036293	response to decreased oxygen levels	32/180	371/18866	1.4203e-21	4.04786e-19	1.85187e-19	NOS2/PTGS2/CCNA2/DPP4/PPARD/F7/SLC6A4/BCL2/CASP3/PLAU/OPRD1/MMP2/AKT1/VEGFA/TP53/RAF1/HIF1A/HMOX1/CAV1/MYC/CYP1A1/ICAM1/CCNB1/PLAT/NFE2L2/PSMD3/SLC2A4/PPARA/HSF1/E2F1/NPEPPS/HK2	32
BP	GO:0031667	response to nutrient levels	35/180	473/18866	2.31314e-21	6.18043e-19	2.82751e-19	PPARG/PTGS2/PPARD/NCOA1/F7/RELA/ADRB2/SLC6A4/OPRM1/BCL2/JUN/PON1/ADRB1/EGFR/AKT1/CCND1/CDKN1A/MAPK1/TP53/POR/SOD1/STAT1/HSPA5/HMOX1/CYP1A1/ICAM1/COL1A1/MPO/GSTP1/NFE2L2/NQO1/PPARA/HSF1/CXCL10/SPP1	35
BP	GO:0034614	cellular response to reactive oxygen species	23/180	170/18866	3.95033e-20	9.93391e-18	4.54471e-18	CDK2/CCNA2/RELA/NCF1/JUN/MMP2/MMP9/TNF/MMP3/EGFR/AKT1/FOS/MAPK1/IL6/SOD1/CDK1/NOS3/CYP1B1/MPO/NFE2L2/NQO1/HSF1/CHUK	23
BP	GO:0035296	regulation of tube diameter	21/180	143/18866	3.18381e-19	7.16357e-17	3.2773e-17	PTGS2/PPARD/DRD1/CHRM3/ADRA1A/ADRA1B/ADRB2/SLC6A4/ADRA2A/ADRB1/ADRA2C/ADRA1D/DRD5/EGFR/AKT1/SOD1/HMOX1/CAV1/GJA1/ICAM1/NOS3	21
BP	GO:0097746	regulation of blood vessel diameter	21/180	143/18866	3.18381e-19	7.16357e-17	3.2773e-17	PTGS2/PPARD/DRD1/CHRM3/ADRA1A/ADRA1B/ADRB2/SLC6A4/ADRA2A/ADRB1/ADRA2C/ADRA1D/DRD5/EGFR/AKT1/SOD1/HMOX1/CAV1/GJA1/ICAM1/NOS3	21
BP	GO:0035150	regulation of tube size	21/180	144/18866	3.69725e-19	7.90287e-17	3.61552e-17	PTGS2/PPARD/DRD1/CHRM3/ADRA1A/ADRA1B/ADRB2/SLC6A4/ADRA2A/ADRB1/ADRA2C/ADRA1D/DRD5/EGFR/AKT1/SOD1/HMOX1/CAV1/GJA1/ICAM1/NOS3	21
BP	GO:0003018	vascular process in circulatory system	23/180	190/18866	5.15142e-19	1.04868e-16	4.79766e-17	PTGS2/PPARD/DRD1/CHRM3/ADRA1A/ADRA1B/ADRB2/SLC6A4/ADRA2A/ADRB1/ADRA2C/ADRA1D/DRD5/EGFR/AKT1/VEGFA/SOD1/HMOX1/CAV1/GJA1/ICAM1/NOS3/ABCG2	23
BP	GO:1903409	reactive oxygen species biosynthetic process	20/180	128/18866	6.55839e-19	1.27442e-16	5.83038e-17	NOS2/PTGS2/HSP90AB1/MAOB/TNF/CYP1A2/AKT1/SOD1/CAV1/CYP1A1/ICAM1/IL1B/DUOX2/NOS3/CYP1B1/IFNG/ALOX5/MPO/NQO1/INSR	20
BP	GO:0071216	cellular response to biotic stimulus	25/180	246/18866	1.01554e-18	1.88759e-16	8.6356e-17	NOS2/MAPK14/GSK3B/PPARD/RELA/PRKCA/TNF/AKT1/MAPK1/IL6/TP53/NFKBIA/HSPA5/ICAM1/IL1B/CCL2/CXCL8/NOS3/SERPINE1/IL1A/GSTP1/CXCL11/CXCL2/HSF1/CXCL10	25
BP	GO:2000377	regulation of reactive oxygen species metabolic process	23/180	200/18866	1.66189e-18	2.96024e-16	1.35429e-16	PTGS2/MAPK14/HSP90AB1/BCL2/TNF/MMP3/EGFR/AKT1/CDKN1A/EIF6/TP53/SOD1/HIF1A/CAV1/ICAM1/IL1B/CYP1B1/IFNG/ALOX5/GSTP1/NFE2L2/INSR/HK2	23
BP	GO:0044706	multi-multicellular organism process	24/180	226/18866	1.87507e-18	3.20637e-16	1.4669e-16	PGR/ESR1/AR/PTGS2/PPARD/AKR1B1/SLC6A4/BCL2/RXRA/MMP2/MMP9/ADRA2C/AKT1/VEGFA/FOS/MAPK1/SOD1/GJA1/CYP1A1/IL1B/THBD/CLDN4/HSF1/SPP1	24
BP	GO:2001234	negative regulation of apoptotic signaling pathway	24/180	233/18866	3.83375e-18	6.30357e-16	2.88385e-16	AR/PTGS2/GSK3B/RELA/BCL2/BAX/CASP8/MMP9/TNF/IL4/AKT1/BCL2L1/RB1/RAF1/HIF1A/HMOX1/ICAM1/IL1B/NOS3/HSPB1/SERPINE1/IL1A/GSTP1/NFE2L2	24
BP	GO:0050673	epithelial cell proliferation	31/180	453/18866	5.39116e-18	8.536e-16	3.90518e-16	PGR/ESR1/AR/PPARG/KDR/PPARD/SCN5A/BAX/JUN/PRKCA/TNF/EGFR/AKT1/VEGFA/CCND1/MAPK1/RB1/IL6/HIF1A/STAT1/ERBB2/HMOX1/CAV1/MYC/F3/GJA1/CCL2/ALOX5/HAS2/IGFBP3/IGF2	31
BP	GO:0019932	second-messenger-mediated signaling	31/180	456/18866	6.50743e-18	9.93546e-16	4.54542e-16	NOS2/GSK3B/KDR/CALM3/DRD1/CHRM3/ADRA1A/ADRA1B/ADRB2/OPRM1/PRKCA/ADRA2A/ADRB1/PDE10A/TNF/ADRA2C/ADRA1D/DRD5/DRD3/EGFR/VEGFA/SELE/VCAM1/PTGER3/CXCL8/NOS3/AHR/CXCL11/CXCL10/ERBB3/GSTM2	31
BP	GO:0033002	muscle cell proliferation	24/180	244/18866	1.12421e-17	1.65724e-15	7.58178e-16	PPARG/PTGS2/MAPK14/PPARD/AKR1B1/JUN/RXRA/MMP2/MMP9/TNF/EGFR/AKT1/CDKN1A/MAPK1/IL6/STAT1/CDK1/HMOX1/GJA1/NOS3/CCNB1/IFNG/GSTP1/IGFBP3	24
BP	GO:0048511	rhythmic process	26/180	305/18866	1.58466e-17	2.17791e-15	9.96381e-16	PGR/NOS2/ESR1/PPARG/GSK3B/NCOA2/NCOA1/F7/SLC6A4/OPRM1/JUN/CASP3/ADRB1/DRD3/EGFR/TP53/TOP1/CDK1/HSPA5/NOS3/SERPINE1/TOP2A/HAS2/AHR/CLDN4/PPARA	26
BP	GO:0071241	cellular response to inorganic substance	23/180	221/18866	1.58702e-17	2.17791e-15	9.96381e-16	PTGS2/CDK2/CCNA2/NCF1/SCN5A/JUN/MMP9/CYP1A2/MMP3/EGFR/AKT1/FOS/MAPK1/SOD1/HSPA5/HMOX1/CYP1A1/CCNB1/NFE2L2/NQO1/PARP1/HSF1/CHUK	23
BP	GO:0007565	female pregnancy	22/180	196/18866	1.63025e-17	2.17791e-15	9.96381e-16	PGR/ESR1/AR/PTGS2/PPARD/AKR1B1/BCL2/RXRA/MMP2/MMP9/ADRA2C/AKT1/VEGFA/FOS/MAPK1/SOD1/GJA1/IL1B/THBD/CLDN4/HSF1/SPP1	22
BP	GO:0048608	reproductive structure development	30/180	443/18866	2.61752e-17	3.39088e-15	1.55131e-15	PGR/ESR1/AR/PPARG/PTGS2/MAPK14/HSP90AB1/PPARD/NCOA1/BCL2/BAX/CASP3/CASP8/RXRA/EGFR/AKT1/VEGFA/CCND1/BCL2L1/MAPK1/SOD1/HIF1A/HSPA5/GJA1/ICAM1/NOS3/INSR/HSF1/SPP1/IGF2	30
BP	GO:0061458	reproductive system development	30/180	447/18866	3.3521e-17	4.21477e-15	1.92824e-15	PGR/ESR1/AR/PPARG/PTGS2/MAPK14/HSP90AB1/PPARD/NCOA1/BCL2/BAX/CASP3/CASP8/RXRA/EGFR/AKT1/VEGFA/CCND1/BCL2L1/MAPK1/SOD1/HIF1A/HSPA5/GJA1/ICAM1/NOS3/INSR/HSF1/SPP1/IGF2	30
BP	GO:2001233	regulation of apoptotic signaling pathway	29/180	413/18866	3.57062e-17	4.36126e-15	1.99525e-15	AR/PTGS2/GSK3B/RELA/BCL2/BAX/CASP8/MMP9/TNF/IL4/AKT1/BCL2L1/RB1/TP53/RAF1/SOD1/HIF1A/HMOX1/CAV1/ICAM1/IL1B/NOS3/HSPB1/SERPINE1/IL1A/GSTP1/NFE2L2/PARP1/E2F1	29
BP	GO:0097191	extrinsic apoptotic signaling pathway	23/180	230/18866	3.87785e-17	4.60495e-15	2.10674e-15	AR/GSK3B/RELA/BCL2/BAX/CASP9/CASP3/CASP8/TNF/IL4/AKT1/BCL2L1/RAF1/HMOX1/CAV1/ICAM1/IL1B/NOS3/SERPINE1/IFNG/IL1A/GSTP1/ERBB3	23
BP	GO:0071222	cellular response to lipopolysaccharide	22/180	208/18866	5.88295e-17	6.7972e-15	3.10968e-15	NOS2/MAPK14/PPARD/RELA/PRKCA/TNF/AKT1/MAPK1/IL6/NFKBIA/ICAM1/IL1B/CCL2/CXCL8/NOS3/SERPINE1/IL1A/GSTP1/CXCL11/CXCL2/HSF1/CXCL10	22
BP	GO:0070997	neuron death	27/180	360/18866	9.32158e-17	1.04868e-14	4.79764e-15	GSK3B/HSP90AB1/BCL2/BAX/CASP9/JUN/CASP3/CASP8/TNF/AKT1/BCL2L1/FOS/RB1/TP53/ELK1/SOD1/HIF1A/HSPA5/HMOX1/CCL2/IFNG/NQO1/PARP1/PPARA/HSF1/ERBB3/RASA1	27
BP	GO:0006367	transcription initiation from RNA polymerase II promoter	21/180	189/18866	1.13214e-16	1.241e-14	5.67752e-15	PGR/ESR1/AR/PPARG/ESR2/NR3C2/PPARD/BAX/RXRA/RXRB/CCND1/CDKN1A/TP53/CDK1/NR1I2/CCNB1/NR1I3/PPARA/RUNX2/E2F2/NR3C1	21
BP	GO:0018209	peptidyl-serine modification	26/180	333/18866	1.36646e-16	1.46041e-14	6.68129e-15	PTGS2/MAPK14/GSK3B/HSP90AB1/CDK2/DRD1/BCL2/BAX/PRKCA/OPRD1/TNF/EGFR/AKT1/VEGFA/MAPK1/IL6/TOP1/RAF1/CDK1/CAV1/PRKCB/CCNB1/IFNG/PARP1/CHEK2/CHUK	26
BP	GO:2001237	negative regulation of extrinsic apoptotic signaling pathway	17/180	107/18866	2.30328e-16	2.40159e-14	1.09872e-14	AR/GSK3B/RELA/BCL2/CASP8/TNF/IL4/AKT1/BCL2L1/RAF1/HMOX1/ICAM1/IL1B/NOS3/SERPINE1/IL1A/GSTP1	17
BP	GO:0071219	cellular response to molecule of bacterial origin	22/180	222/18866	2.37297e-16	2.41535e-14	1.10501e-14	NOS2/MAPK14/PPARD/RELA/PRKCA/TNF/AKT1/MAPK1/IL6/NFKBIA/ICAM1/IL1B/CCL2/CXCL8/NOS3/SERPINE1/IL1A/GSTP1/CXCL11/CXCL2/HSF1/CXCL10	22
BP	GO:0018105	peptidyl-serine phosphorylation	25/180	310/18866	2.57507e-16	2.56009e-14	1.17123e-14	PTGS2/MAPK14/GSK3B/HSP90AB1/CDK2/DRD1/BCL2/BAX/PRKCA/OPRD1/TNF/EGFR/AKT1/VEGFA/MAPK1/IL6/TOP1/RAF1/CDK1/CAV1/PRKCB/CCNB1/IFNG/CHEK2/CHUK	25
BP	GO:0009314	response to radiation	29/180	447/18866	2.92604e-16	2.84291e-14	1.30062e-14	PTGS2/MAPK14/CHEK1/RELA/DRD1/OPRM1/BCL2/BAX/CASP9/CASP3/DRD3/EGFR/AKT1/CCND1/BCL2L1/FOS/CDKN1A/TP53/ELK1/HIF1A/HSPA5/MYC/ICAM1/THBD/PARP1/COL3A1/CHEK2/HSF1/CXCL10	29
BP	GO:0062012	regulation of small molecule metabolic process	29/180	456/18866	4.94905e-16	4.7016e-14	2.15096e-14	NOS2/PPARG/PTGS2/GSK3B/NCOA2/PPARD/TNF/IL4/AKT1/EIF6/EGF/TP53/POR/ODC1/SOD1/HIF1A/ACACA/CAV1/IL1B/NOS3/IFNG/HAS2/NQO1/PARP1/PSMD3/INSR/PPARA/IGFBP3/IGF2	29
BP	GO:1901214	regulation of neuron death	25/180	321/18866	5.83716e-16	5.42475e-14	2.48179e-14	GSK3B/HSP90AB1/BCL2/BAX/CASP9/JUN/CASP3/CASP8/TNF/AKT1/BCL2L1/FOS/TP53/ELK1/SOD1/HIF1A/HMOX1/CCL2/IFNG/NQO1/PARP1/PPARA/HSF1/ERBB3/RASA1	25
BP	GO:0097305	response to alcohol	22/180	234/18866	7.25697e-16	6.60076e-14	3.01981e-14	PPARG/CALM3/F7/MAOB/OPRM1/CASP8/SLC6A3/HTR3A/AKT1/CCND1/BCL2L1/FOS/CDKN1A/SOD1/CDK1/ACACA/ICAM1/GSTP1/NQO1/PARP1/AHR/SLC2A4	22
BP	GO:0071276	cellular response to cadmium ion	12/180	38/18866	8.57417e-16	7.63637e-14	3.4936e-14	NCF1/JUN/MMP9/CYP1A2/EGFR/AKT1/FOS/MAPK1/SOD1/HMOX1/HSF1/CHUK	12
BP	GO:0009612	response to mechanical stimulus	21/180	209/18866	8.91767e-16	7.78021e-14	3.55941e-14	PPARG/PTGS2/MAPK14/CHEK1/RELA/JUN/CASP8/EGFR/AKT1/FOS/NFKBIA/RAF1/STAT1/GJA1/IL1B/CCNB1/COL1A1/MPO/COL3A1/CXCL10/IRF1	21
BP	GO:0050678	regulation of epithelial cell proliferation	27/180	395/18866	9.45392e-16	8.08311e-14	3.69798e-14	PGR/AR/PPARG/KDR/PPARD/SCN5A/BAX/JUN/PRKCA/TNF/EGFR/AKT1/VEGFA/CCND1/RB1/HIF1A/STAT1/ERBB2/HMOX1/CAV1/MYC/F3/GJA1/CCL2/ALOX5/HAS2/IGF2	27
BP	GO:0032355	response to estradiol	18/180	141/18866	1.60154e-15	1.34247e-13	6.14172e-14	ESR1/PTGS2/ESR2/CCNA2/NCOA1/F7/SLC6A4/CASP9/CASP3/CASP8/CYP1A2/EGFR/CCND1/GJA1/COL1A1/GSTP1/NQO1/HSF1	18
BP	GO:0071248	cellular response to metal ion	20/180	193/18866	2.46028e-15	2.02264e-13	9.25345e-14	PTGS2/NCF1/SCN5A/JUN/MMP9/CYP1A2/EGFR/AKT1/FOS/MAPK1/SOD1/HSPA5/HMOX1/CYP1A1/CCNB1/NFE2L2/NQO1/PARP1/HSF1/CHUK	20
BP	GO:0006352	DNA-templated transcription, initiation	22/180	249/18866	2.6854e-15	2.16606e-13	9.9096e-14	PGR/ESR1/AR/PPARG/ESR2/NR3C2/PPARD/BAX/JUN/RXRA/RXRB/CCND1/CDKN1A/TP53/CDK1/NR1I2/CCNB1/NR1I3/PPARA/RUNX2/E2F2/NR3C1	22
BP	GO:0007584	response to nutrient	19/180	171/18866	3.47206e-15	2.74871e-13	1.25752e-13	PPARG/PTGS2/PPARD/NCOA1/F7/RELA/SLC6A4/EGFR/CCND1/POR/STAT1/HMOX1/CYP1A1/COL1A1/GSTP1/NQO1/HSF1/CXCL10/SPP1	19
BP	GO:0048660	regulation of smooth muscle cell proliferation	19/180	173/18866	4.31361e-15	3.35285e-13	1.53391e-13	PPARG/PTGS2/PPARD/AKR1B1/JUN/MMP2/MMP9/TNF/EGFR/AKT1/CDKN1A/IL6/STAT1/HMOX1/GJA1/NOS3/IFNG/GSTP1/IGFBP3	19
BP	GO:0048638	regulation of developmental growth	25/180	353/18866	5.30802e-15	4.00796e-13	1.83362e-13	AR/MAPK14/GSK3B/PPARD/ADRB2/SLC6A4/BCL2/MAP2/SLC6A3/ADRB1/DRD3/AKT1/VEGFA/CDKN1A/MAPK1/POR/SOD1/CDK1/GJA1/CCNB1/INSR/PPARA/HSF1/SPP1/IGF2	25
BP	GO:0048659	smooth muscle cell proliferation	19/180	175/18866	5.34395e-15	4.00796e-13	1.83362e-13	PPARG/PTGS2/PPARD/AKR1B1/JUN/MMP2/MMP9/TNF/EGFR/AKT1/CDKN1A/IL6/STAT1/HMOX1/GJA1/NOS3/IFNG/GSTP1/IGFBP3	19
BP	GO:0071496	cellular response to external stimulus	24/180	326/18866	8.21741e-15	6.0568e-13	2.77095e-13	PPARG/PTGS2/CHEK1/NCOA1/BCL2/JUN/CASP8/EGFR/AKT1/FOS/CDKN1A/MAPK1/TP53/HSPA5/HMOX1/GJA1/ICAM1/IL1B/VCAM1/COL1A1/GSTP1/NFE2L2/PPARA/IRF1	24
BP	GO:0045907	positive regulation of vasoconstriction	11/180	34/18866	1.03643e-14	7.50974e-13	3.43567e-13	PTGS2/CHRM3/ADRA1A/ADRA1B/ADRA2C/ADRA1D/EGFR/AKT1/CAV1/GJA1/ICAM1	11
BP	GO:0071214	cellular response to abiotic stimulus	24/180	331/18866	1.15264e-14	8.07794e-13	3.69561e-13	PTGS2/MAPK14/CHEK1/AKR1B1/BAX/CASP9/CASP3/CASP8/EGFR/AKT1/BCL2L1/CDKN1A/TP53/ELK1/HSPA5/MYC/GJA1/IL1B/COL1A1/PARP1/SLC2A4/CHEK2/HSF1/IRF1	24
BP	GO:0104004	cellular response to environmental stimulus	24/180	331/18866	1.15264e-14	8.07794e-13	3.69561e-13	PTGS2/MAPK14/CHEK1/AKR1B1/BAX/CASP9/CASP3/CASP8/EGFR/AKT1/BCL2L1/CDKN1A/TP53/ELK1/HSPA5/MYC/GJA1/IL1B/COL1A1/PARP1/SLC2A4/CHEK2/HSF1/IRF1	24
BP	GO:0048732	gland development	27/180	443/18866	1.57603e-14	1.0867e-12	4.97158e-13	PGR/ESR1/AR/NCOA1/RELA/BCL2/BAX/JUN/RXRA/SLC6A3/TNF/EGFR/AKT1/VEGFA/CCND1/MAPK1/EGF/IL6/RAF1/SOD1/HIF1A/HMOX1/CAV1/CYP1A1/INSR/IGF2/HK2	27
BP	GO:0042310	vasoconstriction	14/180	78/18866	1.87006e-14	1.26897e-12	5.80545e-13	PTGS2/CHRM3/ADRA1A/ADRA1B/SLC6A4/ADRA2A/ADRA2C/ADRA1D/DRD5/EGFR/AKT1/CAV1/GJA1/ICAM1	14
BP	GO:2001236	regulation of extrinsic apoptotic signaling pathway	18/180	162/18866	1.9112e-14	1.27662e-12	5.84047e-13	AR/GSK3B/RELA/BCL2/CASP8/TNF/IL4/AKT1/BCL2L1/RAF1/HMOX1/CAV1/ICAM1/IL1B/NOS3/SERPINE1/IL1A/GSTP1	18
BP	GO:0046686	response to cadmium ion	13/180	64/18866	3.01523e-14	1.98309e-12	9.07254e-13	NCF1/JUN/MMP9/CYP1A2/EGFR/AKT1/FOS/MAPK1/SOD1/CDK1/HMOX1/HSF1/CHUK	13
BP	GO:0010212	response to ionizing radiation	17/180	144/18866	3.79193e-14	2.45614e-12	1.12367e-12	MAPK14/BCL2/BAX/CASP3/CCND1/BCL2L1/CDKN1A/TP53/ELK1/HSPA5/MYC/ICAM1/THBD/PARP1/CHEK2/HSF1/CXCL10	17
BP	GO:0071466	cellular response to xenobiotic stimulus	16/180	123/18866	4.6847e-14	2.98912e-12	1.3675e-12	PTGS1/HSP90AB1/CYP3A4/CYP1A2/CYP2B6/RB1/POR/CYP1A1/NR1I2/CYP1B1/GSTP1/NQO1/AHR/E2F1/GSTM1/GSTM2	16
BP	GO:0007568	aging	23/180	319/18866	4.8377e-14	3.04135e-12	1.3914e-12	PTGS2/MAPK14/CHEK1/RELA/ADRA1A/BCL2/CASP9/JUN/SLC6A3/AKT1/FOS/CDKN1A/MAPK1/TP53/SOD1/CDK1/CYP1A1/ICAM1/SERPINE1/MPO/NFE2L2/NQO1/CHEK2	23
BP	GO:0034612	response to tumor necrosis factor	23/180	320/18866	5.17028e-14	3.20332e-12	1.4655e-12	PTGS2/MAPK14/RELA/CASP3/CASP8/TNF/AKT1/MAPK1/TP53/NFKBIA/STAT1/ICAM1/CCL2/SELE/CXCL8/COL1A1/HAS2/GSTP1/NFE2L2/PSMD3/SLC2A4/CHUK/CD40LG	23
BP	GO:0071880	adenylate cyclase-activating adrenergic receptor signaling pathway	10/180	28/18866	5.49718e-14	3.32198e-12	1.51979e-12	DRD1/ADRA1A/ADRA1B/ADRB2/ADRA2A/ADRB1/ADRA2C/ADRA1D/DRD5/DRD3	10
BP	GO:0046209	nitric oxide metabolic process	14/180	84/18866	5.51721e-14	3.32198e-12	1.51979e-12	NOS2/PTGS2/HSP90AB1/TNF/AKT1/POR/CAV1/ICAM1/IL1B/NOS3/CYP1B1/IFNG/NQO1/INSR	14
BP	GO:0043279	response to alkaloid	15/180	104/18866	6.24841e-14	3.70337e-12	1.69427e-12	PPARG/HSP90AB1/CCNA2/RELA/DRD1/OPRM1/CASP3/SLC6A3/HTR3A/DRD5/DRD3/BCL2L1/HSPA5/ICAM1/GSTM2	15
BP	GO:0097193	intrinsic apoptotic signaling pathway	22/180	290/18866	6.32388e-14	3.70337e-12	1.69427e-12	PTGS2/BCL2/BAX/CASP9/CASP3/MMP9/TNF/AKT1/BCL2L1/CDKN1A/TP53/SOD1/HIF1A/HMOX1/CAV1/HSPB1/CYP1B1/NFE2L2/PARP1/CHEK2/E2F1/E2F2	22
BP	GO:0097756	negative regulation of blood vessel diameter	14/180	86/18866	7.76019e-14	4.48308e-12	2.05099e-12	PTGS2/CHRM3/ADRA1A/ADRA1B/SLC6A4/ADRA2A/ADRA2C/ADRA1D/DRD5/EGFR/AKT1/CAV1/GJA1/ICAM1	14
BP	GO:2000379	positive regulation of reactive oxygen species metabolic process	15/180	106/18866	8.35244e-14	4.76089e-12	2.17808e-12	PTGS2/MAPK14/HSP90AB1/TNF/EGFR/AKT1/CDKN1A/TP53/SOD1/ICAM1/IL1B/IFNG/GSTP1/NFE2L2/INSR	15
BP	GO:2001057	reactive nitrogen species metabolic process	14/180	87/18866	9.17238e-14	5.15946e-12	2.36043e-12	NOS2/PTGS2/HSP90AB1/TNF/AKT1/POR/CAV1/ICAM1/IL1B/NOS3/CYP1B1/IFNG/NQO1/INSR	14
BP	GO:0071453	cellular response to oxygen levels	20/180	235/18866	1.08063e-13	5.95837e-12	2.72592e-12	PPARG/PTGS2/CCNA2/PPARD/BCL2/OPRD1/AKT1/VEGFA/TP53/HIF1A/HMOX1/CAV1/MYC/ICAM1/CCNB1/NFE2L2/PSMD3/SLC2A4/E2F1/NPEPPS	20
BP	GO:0045765	regulation of angiogenesis	25/180	403/18866	1.08714e-13	5.95837e-12	2.72592e-12	PPARG/PTGS2/KDR/PRKCA/TNF/VEGFA/IL6/HIF1A/STAT1/ERBB2/HMOX1/F3/IL1B/CXCL8/PRKCB/NOS3/HSPB1/CYP1B1/SERPINE1/ALOX5/IL1A/NFE2L2/CXCL10/E2F2/HK2	25
BP	GO:0009410	response to xenobiotic stimulus	16/180	130/18866	1.1353e-13	6.14358e-12	2.81065e-12	PTGS1/HSP90AB1/CYP3A4/CYP1A2/CYP2B6/RB1/POR/CYP1A1/NR1I2/CYP1B1/GSTP1/NQO1/AHR/E2F1/GSTM1/GSTM2	16
BP	GO:0062013	positive regulation of small molecule metabolic process	17/180	154/18866	1.16844e-13	6.24388e-12	2.85654e-12	NOS2/PPARG/PTGS2/PPARD/TNF/IL4/AKT1/EGF/POR/HIF1A/IL1B/NOS3/IFNG/HAS2/INSR/PPARA/IGF2	17
BP	GO:0001890	placenta development	17/180	156/18866	1.44885e-13	7.64673e-12	3.49834e-12	PPARG/PTGS2/MAPK14/HSP90AB1/PPARD/NCOA1/CASP8/RXRA/EGFR/AKT1/MAPK1/SOD1/HIF1A/GJA1/HSF1/SPP1/IGF2	17
BP	GO:0043434	response to peptide hormone	26/180	447/18866	1.50086e-13	7.82459e-12	3.57971e-12	PPARG/PTGS2/CA2/GSK3B/CCNA2/F7/RELA/AKT1/EIF6/POR/STAT1/CAV1/GJA1/ICAM1/IL1B/PRKCB/COL1A1/GSTP1/NFE2L2/PARP1/SLC2A4/INSR/PPARA/HSF1/CHUK/IGF2	26
BP	GO:0010332	response to gamma radiation	12/180	56/18866	1.52405e-13	7.84976e-12	3.59122e-12	BCL2/BAX/BCL2L1/CDKN1A/TP53/ELK1/HSPA5/MYC/PARP1/CHEK2/HSF1/CXCL10	12
BP	GO:0071875	adrenergic receptor signaling pathway	10/180	32/18866	2.6149e-13	1.3308e-11	6.08832e-12	DRD1/ADRA1A/ADRA1B/ADRB2/ADRA2A/ADRB1/ADRA2C/ADRA1D/DRD5/DRD3	10
BP	GO:0031960	response to corticosteroid	17/180	164/18866	3.32286e-13	1.6712e-11	7.64567e-12	PTGS2/CALM3/MAOB/BCL2/CASP9/CASP3/TNF/EGFR/CCND1/FOS/CDKN1A/IL6/ICAM1/COL1A1/GSTP1/PARP1/NR3C1	17
BP	GO:0019229	regulation of vasoconstriction	12/180	60/18866	3.69529e-13	1.8369e-11	8.40373e-12	PTGS2/CHRM3/ADRA1A/ADRA1B/ADRA2A/ADRA2C/ADRA1D/EGFR/AKT1/CAV1/GJA1/ICAM1	12
BP	GO:0051222	positive regulation of protein transport	23/180	354/18866	4.33475e-13	2.13001e-11	9.74466e-12	PTGS2/MAPK14/GSK3B/HSP90AB1/PPARD/ACHE/CHRM1/BCL2/CASP8/TNF/EGFR/MAPK1/IL6/TP53/HIF1A/CDK1/ERBB2/GJA1/IL1B/IFNG/IL1A/E2F1/NPEPPS	23
BP	GO:0006809	nitric oxide biosynthetic process	13/180	79/18866	5.35168e-13	2.59982e-11	1.1894e-11	NOS2/PTGS2/HSP90AB1/TNF/AKT1/CAV1/ICAM1/IL1B/NOS3/CYP1B1/IFNG/NQO1/INSR	13
BP	GO:0045787	positive regulation of cell cycle	24/180	396/18866	5.81517e-13	2.79324e-11	1.27789e-11	HSP90AB1/CDK2/CHEK1/SLC6A4/BAX/PRKCA/DRD3/EGFR/AKT1/CCND1/CDKN1A/EGF/RB1/TP53/CDK1/CYP1A1/IL1B/CCNB1/IL1A/CHEK2/INSR/HSF1/E2F1/IGF2	24
BP	GO:1901653	cellular response to peptide	24/180	398/18866	6.4808e-13	3.07838e-11	1.40834e-11	PPARG/CA2/GSK3B/CCNA2/AKR1B1/RELA/ADRB2/AKT1/TP53/POR/STAT1/CAV1/GJA1/ICAM1/IL1B/VCAM1/PRKCB/GSTP1/NFE2L2/PARP1/SLC2A4/INSR/HSF1/IGF2	24
BP	GO:0022407	regulation of cell-cell adhesion	25/180	439/18866	7.35898e-13	3.4571e-11	1.58161e-11	MAPK14/DPP4/RELA/CASP3/PRKCA/TNF/IL4/AKT1/VEGFA/IL6/ERBB2/CAV1/ICAM1/IL1B/CCL2/SELE/VCAM1/IFNG/ALOX5/IL1A/HAS2/PPARA/IGF2/CD40LG/IRF1	25
BP	GO:1903037	regulation of leukocyte cell-cell adhesion	22/180	329/18866	8.16265e-13	3.79297e-11	1.73526e-11	DPP4/RELA/CASP3/TNF/IL4/AKT1/IL6/ERBB2/CAV1/ICAM1/IL1B/CCL2/SELE/VCAM1/IFNG/ALOX5/IL1A/HAS2/PPARA/IGF2/CD40LG/IRF1	22
BP	GO:0007187	G protein-coupled receptor signaling pathway, coupled to cyclic nucleotide second messenger	20/180	263/18866	8.94306e-13	4.11092e-11	1.88073e-11	DRD1/CHRM3/CHRM1/ADRA1A/CHRM2/ADRA1B/ADRB2/OPRM1/PRKCA/ADRA2A/ADRB1/OPRD1/ADRA2C/ADRA1D/DRD5/DRD3/CCL2/PTGER3/CXCL11/CXCL10	20
BP	GO:1901342	regulation of vasculature development	25/180	444/18866	9.45651e-13	4.3007e-11	1.96755e-11	PPARG/PTGS2/KDR/PRKCA/TNF/VEGFA/IL6/HIF1A/STAT1/ERBB2/HMOX1/F3/IL1B/CXCL8/PRKCB/NOS3/HSPB1/CYP1B1/SERPINE1/ALOX5/IL1A/NFE2L2/CXCL10/E2F2/HK2	25
BP	GO:0007188	adenylate cyclase-modulating G protein-coupled receptor signaling pathway	19/180	233/18866	9.91322e-13	4.46095e-11	2.04086e-11	DRD1/CHRM3/CHRM1/ADRA1A/CHRM2/ADRA1B/ADRB2/OPRM1/PRKCA/ADRA2A/ADRB1/OPRD1/ADRA2C/ADRA1D/DRD5/DRD3/PTGER3/CXCL11/CXCL10	19
BP	GO:1904951	positive regulation of establishment of protein localization	23/180	370/18866	1.08682e-12	4.83973e-11	2.21415e-11	PTGS2/MAPK14/GSK3B/HSP90AB1/PPARD/ACHE/CHRM1/BCL2/CASP8/TNF/EGFR/MAPK1/IL6/TP53/HIF1A/CDK1/ERBB2/GJA1/IL1B/IFNG/IL1A/E2F1/NPEPPS	23
BP	GO:0061041	regulation of wound healing	16/180	151/18866	1.20429e-12	5.30757e-11	2.42818e-11	F7/PRKCA/ADRA2A/PLAU/TNF/CAV1/F3/GJA1/DUOX2/NOS3/PLAT/THBD/SERPINE1/ALOX5/NFE2L2/CLDN4	16
BP	GO:0071456	cellular response to hypoxia	18/180	208/18866	1.47267e-12	6.42417e-11	2.93902e-11	PTGS2/CCNA2/PPARD/BCL2/OPRD1/AKT1/VEGFA/TP53/HIF1A/HMOX1/MYC/ICAM1/CCNB1/NFE2L2/PSMD3/SLC2A4/E2F1/NPEPPS	18
BP	GO:1903034	regulation of response to wounding	17/180	183/18866	2.00853e-12	8.67318e-11	3.96793e-11	F7/PRKCA/ADRA2A/PLAU/TNF/CAV1/F3/GJA1/DUOX2/NOS3/PLAT/THBD/SERPINE1/ALOX5/NFE2L2/CLDN4/SPP1	17
BP	GO:0071902	positive regulation of protein serine/threonine kinase activity	22/180	345/18866	2.10748e-12	9.00946e-11	4.12178e-11	MAPK14/HSP90AB1/CALM3/ADRB2/ADRA2A/TNF/EGFR/AKT1/VEGFA/CCND1/MAPK1/EGF/RAF1/SOD1/CDK1/ERBB2/IL1B/CCNB1/IFNG/INSR/IGF2/CD40LG	22
BP	GO:0001101	response to acid chemical	15/180	132/18866	2.23905e-12	9.47715e-11	4.33575e-11	AKR1B1/F7/RELA/CASP3/MMP2/TNF/EGFR/VEGFA/BCL2L1/ICAM1/COL1A1/GSTP1/COL3A1/HSF1/CHUK	15
BP	GO:0051402	neuron apoptotic process	19/180	245/18866	2.42296e-12	1.0155e-10	4.64588e-11	HSP90AB1/BCL2/BAX/CASP9/JUN/CASP3/TNF/BCL2L1/RB1/TP53/SOD1/HIF1A/HSPA5/HMOX1/CCL2/NQO1/PARP1/ERBB3/RASA1	19
BP	GO:0050727	regulation of inflammatory response	24/180	425/18866	2.63485e-12	1.09359e-10	5.00311e-11	NOS2/ESR1/PPARG/PTGS2/MAPK14/PPARD/RELA/MMP9/TNF/IL4/MMP3/EGFR/RB1/IL6/NFKBIA/SOD1/IL1B/SELE/PTGER3/SERPINE1/IFNG/ALOX5/GSTP1/PPARA	24
BP	GO:0008217	regulation of blood pressure	17/180	187/18866	2.85469e-12	1.17344e-10	5.36844e-11	NOS2/PTGS1/AR/PPARG/PTGS2/ADRA1A/ADRA1B/ADRB2/ADRB1/ADRA1D/DRD5/DRD3/SOD1/HMOX1/GJA1/NOS3/PPARA	17
BP	GO:0035690	cellular response to drug	12/180	71/18866	3.08724e-12	1.25695e-10	5.75046e-11	NOS2/HSP90AB1/KCNH2/NCOA1/EGFR/TP53/HSPA5/MYC/IL1B/NFE2L2/CHEK2/HSF1	12
BP	GO:0007623	circadian rhythm	18/180	218/18866	3.27347e-12	1.30786e-10	5.98337e-11	NOS2/PPARG/GSK3B/NCOA2/F7/SLC6A4/JUN/ADRB1/DRD3/EGFR/TP53/TOP1/CDK1/SERPINE1/TOP2A/AHR/CLDN4/PPARA	18
BP	GO:0036294	cellular response to decreased oxygen levels	18/180	218/18866	3.27347e-12	1.30786e-10	5.98337e-11	PTGS2/CCNA2/PPARD/BCL2/OPRD1/AKT1/VEGFA/TP53/HIF1A/HMOX1/MYC/ICAM1/CCNB1/NFE2L2/PSMD3/SLC2A4/E2F1/NPEPPS	18
BP	GO:0006631	fatty acid metabolic process	23/180	396/18866	4.39667e-12	1.74035e-10	7.962e-11	PTGS1/PPARG/PTGS2/MAPK14/PPARD/PON1/LTA4H/CYP3A4/CYP1A2/CYP2B6/AKT1/EIF6/POR/ACACA/CAV1/CYP1A1/IL1B/CYP1B1/ALOX5/GSTP1/PPARA/GSTM1/GSTM2	23
BP	GO:1904019	epithelial cell apoptotic process	14/180	117/18866	6.08667e-12	2.32636e-10	1.0643e-10	KDR/TNF/IL4/BCL2L1/RB1/IL6/HMOX1/ICAM1/CCL2/SERPINE1/NFE2L2/E2F1/E2F2/CD40LG	14
BP	GO:0007159	leukocyte cell-cell adhesion	22/180	364/18866	6.08978e-12	2.32636e-10	1.0643e-10	DPP4/RELA/CASP3/TNF/IL4/AKT1/IL6/ERBB2/CAV1/ICAM1/IL1B/CCL2/SELE/VCAM1/IFNG/ALOX5/IL1A/HAS2/PPARA/IGF2/CD40LG/IRF1	22
BP	GO:0038034	signal transduction in absence of ligand	12/180	75/18866	6.09479e-12	2.32636e-10	1.0643e-10	GSK3B/BCL2/BAX/CASP9/CASP3/TNF/IL4/AKT1/BCL2L1/IL1B/IL1A/ERBB3	12
BP	GO:0097192	extrinsic apoptotic signaling pathway in absence of ligand	12/180	75/18866	6.09479e-12	2.32636e-10	1.0643e-10	GSK3B/BCL2/BAX/CASP9/CASP3/TNF/IL4/AKT1/BCL2L1/IL1B/IL1A/ERBB3	12
BP	GO:0006805	xenobiotic metabolic process	14/180	118/18866	6.84921e-12	2.59118e-10	1.18545e-10	PTGS1/HSP90AB1/CYP3A4/CYP1A2/CYP2B6/POR/CYP1A1/NR1I2/CYP1B1/GSTP1/NQO1/AHR/GSTM1/GSTM2	14
BP	GO:0051098	regulation of binding	22/180	367/18866	7.15742e-12	2.66836e-10	1.22076e-10	PPARG/GSK3B/HSP90AB1/CALM3/ADRB2/BAX/JUN/PON1/MAP2/MMP9/AKT1/CDKN1A/EGF/RB1/NFKBIA/HMOX1/CAV1/IFNG/PARP1/PPARA/HSF1/E2F1	22
BP	GO:1903524	positive regulation of blood circulation	12/180	76/18866	7.17805e-12	2.66836e-10	1.22076e-10	PTGS2/CHRM3/ADRA1A/ADRA1B/ADRB1/ADRA2C/ADRA1D/EGFR/AKT1/CAV1/GJA1/ICAM1	12
BP	GO:0019933	cAMP-mediated signaling	17/180	199/18866	7.79925e-12	2.87429e-10	1.31497e-10	DRD1/ADRA1A/ADRA1B/ADRB2/OPRM1/PRKCA/ADRA2A/ADRB1/PDE10A/ADRA2C/ADRA1D/DRD5/DRD3/PTGER3/AHR/CXCL11/CXCL10	17
BP	GO:1901216	positive regulation of neuron death	13/180	97/18866	8.14507e-12	2.97608e-10	1.36154e-10	GSK3B/BAX/CASP9/JUN/CASP3/CASP8/TNF/FOS/TP53/ELK1/IFNG/NQO1/PARP1	13
BP	GO:0071356	cellular response to tumor necrosis factor	20/180	297/18866	8.40162e-12	3.04381e-10	1.39253e-10	MAPK14/RELA/CASP8/TNF/AKT1/MAPK1/TP53/NFKBIA/STAT1/ICAM1/CCL2/CXCL8/COL1A1/HAS2/GSTP1/NFE2L2/PSMD3/SLC2A4/CHUK/CD40LG	20
BP	GO:0030522	intracellular receptor signaling pathway	19/180	265/18866	9.65308e-12	3.46781e-10	1.5865e-10	PGR/ESR1/AR/PPARG/ESR2/NR3C2/PPARD/NCOA1/RELA/CASP8/RXRA/RXRB/NFKBIA/NR1I2/PARP1/AHR/NR1I3/PPARA/NR3C1	19
BP	GO:0009266	response to temperature stimulus	18/180	233/18866	1.00544e-11	3.58187e-10	1.63869e-10	PPARG/PTGS2/GSK3B/HSP90AB1/ADRB2/CASP8/ADRB1/AKT1/FOS/CDKN1A/MAPK1/NFKBIA/SOD1/HMOX1/NOS3/IL1A/HSF1/CXCL10	18
BP	GO:0007189	adenylate cyclase-activating G protein-coupled receptor signaling pathway	15/180	147/18866	1.08479e-11	3.77477e-10	1.72694e-10	DRD1/ADRA1A/ADRA1B/ADRB2/OPRM1/PRKCA/ADRA2A/ADRB1/ADRA2C/ADRA1D/DRD5/DRD3/PTGER3/CXCL11/CXCL10	15
BP	GO:0051384	response to glucocorticoid	15/180	147/18866	1.08479e-11	3.77477e-10	1.72694e-10	PTGS2/CALM3/MAOB/BCL2/CASP9/CASP3/TNF/EGFR/CCND1/FOS/CDKN1A/IL6/ICAM1/GSTP1/NR3C1	15
BP	GO:0097237	cellular response to toxic substance	14/180	122/18866	1.08607e-11	3.77477e-10	1.72694e-10	PTGS1/PTGS2/OPRD1/TNF/SOD1/DUOX2/NOS3/MPO/ABCG2/GSTP1/NFE2L2/NQO1/GSTM1/GSTM2	14
BP	GO:0051090	regulation of DNA-binding transcription factor activity	24/180	455/18866	1.11026e-11	3.8277e-10	1.75115e-10	ESR1/AR/PPARG/ESR2/MAPK14/RELA/JUN/OPRD1/TNF/AKT1/VEGFA/FOS/MAPK1/RB1/IL6/NFKBIA/HMOX1/CAV1/ICAM1/IL1B/PRKCB/CYP1B1/CHUK/CD40LG	24
BP	GO:1903039	positive regulation of leukocyte cell-cell adhesion	18/180	235/18866	1.16034e-11	3.96836e-10	1.8155e-10	DPP4/RELA/TNF/IL4/AKT1/IL6/CAV1/ICAM1/IL1B/CCL2/SELE/VCAM1/IFNG/ALOX5/IL1A/HAS2/IGF2/CD40LG	18
BP	GO:0014074	response to purine-containing compound	15/180	149/18866	1.32028e-11	4.47951e-10	2.04935e-10	PPARG/PTGS2/RELA/SLC6A4/SLC6A3/FOS/SOD1/STAT1/HSPA5/IL1B/DUOX2/THBD/COL1A1/AHR/GSTM2	15
BP	GO:0007596	blood coagulation	21/180	343/18866	1.49246e-11	5.02385e-10	2.29838e-10	F7/PRKCA/ADRA2A/PLAU/ADRA2C/MAPK1/IL6/RAF1/CAV1/F3/PRKCB/NOS3/HSPB1/PLAT/THBD/SERPINE1/COL1A1/NFE2L2/COL3A1/CD40LG/IRF1	21
BP	GO:0045766	positive regulation of angiogenesis	17/180	208/18866	1.58497e-11	5.29355e-10	2.42177e-10	PTGS2/KDR/PRKCA/VEGFA/HIF1A/HMOX1/F3/IL1B/CXCL8/PRKCB/NOS3/HSPB1/CYP1B1/SERPINE1/IL1A/NFE2L2/HK2	17
BP	GO:0003012	muscle system process	24/180	467/18866	1.9121e-11	6.3366e-10	2.89896e-10	PTGS2/KCNH2/CALM3/DRD1/CHRM3/SCN5A/ADRA1A/CHRM2/ADRA1B/ADRB2/PRKCA/ADRA2A/ADRA2C/SOD1/HMOX1/CAV1/GJA1/IL1B/PTGER3/NOS3/PARP1/PPARA/CHUK/GSTM2	24
BP	GO:0007599	hemostasis	21/180	348/18866	1.95942e-11	6.44349e-10	2.94786e-10	F7/PRKCA/ADRA2A/PLAU/ADRA2C/MAPK1/IL6/RAF1/CAV1/F3/PRKCB/NOS3/HSPB1/PLAT/THBD/SERPINE1/COL1A1/NFE2L2/COL3A1/CD40LG/IRF1	21
BP	GO:0007200	phospholipase C-activating G protein-coupled receptor signaling pathway	13/180	104/18866	2.0176e-11	6.58416e-10	3.01222e-10	ESR1/DRD1/CHRM1/ADRA1A/CHRM2/ADRA1B/OPRM1/ADRA2A/OPRD1/ADRA1D/DRD5/DRD3/PTGER3	13
BP	GO:0050817	coagulation	21/180	349/18866	2.06791e-11	6.69721e-10	3.06394e-10	F7/PRKCA/ADRA2A/PLAU/ADRA2C/MAPK1/IL6/RAF1/CAV1/F3/PRKCB/NOS3/HSPB1/PLAT/THBD/SERPINE1/COL1A1/NFE2L2/COL3A1/CD40LG/IRF1	21
BP	GO:0060135	maternal process involved in female pregnancy	11/180	64/18866	2.10337e-11	6.73805e-10	3.08262e-10	PGR/ESR1/AR/PTGS2/PPARD/AKR1B1/RXRA/AKT1/MAPK1/GJA1/SPP1	11
BP	GO:0048145	regulation of fibroblast proliferation	12/180	83/18866	2.11512e-11	6.73805e-10	3.08262e-10	ESR1/PPARG/CCNA2/BAX/JUN/EGFR/CDKN1A/TP53/MYC/CCNB1/GSTP1/E2F1	12
BP	GO:0045785	positive regulation of cell adhesion	23/180	428/18866	2.1278e-11	6.73805e-10	3.08262e-10	GSK3B/KDR/DPP4/RELA/PRKCA/TNF/IL4/AKT1/VEGFA/IL6/ERBB2/CAV1/ICAM1/IL1B/CCL2/SELE/VCAM1/IFNG/ALOX5/IL1A/HAS2/IGF2/CD40LG	23
BP	GO:0042759	long-chain fatty acid biosynthetic process	9/180	34/18866	2.28941e-11	7.19648e-10	3.29235e-10	PTGS2/LTA4H/CYP3A4/CYP1A2/CYP1A1/ALOX5/GSTP1/GSTM1/GSTM2	9
BP	GO:0048144	fibroblast proliferation	12/180	84/18866	2.44734e-11	7.63678e-10	3.49379e-10	ESR1/PPARG/CCNA2/BAX/JUN/EGFR/CDKN1A/TP53/MYC/CCNB1/GSTP1/E2F1	12
BP	GO:0043523	regulation of neuron apoptotic process	17/180	214/18866	2.49413e-11	7.72637e-10	3.53477e-10	HSP90AB1/BCL2/BAX/CASP9/JUN/CASP3/TNF/BCL2L1/TP53/SOD1/HIF1A/HMOX1/CCL2/NQO1/PARP1/ERBB3/RASA1	17
BP	GO:0001936	regulation of endothelial cell proliferation	16/180	184/18866	2.52378e-11	7.76198e-10	3.55106e-10	PPARG/KDR/JUN/PRKCA/TNF/AKT1/VEGFA/HIF1A/STAT1/HMOX1/CAV1/F3/GJA1/CCL2/ALOX5/IGF2	16
BP	GO:0032768	regulation of monooxygenase activity	11/180	66/18866	2.98851e-11	9.12563e-10	4.17493e-10	CALM3/TNF/EGFR/AKT1/POR/HIF1A/CAV1/IL1B/NOS3/IFNG/IL1A	11
BP	GO:0010959	regulation of metal ion transport	22/180	396/18866	3.15905e-11	9.57798e-10	4.38187e-10	PTGS2/KCNH2/CALM3/DRD1/SCN5A/ADRB2/BCL2/BAX/ADRA2A/OPRD1/DRD3/AKT1/EGF/CAV1/GJA1/ICAM1/CCL2/NOS3/IFNG/CXCL11/CXCL10/GSTM2	22
BP	GO:1902893	regulation of pri-miRNA transcription by RNA polymerase II	10/180	51/18866	4.42998e-11	1.33367e-09	6.10149e-10	PPARG/PPARD/RELA/JUN/TNF/FOS/TP53/HIF1A/PPARA/NR3C1	10
BP	GO:0019935	cyclic-nucleotide-mediated signaling	17/180	224/18866	5.14401e-11	1.53781e-09	7.03539e-10	DRD1/ADRA1A/ADRA1B/ADRB2/OPRM1/PRKCA/ADRA2A/ADRB1/PDE10A/ADRA2C/ADRA1D/DRD5/DRD3/PTGER3/AHR/CXCL11/CXCL10	17
BP	GO:0008202	steroid metabolic process	20/180	332/18866	6.28154e-11	1.86483e-09	8.53151e-10	ESR1/PPARD/AKR1B1/PON1/RXRA/TNF/CYP3A4/CYP1A2/IL4/CYP2B6/POR/SOD1/ACACA/CYP1A1/IL1B/SULT1E1/NR1I2/CYP1B1/IFNG/SPP1	20
BP	GO:0033273	response to vitamin	12/180	91/18866	6.44974e-11	1.90156e-09	8.69954e-10	PPARG/PTGS2/PPARD/F7/RELA/EGFR/CCND1/CYP1A1/COL1A1/GSTP1/CXCL10/SPP1	12
BP	GO:0043200	response to amino acid	13/180	114/18866	6.58034e-11	1.91367e-09	8.75494e-10	F7/RELA/CASP3/MMP2/TNF/EGFR/BCL2L1/ICAM1/COL1A1/GSTP1/COL3A1/HSF1/CHUK	13
BP	GO:1990748	cellular detoxification	13/180	114/18866	6.58034e-11	1.91367e-09	8.75494e-10	PTGS1/PTGS2/TNF/SOD1/DUOX2/NOS3/MPO/ABCG2/GSTP1/NFE2L2/NQO1/GSTM1/GSTM2	13
BP	GO:0061614	pri-miRNA transcription by RNA polymerase II	10/180	53/18866	6.65e-11	1.92086e-09	8.78784e-10	PPARG/PPARD/RELA/JUN/TNF/FOS/TP53/HIF1A/PPARA/NR3C1	10
BP	GO:0009411	response to UV	14/180	140/18866	7.12514e-11	2.04429e-09	9.35253e-10	PTGS2/CHEK1/RELA/BCL2/BAX/CASP9/CASP3/EGFR/AKT1/CCND1/CDKN1A/TP53/MYC/PARP1	14
BP	GO:0045931	positive regulation of mitotic cell cycle	15/180	168/18866	7.43468e-11	2.11888e-09	9.69377e-10	PRKCA/DRD3/EGFR/AKT1/CCND1/EGF/RB1/CDK1/CYP1A1/IL1B/CCNB1/IL1A/INSR/HSF1/IGF2	15
BP	GO:0001935	endothelial cell proliferation	16/180	199/18866	8.231e-11	2.3303e-09	1.0661e-09	PPARG/KDR/JUN/PRKCA/TNF/AKT1/VEGFA/HIF1A/STAT1/HMOX1/CAV1/F3/GJA1/CCL2/ALOX5/IGF2	16
BP	GO:0030879	mammary gland development	14/180	142/18866	8.63197e-11	2.41613e-09	1.10537e-09	PGR/ESR1/AR/NCOA1/BAX/SLC6A3/AKT1/VEGFA/CCND1/MAPK1/EGF/HIF1A/CAV1/HK2	14
BP	GO:1903829	positive regulation of cellular protein localization	20/180	338/18866	8.64721e-11	2.41613e-09	1.10537e-09	PTGS2/MAPK14/GSK3B/HSP90AB1/CHRM1/BCL2/CASP8/TNF/EGFR/AKT1/MAPK1/EGF/TP53/CDK1/ERBB2/IL1B/IFNG/PARP1/E2F1/NPEPPS	20
BP	GO:0090068	positive regulation of cell cycle process	19/180	302/18866	9.27129e-11	2.57369e-09	1.17745e-09	CDK2/BAX/DRD3/EGFR/AKT1/CCND1/CDKN1A/EGF/RB1/TP53/CDK1/CYP1A1/IL1B/CCNB1/IL1A/CHEK2/INSR/E2F1/IGF2	19
BP	GO:1903522	regulation of blood circulation	19/180	303/18866	9.81066e-11	2.70584e-09	1.23791e-09	PTGS2/KCNH2/CALM3/CHRM3/SCN5A/ADRA1A/CHRM2/ADRA1B/ADRA2A/ADRB1/ADRA2C/ADRA1D/EGFR/AKT1/CAV1/GJA1/ICAM1/NOS3/GSTM2	19
BP	GO:0006801	superoxide metabolic process	11/180	74/18866	1.08875e-10	2.97771e-09	1.36229e-09	NOS2/NCF1/TNF/EGFR/SOD1/DUOX2/NOS3/MPO/GSTP1/NFE2L2/NQO1	11
BP	GO:1904018	positive regulation of vasculature development	17/180	235/18866	1.09357e-10	2.97771e-09	1.36229e-09	PTGS2/KDR/PRKCA/VEGFA/HIF1A/HMOX1/F3/IL1B/CXCL8/PRKCB/NOS3/HSPB1/CYP1B1/SERPINE1/IL1A/NFE2L2/HK2	17
BP	GO:0016572	histone phosphorylation	9/180	40/18866	1.1363e-10	3.0745e-09	1.40657e-09	CDK2/CCNA2/CHEK1/DRD1/PRKCA/CDK1/IL1B/PRKCB/CCNB1	9
BP	GO:0031649	heat generation	7/180	17/18866	1.14877e-10	3.08866e-09	1.41305e-09	PTGS2/ADRB2/ADRB1/TNF/IL1B/PTGER3/IL1A	7
BP	GO:0001659	temperature homeostasis	15/180	174/18866	1.22537e-10	3.25904e-09	1.49099e-09	PTGS2/ACHE/DRD1/ADRB2/ADRB1/TNF/IL4/VEGFA/RB1/CAV1/GJA1/IL1B/PTGER3/IL1A/HSF1	15
BP	GO:0042063	gliogenesis	19/180	307/18866	1.22738e-10	3.25904e-09	1.49099e-09	PPARG/RELA/DRD1/CHRM1/TNF/DRD3/EGFR/AKT1/MAPK1/IL6/SOD1/CDK1/ERBB2/IL1B/CCL2/IFNG/GSTP1/E2F1/ERBB3	19
BP	GO:0042542	response to hydrogen peroxide	14/180	146/18866	1.25544e-10	3.31297e-09	1.51567e-09	RELA/BCL2/JUN/CASP3/IL6/SOD1/STAT1/CDK1/HMOX1/CYP1B1/COL1A1/NFE2L2/NQO1/HSF1	14
BP	GO:0060249	anatomical structure homeostasis	23/180	469/18866	1.31839e-10	3.45774e-09	1.5819e-09	PTGS2/CA2/HSP90AB1/AKR1B1/ADRB2/BCL2/BAX/PRKCA/SLC6A2/EGFR/VEGFA/MAPK1/RB1/IL6/SOD1/HIF1A/ACACA/MYC/GJA1/NOS3/HSPB1/PARP1/SPP1	23
BP	GO:1901655	cellular response to ketone	12/180	97/18866	1.38684e-10	3.61508e-09	1.65388e-09	AR/PPARG/AKR1B1/CASP9/EGFR/AKT1/ELK1/ACACA/ICAM1/AHR/SPP1/NR3C1	12
BP	GO:0030099	myeloid cell differentiation	22/180	431/18866	1.60722e-10	4.16415e-09	1.90508e-09	PPARG/CA2/MAPK14/CASP9/JUN/CASP3/CASP8/PRKCA/MMP9/TNF/IL4/VEGFA/FOS/EIF6/RB1/NFKBIA/HIF1A/STAT1/MYC/PRKCB/IFNG/PARP1	22
BP	GO:0007566	embryo implantation	10/180	58/18866	1.70787e-10	4.39827e-09	2.01219e-09	PTGS2/PPARD/RXRA/MMP2/MMP9/VEGFA/SOD1/GJA1/IL1B/SPP1	10
BP	GO:0034764	positive regulation of transmembrane transport	16/180	210/18866	1.83801e-10	4.70508e-09	2.15255e-09	CA2/MAPK14/KCNH2/CALM3/DRD1/ADRB2/BAX/HTR3A/AKT1/CCL2/IFNG/NFE2L2/CXCL11/INSR/CXCL10/GSTM2	16
BP	GO:0050679	positive regulation of epithelial cell proliferation	16/180	211/18866	1.97248e-10	4.99868e-09	2.28687e-09	AR/KDR/SCN5A/JUN/PRKCA/EGFR/AKT1/VEGFA/CCND1/HIF1A/ERBB2/HMOX1/MYC/F3/HAS2/IGF2	16
BP	GO:0022409	positive regulation of cell-cell adhesion	18/180	279/18866	1.97609e-10	4.99868e-09	2.28687e-09	DPP4/RELA/TNF/IL4/AKT1/IL6/CAV1/ICAM1/IL1B/CCL2/SELE/VCAM1/IFNG/ALOX5/IL1A/HAS2/IGF2/CD40LG	18
BP	GO:0008585	female gonad development	12/180	100/18866	1.99356e-10	5.01321e-09	2.29351e-09	PGR/ESR1/BCL2/BAX/CASP3/VEGFA/BCL2L1/SOD1/HSPA5/ICAM1/NOS3/INSR	12
BP	GO:0002685	regulation of leukocyte migration	16/180	212/18866	2.11596e-10	5.2899e-09	2.4201e-09	MAPK14/DPP4/F7/TNF/IL4/AKT1/VEGFA/MAPK1/IL6/HMOX1/ICAM1/CCL2/SELE/CXCL8/SERPINE1/CXCL10	16
BP	GO:0090316	positive regulation of intracellular protein transport	15/180	182/18866	2.3152e-10	5.75436e-09	2.63259e-09	PTGS2/MAPK14/GSK3B/HSP90AB1/CHRM1/BCL2/CASP8/MAPK1/TP53/CDK1/ERBB2/IL1B/IFNG/E2F1/NPEPPS	15
BP	GO:0051051	negative regulation of transport	23/180	483/18866	2.35153e-10	5.78663e-09	2.64735e-09	PTGS2/KCNH2/CALM3/MAOB/OPRM1/BCL2/ADRA2A/MMP9/TNF/ADRA2C/DRD3/AKT1/EGF/HMOX1/CAV1/GJA1/ICAM1/IL1B/PTGER3/PRKCB/NOS3/ERBB3/GSTM2	23
BP	GO:0009416	response to light stimulus	19/180	319/18866	2.35526e-10	5.78663e-09	2.64735e-09	PTGS2/CHEK1/RELA/DRD1/BCL2/BAX/CASP9/CASP3/DRD3/EGFR/AKT1/CCND1/FOS/CDKN1A/TP53/ELK1/HIF1A/MYC/PARP1	19
BP	GO:0043281	regulation of cysteine-type endopeptidase activity involved in apoptotic process	16/180	215/18866	2.60617e-10	6.36651e-09	2.91264e-09	PPARG/PTGS2/BAX/CASP9/CASP8/MMP9/TNF/AKT1/VEGFA/POR/RAF1/MYC/F3/BIRC5/HSF1/CTSD	16
BP	GO:0043270	positive regulation of ion transport	18/180	284/18866	2.63734e-10	6.40603e-09	2.93072e-09	KCNH2/CALM3/DRD1/CHRM1/SCN5A/ADRB2/SLC6A4/BAX/ADRA2A/HTR3A/AKT1/CAV1/IL1B/CCL2/IFNG/CXCL11/CXCL10/GSTM2	18
BP	GO:0042391	regulation of membrane potential	22/180	443/18866	2.70664e-10	6.53721e-09	2.99074e-09	GSK3B/KCNH2/KDR/DRD1/CHRM1/SCN5A/ADRA1A/ADRB2/CHRNA2/OPRM1/BCL2/BAX/JUN/ADRB1/OPRD1/HTR3A/AKT1/BCL2L1/SOD1/CAV1/GJA1/PARP1	22
BP	GO:0048661	positive regulation of smooth muscle cell proliferation	12/180	103/18866	2.8311e-10	6.79941e-09	3.11069e-09	PTGS2/AKR1B1/JUN/MMP2/MMP9/TNF/EGFR/AKT1/IL6/STAT1/HMOX1/GJA1	12
BP	GO:2000045	regulation of G1/S transition of mitotic cell cycle	15/180	185/18866	2.9149e-10	6.96156e-09	3.18488e-09	CDK2/BCL2/BAX/EGFR/AKT1/CCND1/CDKN1A/RB1/TP53/CDK1/CYP1A1/CCL2/CCNB1/CHEK2/E2F1	15
BP	GO:0010631	epithelial cell migration	20/180	365/18866	3.36529e-10	7.99257e-09	3.65656e-09	PPARG/PTGS2/KDR/DPP4/PPARD/JUN/PRKCA/MMP9/TNF/IL4/AKT1/VEGFA/HIF1A/HMOX1/NOS3/HSPB1/CYP1B1/IFNG/HAS2/NFE2L2	20
BP	GO:0051924	regulation of calcium ion transport	17/180	253/18866	3.45179e-10	8.15272e-09	3.72982e-09	PTGS2/CALM3/DRD1/BCL2/BAX/ADRA2A/OPRD1/DRD3/EGF/CAV1/GJA1/ICAM1/CCL2/NOS3/CXCL11/CXCL10/GSTM2	17
BP	GO:0035094	response to nicotine	9/180	45/18866	3.53488e-10	8.30272e-09	3.79845e-09	RELA/CHRNA2/BCL2/CASP3/SLC6A3/TNF/MAPK1/HMOX1/PPARA	9
BP	GO:0046545	development of primary female sexual characteristics	12/180	105/18866	3.55415e-10	8.30272e-09	3.79845e-09	PGR/ESR1/BCL2/BAX/CASP3/VEGFA/BCL2L1/SOD1/HSPA5/ICAM1/NOS3/INSR	12
BP	GO:0090132	epithelium migration	20/180	368/18866	3.88461e-10	9.02538e-09	4.12906e-09	PPARG/PTGS2/KDR/DPP4/PPARD/JUN/PRKCA/MMP9/TNF/IL4/AKT1/VEGFA/HIF1A/HMOX1/NOS3/HSPB1/CYP1B1/IFNG/HAS2/NFE2L2	20
BP	GO:0090257	regulation of muscle system process	17/180	256/18866	4.14186e-10	9.57105e-09	4.37871e-09	PTGS2/CALM3/CHRM3/SCN5A/ADRA1A/CHRM2/ADRA1B/ADRB2/PRKCA/ADRA2A/ADRA2C/SOD1/CAV1/NOS3/PARP1/PPARA/GSTM2	17
BP	GO:0032388	positive regulation of intracellular transport	16/180	222/18866	4.1838e-10	9.61599e-09	4.39926e-09	PTGS2/MAPK14/GSK3B/HSP90AB1/CHRM1/BCL2/CASP8/MAP2/MAPK1/TP53/CDK1/ERBB2/IL1B/IFNG/E2F1/NPEPPS	16
BP	GO:0045862	positive regulation of proteolysis	20/180	370/18866	4.27127e-10	9.71878e-09	4.44629e-09	PPARG/MAPK14/GSK3B/BAX/CASP9/CASP8/ADRA2A/TNF/AKT1/EGF/CAV1/MYC/F3/IL1B/IFNG/NFE2L2/CLDN4/HSF1/CTSD/PCOLCE	20
BP	GO:1903706	regulation of hemopoiesis	23/180	498/18866	4.27399e-10	9.71878e-09	4.44629e-09	CA2/MAPK14/JUN/CASP8/PRKCA/TNF/IL4/FOS/EIF6/RB1/NFKBIA/SOD1/HIF1A/STAT1/ERBB2/MYC/IL1B/PRKCB/IFNG/IL1A/NFE2L2/PSMD3/IRF1	23
BP	GO:0035265	organ growth	15/180	191/18866	4.56236e-10	1.03196e-08	4.72117e-09	ESR1/AR/MAPK14/ADRA1A/SLC6A4/BCL2/RXRA/AKT1/MAPK1/POR/SOD1/CDK1/GJA1/CCNB1/PPARA	15
BP	GO:0046683	response to organophosphorus	13/180	134/18866	5.08949e-10	1.14514e-08	5.23893e-09	PTGS2/RELA/SLC6A4/SLC6A3/FOS/SOD1/STAT1/HSPA5/IL1B/DUOX2/THBD/COL1A1/AHR	13
BP	GO:0090130	tissue migration	20/180	374/18866	5.15439e-10	1.15367e-08	5.27796e-09	PPARG/PTGS2/KDR/DPP4/PPARD/JUN/PRKCA/MMP9/TNF/IL4/AKT1/VEGFA/HIF1A/HMOX1/NOS3/HSPB1/CYP1B1/IFNG/HAS2/NFE2L2	20
BP	GO:0033138	positive regulation of peptidyl-serine phosphorylation	12/180	109/18866	5.52125e-10	1.22934e-08	5.62416e-09	PTGS2/HSP90AB1/BCL2/OPRD1/TNF/EGFR/AKT1/VEGFA/IL6/RAF1/CAV1/IFNG	12
BP	GO:0001894	tissue homeostasis	17/180	261/18866	5.58111e-10	1.23623e-08	5.65569e-09	PTGS2/CA2/AKR1B1/ADRB2/BCL2/BAX/PRKCA/EGFR/VEGFA/RB1/IL6/SOD1/ACACA/GJA1/NOS3/HSPB1/SPP1	17
BP	GO:0042220	response to cocaine	9/180	48/18866	6.52769e-10	1.43845e-08	6.58082e-09	HSP90AB1/CCNA2/DRD1/OPRM1/SLC6A3/HTR3A/DRD5/DRD3/HSPA5	9
BP	GO:0002526	acute inflammatory response	12/180	111/18866	6.83471e-10	1.49838e-08	6.855e-09	PPARG/PTGS2/OPRM1/TNF/IL4/IL6/F3/ICAM1/IL1B/PTGER3/IL1A/GSTP1	12
BP	GO:0010001	glial cell differentiation	16/180	230/18866	7.03802e-10	1.53508e-08	7.02291e-09	PPARG/RELA/DRD1/TNF/DRD3/EGFR/AKT1/MAPK1/IL6/SOD1/CDK1/ERBB2/IL1B/IFNG/GSTP1/ERBB3	16
BP	GO:0098754	detoxification	13/180	138/18866	7.34844e-10	1.59465e-08	7.29544e-09	PTGS1/PTGS2/TNF/SOD1/DUOX2/NOS3/MPO/ABCG2/GSTP1/NFE2L2/NQO1/GSTM1/GSTM2	13
BP	GO:0015850	organic hydroxy compound transport	17/180	268/18866	8.37968e-10	1.80065e-08	8.23788e-09	PPARG/NCOA2/NCOA1/MAOB/DRD1/SLC6A4/PON1/RXRA/ADRA2A/SLC6A2/SLC6A3/ADRA2C/DRD3/EGF/NFKBIA/CAV1/SPP1	17
BP	GO:0008625	extrinsic apoptotic signaling pathway via death domain receptors	11/180	89/18866	8.40616e-10	1.80065e-08	8.23788e-09	GSK3B/BCL2/BAX/CASP8/TNF/BCL2L1/RAF1/HMOX1/ICAM1/NOS3/SERPINE1	11
BP	GO:0001676	long-chain fatty acid metabolic process	12/180	113/18866	8.4241e-10	1.80065e-08	8.23788e-09	PTGS1/PTGS2/LTA4H/CYP3A4/CYP1A2/CYP2B6/CYP1A1/CYP1B1/ALOX5/GSTP1/GSTM1/GSTM2	12
BP	GO:0007050	cell cycle arrest	16/180	234/18866	9.05679e-10	1.92626e-08	8.81252e-09	HSP90AB1/CDK2/BAX/CCND1/CDKN1A/RB1/TP53/CDK1/MYC/CXCL8/CCNB1/IFNG/CHEK2/RASSF1/E2F1/IRF1	16
BP	GO:0031099	regeneration	15/180	201/18866	9.29505e-10	1.96714e-08	8.99958e-09	PPARG/CCNA2/PPARD/F7/BCL2/JUN/EGFR/CCND1/CDKN1A/IL6/CDK1/HMOX1/CCNB1/GSTP1/SPP1	15
BP	GO:0009615	response to virus	19/180	349/18866	1.06514e-09	2.23718e-08	1.0235e-08	MAPK14/RELA/CHRM2/BCL2/TNF/IL4/BCL2L1/IL10RB/IL6/ODC1/STAT1/CYP1A1/IL1B/DUOX2/HSPB1/IFNG/CXCL10/CHUK/IRF1	19
BP	GO:0031331	positive regulation of cellular catabolic process	20/180	390/18866	1.06757e-09	2.23718e-08	1.0235e-08	GSK3B/KDR/ADRB2/BAX/ADRA2A/TNF/IL4/AKT1/EGF/IL6/HIF1A/HMOX1/CAV1/IL1B/IFNG/NFE2L2/INSR/PPARA/HSF1/HK2	20
BP	GO:0032102	negative regulation of response to external stimulus	21/180	433/18866	1.08782e-09	2.26851e-08	1.03783e-08	PPARG/DPP4/PPARD/DRD1/SLC6A3/PLAU/TNF/IL4/DRD3/RB1/SOD1/GJA1/CCL2/NOS3/PLAT/THBD/SERPINE1/ALOX5/GSTP1/PPARA/SPP1	21
BP	GO:0060326	cell chemotaxis	18/180	311/18866	1.13694e-09	2.35942e-08	1.07942e-08	MAPK14/KDR/DPP4/F7/IL4/VEGFA/MAPK1/IL6/IL1B/CCL2/CXCL8/HSPB1/SERPINE1/ALOX5/GSTP1/CXCL11/CXCL2/CXCL10	18
BP	GO:0050708	regulation of protein secretion	19/180	352/18866	1.22801e-09	2.53342e-08	1.15903e-08	NOS2/DPP4/PPARD/ACHE/OPRM1/PRKCA/ADRA2A/TNF/ADRA2C/DRD3/EGFR/IL6/HIF1A/GJA1/IL1B/IFNG/ALOX5/IL1A/CD40LG	19
BP	GO:2000116	regulation of cysteine-type endopeptidase activity	16/180	239/18866	1.23264e-09	2.53342e-08	1.15903e-08	PPARG/PTGS2/BAX/CASP9/CASP8/MMP9/TNF/AKT1/VEGFA/POR/RAF1/MYC/F3/BIRC5/HSF1/CTSD	16
BP	GO:0051341	regulation of oxidoreductase activity	12/180	117/18866	1.26406e-09	2.58557e-08	1.18289e-08	CALM3/TNF/DRD5/EGFR/AKT1/POR/HIF1A/CAV1/IL1B/NOS3/IFNG/IL1A	12
BP	GO:0071383	cellular response to steroid hormone stimulus	15/180	206/18866	1.30666e-09	2.64738e-08	1.21116e-08	PGR/ESR1/AR/ESR2/NR3C2/PPARD/CASP9/RXRA/RXRB/EGFR/ICAM1/GSTP1/PARP1/PPARA/NR3C1	15
BP	GO:1902806	regulation of cell cycle G1/S phase transition	15/180	206/18866	1.30666e-09	2.64738e-08	1.21116e-08	CDK2/BCL2/BAX/EGFR/AKT1/CCND1/CDKN1A/RB1/TP53/CDK1/CYP1A1/CCL2/CCNB1/CHEK2/E2F1	15
BP	GO:0030198	extracellular matrix organization	20/180	395/18866	1.33044e-09	2.68284e-08	1.22738e-08	PRSS1/KDR/DPP4/CTRB1/MMP2/MMP9/TNF/MMP3/RB1/IL6/MMP1/CAV1/ICAM1/VCAM1/CYP1B1/SERPINE1/COL1A1/HAS2/COL3A1/SPP1	20
BP	GO:0033135	regulation of peptidyl-serine phosphorylation	13/180	145/18866	1.3584e-09	2.72637e-08	1.2473e-08	PTGS2/HSP90AB1/BCL2/BAX/OPRD1/TNF/EGFR/AKT1/VEGFA/IL6/RAF1/CAV1/IFNG	13
BP	GO:0042110	T cell activation	22/180	483/18866	1.36713e-09	2.73107e-08	1.24945e-08	DPP4/BCL2/BAX/CASP3/CASP8/IL4/AKT1/IL6/TP53/SOD1/ERBB2/CAV1/ICAM1/IL1B/CCL2/VCAM1/IFNG/IL1A/RUNX2/IGF2/CD40LG/IRF1	22
BP	GO:0050999	regulation of nitric-oxide synthase activity	9/180	52/18866	1.38587e-09	2.75055e-08	1.25836e-08	CALM3/TNF/EGFR/AKT1/HIF1A/CAV1/IL1B/NOS3/IL1A	9
BP	GO:0043062	extracellular structure organization	20/180	396/18866	1.38975e-09	2.75055e-08	1.25836e-08	PRSS1/KDR/DPP4/CTRB1/MMP2/MMP9/TNF/MMP3/RB1/IL6/MMP1/CAV1/ICAM1/VCAM1/CYP1B1/SERPINE1/COL1A1/HAS2/COL3A1/SPP1	20
BP	GO:0010634	positive regulation of epithelial cell migration	14/180	176/18866	1.50066e-09	2.95637e-08	1.35252e-08	PTGS2/KDR/JUN/PRKCA/MMP9/AKT1/VEGFA/HIF1A/HMOX1/NOS3/HSPB1/IFNG/HAS2/NFE2L2	14
BP	GO:0046660	female sex differentiation	12/180	119/18866	1.53934e-09	3.01867e-08	1.38102e-08	PGR/ESR1/BCL2/BAX/CASP3/VEGFA/BCL2L1/SOD1/HSPA5/ICAM1/NOS3/INSR	12
BP	GO:0002573	myeloid leukocyte differentiation	15/180	210/18866	1.70417e-09	3.32664e-08	1.52192e-08	PPARG/CA2/MAPK14/JUN/CASP8/PRKCA/MMP9/TNF/IL4/VEGFA/FOS/RB1/MYC/IFNG/PARP1	15
BP	GO:0048771	tissue remodeling	14/180	178/18866	1.73966e-09	3.38048e-08	1.54655e-08	CA2/ADRB2/BAX/PRKCA/MMP2/EGFR/IL6/TP53/HIF1A/CAV1/GJA1/NOS3/IL1A/SPP1	14
BP	GO:0001819	positive regulation of cytokine production	21/180	447/18866	1.92207e-09	3.71803e-08	1.70098e-08	PTGS2/MAPK14/RELA/CASP8/ADRA2A/TNF/IL4/IL6/SOD1/HIF1A/STAT1/F3/IL1B/HSPB1/CYP1B1/SERPINE1/IFNG/IL1A/CHUK/CD40LG/IRF1	21
BP	GO:1901215	negative regulation of neuron death	15/180	212/18866	1.94193e-09	3.73952e-08	1.71081e-08	GSK3B/HSP90AB1/BCL2/BAX/JUN/AKT1/BCL2L1/SOD1/HIF1A/HMOX1/CCL2/PPARA/HSF1/ERBB3/RASA1	15
BP	GO:0006690	icosanoid metabolic process	12/180	122/18866	2.05429e-09	3.92058e-08	1.79364e-08	PTGS1/PTGS2/PON1/LTA4H/CYP1A2/CYP2B6/CYP1A1/IL1B/CYP1B1/ALOX5/GSTP1/GSTM1	12
BP	GO:0045471	response to ethanol	12/180	122/18866	2.05429e-09	3.92058e-08	1.79364e-08	MAOB/OPRM1/CASP8/SLC6A3/HTR3A/CCND1/SOD1/CDK1/ICAM1/GSTP1/NQO1/SLC2A4	12
BP	GO:0051235	maintenance of location	18/180	324/18866	2.17902e-09	4.14015e-08	1.89409e-08	PPARG/CALM3/PPARD/DRD1/BAX/TNF/AKT1/IL6/NFKBIA/HSPA5/CAV1/GJA1/IL1B/CXCL11/PPARA/CXCL10/HK2/GSTM2	18
BP	GO:0031100	animal organ regeneration	10/180	75/18866	2.35934e-09	4.46291e-08	2.04176e-08	PPARG/CCNA2/F7/EGFR/CCND1/CDKN1A/IL6/CDK1/HMOX1/GSTP1	10
BP	GO:0009896	positive regulation of catabolic process	21/180	454/18866	2.53406e-09	4.77229e-08	2.1833e-08	GSK3B/KDR/ADRB2/BAX/ADRA2A/TNF/IL4/AKT1/EGF/IL6/HIF1A/HMOX1/CAV1/GJA1/IL1B/IFNG/NFE2L2/INSR/PPARA/HSF1/HK2	21
BP	GO:1904645	response to amyloid-beta	9/180	56/18866	2.76192e-09	5.17859e-08	2.36918e-08	GSK3B/ADRB2/MMP2/MMP9/MMP3/GJA1/ICAM1/VCAM1/PARP1	9
BP	GO:0031668	cellular response to extracellular stimulus	16/180	253/18866	2.81058e-09	5.24682e-08	2.40039e-08	PPARG/NCOA1/BCL2/JUN/FOS/CDKN1A/MAPK1/TP53/HSPA5/HMOX1/ICAM1/VCAM1/COL1A1/GSTP1/NFE2L2/PPARA	16
BP	GO:0071375	cellular response to peptide hormone stimulus	18/180	330/18866	2.91142e-09	5.41145e-08	2.47571e-08	PPARG/CA2/GSK3B/CCNA2/RELA/AKT1/POR/STAT1/CAV1/IL1B/PRKCB/GSTP1/NFE2L2/PARP1/SLC2A4/INSR/HSF1/IGF2	18
BP	GO:0032409	regulation of transporter activity	17/180	291/18866	2.93006e-09	5.42251e-08	2.48077e-08	PPARG/CALM3/GRIA2/CHRM3/ADRB2/OPRM1/BCL2/PON1/ADRA2A/HTR3A/MMP9/DRD3/CAV1/GJA1/CCL2/IFNG/GSTM2	17
BP	GO:2000134	negative regulation of G1/S transition of mitotic cell cycle	12/180	126/18866	2.98128e-09	5.49353e-08	2.51326e-08	CDK2/BCL2/BAX/CCND1/CDKN1A/RB1/TP53/CDK1/CCL2/CCNB1/CHEK2/E2F1	12
BP	GO:0150076	neuroinflammatory response	10/180	77/18866	3.07141e-09	5.63532e-08	2.57813e-08	PTGS2/JUN/MMP9/TNF/IL4/MMP3/EGFR/IL6/IL1B/IFNG	10
BP	GO:0034349	glial cell apoptotic process	6/180	15/18866	3.23387e-09	5.90804e-08	2.70289e-08	CASP9/CASP3/PRKCA/RB1/TP53/CCL2	6
BP	GO:0045639	positive regulation of myeloid cell differentiation	11/180	101/18866	3.314e-09	6.02866e-08	2.75808e-08	CA2/MAPK14/JUN/CASP8/PRKCA/TNF/FOS/RB1/HIF1A/STAT1/IFNG	11
BP	GO:0018108	peptidyl-tyrosine phosphorylation	19/180	374/18866	3.33984e-09	6.04992e-08	2.76781e-08	KDR/NCF1/ADRA1A/ADRA2A/TNF/IL4/EGFR/VEGFA/EGF/IL6/TP53/ERBB2/CAV1/ICAM1/IFNG/INSR/HSF1/IGF2/ERBB3	19
BP	GO:1902895	positive regulation of pri-miRNA transcription by RNA polymerase II	8/180	40/18866	3.4817e-09	6.28028e-08	2.8732e-08	PPARG/RELA/JUN/TNF/FOS/TP53/HIF1A/NR3C1	8
BP	GO:0071478	cellular response to radiation	14/180	188/18866	3.54263e-09	6.36333e-08	2.91119e-08	PTGS2/MAPK14/CHEK1/BAX/CASP9/BCL2L1/CDKN1A/TP53/ELK1/HSPA5/MYC/PARP1/CHEK2/HSF1	14
BP	GO:0043271	negative regulation of ion transport	13/180	157/18866	3.61231e-09	6.46135e-08	2.95603e-08	PTGS2/KCNH2/CALM3/MAOB/BCL2/ADRA2A/MMP9/DRD3/AKT1/CAV1/ICAM1/NOS3/GSTM2	13
BP	GO:0018212	peptidyl-tyrosine modification	19/180	377/18866	3.80686e-09	6.78097e-08	3.10226e-08	KDR/NCF1/ADRA1A/ADRA2A/TNF/IL4/EGFR/VEGFA/EGF/IL6/TP53/ERBB2/CAV1/ICAM1/IFNG/INSR/HSF1/IGF2/ERBB3	19
BP	GO:0008406	gonad development	15/180	223/18866	3.88509e-09	6.89161e-08	3.15287e-08	PGR/ESR1/AR/NCOA1/BCL2/BAX/CASP3/VEGFA/CCND1/BCL2L1/SOD1/HSPA5/ICAM1/NOS3/INSR	15
BP	GO:0030168	platelet activation	13/180	158/18866	3.90378e-09	6.89615e-08	3.15495e-08	PRKCA/ADRA2A/ADRA2C/MAPK1/IL6/RAF1/PRKCB/NOS3/HSPB1/THBD/COL1A1/COL3A1/CD40LG	13
BP	GO:0043536	positive regulation of blood vessel endothelial cell migration	10/180	79/18866	3.96794e-09	6.98063e-08	3.1936e-08	PTGS2/KDR/PRKCA/AKT1/VEGFA/HIF1A/HMOX1/NOS3/HSPB1/NFE2L2	10
BP	GO:0052547	regulation of peptidase activity	21/180	466/18866	4.02126e-09	7.04545e-08	3.22325e-08	PPARG/PTGS2/MAPK14/BAX/CASP9/CASP8/MMP9/TNF/AKT1/VEGFA/POR/RAF1/CAV1/MYC/F3/BIRC5/SERPINE1/CLDN4/HSF1/CTSD/PCOLCE	21
BP	GO:0098869	cellular oxidant detoxification	11/180	103/18866	4.09075e-09	7.13794e-08	3.26557e-08	PTGS1/PTGS2/TNF/SOD1/DUOX2/NOS3/MPO/GSTP1/NFE2L2/NQO1/GSTM2	11
BP	GO:1902042	negative regulation of extrinsic apoptotic signaling pathway via death domain receptors	8/180	41/18866	4.29074e-09	7.45648e-08	3.4113e-08	GSK3B/CASP8/BCL2L1/RAF1/HMOX1/ICAM1/NOS3/SERPINE1	8
BP	GO:0031663	lipopolysaccharide-mediated signaling pathway	9/180	59/18866	4.46993e-09	7.73642e-08	3.53937e-08	MAPK14/PRKCA/TNF/AKT1/MAPK1/NFKBIA/IL1B/CCL2/NOS3	9
BP	GO:0002791	regulation of peptide secretion	19/180	381/18866	4.52379e-09	7.79806e-08	3.56757e-08	NOS2/DPP4/PPARD/ACHE/OPRM1/PRKCA/ADRA2A/TNF/ADRA2C/DRD3/EGFR/IL6/HIF1A/GJA1/IL1B/IFNG/ALOX5/IL1A/CD40LG	19
BP	GO:0001963	synaptic transmission, dopaminergic	7/180	27/18866	4.83979e-09	8.25202e-08	3.77525e-08	PTGS2/DRD1/SLC6A4/SLC6A2/SLC6A3/DRD5/DRD3	7
BP	GO:0006816	calcium ion transport	20/180	426/18866	4.84621e-09	8.25202e-08	3.77525e-08	PTGS2/CALM3/DRD1/ADRA1A/OPRM1/BCL2/BAX/ADRA2A/OPRD1/DRD3/EGF/CAV1/GJA1/ICAM1/CCL2/PRKCB/NOS3/CXCL11/CXCL10/GSTM2	20
BP	GO:0010632	regulation of epithelial cell migration	17/180	301/18866	4.86971e-09	8.25202e-08	3.77525e-08	PPARG/PTGS2/KDR/JUN/PRKCA/MMP9/TNF/IL4/AKT1/VEGFA/HIF1A/HMOX1/NOS3/HSPB1/IFNG/HAS2/NFE2L2	17
BP	GO:0045930	negative regulation of mitotic cell cycle	18/180	341/18866	4.87309e-09	8.25202e-08	3.77525e-08	CDK2/CHEK1/BCL2/BAX/TNF/EGFR/CCND1/BCL2L1/CDKN1A/RB1/TP53/CDK1/CCL2/CCNB1/TOP2A/PSMD3/CHEK2/E2F1	18
BP	GO:0045637	regulation of myeloid cell differentiation	16/180	263/18866	4.90295e-09	8.25202e-08	3.77525e-08	CA2/MAPK14/JUN/CASP8/PRKCA/TNF/IL4/FOS/EIF6/RB1/NFKBIA/HIF1A/STAT1/MYC/PRKCB/IFNG	16
BP	GO:0050730	regulation of peptidyl-tyrosine phosphorylation	16/180	263/18866	4.90295e-09	8.25202e-08	3.77525e-08	NCF1/ADRA1A/ADRA2A/TNF/IL4/EGFR/VEGFA/EGF/IL6/TP53/CAV1/ICAM1/IFNG/HSF1/IGF2/ERBB3	16
BP	GO:1902807	negative regulation of cell cycle G1/S phase transition	12/180	132/18866	5.08547e-09	8.52565e-08	3.90044e-08	CDK2/BCL2/BAX/CCND1/CDKN1A/RB1/TP53/CDK1/CCL2/CCNB1/CHEK2/E2F1	12
BP	GO:0097755	positive regulation of blood vessel diameter	9/180	60/18866	5.2159e-09	8.71015e-08	3.98485e-08	PPARD/DRD1/ADRB2/ADRB1/EGFR/SOD1/HMOX1/GJA1/NOS3	9
BP	GO:0043467	regulation of generation of precursor metabolites and energy	13/180	162/18866	5.29506e-09	8.80793e-08	4.02958e-08	NOS2/GSK3B/IL4/AKT1/EIF6/TP53/HIF1A/CDK1/CCNB1/IFNG/INSR/PPARA/IGF2	13
BP	GO:0045137	development of primary sexual characteristics	15/180	229/18866	5.57733e-09	9.20583e-08	4.21162e-08	PGR/ESR1/AR/NCOA1/BCL2/BAX/CASP3/VEGFA/CCND1/BCL2L1/SOD1/HSPA5/ICAM1/NOS3/INSR	15
BP	GO:0050920	regulation of chemotaxis	15/180	229/18866	5.57733e-09	9.20583e-08	4.21162e-08	MAPK14/KDR/DPP4/F7/IL4/VEGFA/MAPK1/IL6/F3/CCL2/CXCL8/HSPB1/SERPINE1/GSTP1/CXCL10	15
BP	GO:0050731	positive regulation of peptidyl-tyrosine phosphorylation	14/180	195/18866	5.68059e-09	9.3402e-08	4.27309e-08	NCF1/ADRA1A/ADRA2A/TNF/IL4/VEGFA/EGF/IL6/TP53/ICAM1/IFNG/HSF1/IGF2/ERBB3	14
BP	GO:0030193	regulation of blood coagulation	10/180	82/18866	5.74857e-09	9.41577e-08	4.30766e-08	F7/PRKCA/PLAU/CAV1/F3/NOS3/PLAT/THBD/SERPINE1/NFE2L2	10
BP	GO:0019216	regulation of lipid metabolic process	20/180	431/18866	5.90521e-09	9.63541e-08	4.40815e-08	PPARG/PTGS2/NCOA2/PPARD/NCOA1/RXRA/ADRA2A/TNF/DRD3/AKT1/EIF6/RB1/POR/SOD1/ACACA/CAV1/CYP1A1/IL1B/IFNG/PPARA	20
BP	GO:0008631	intrinsic apoptotic signaling pathway in response to oxidative stress	8/180	43/18866	6.40687e-09	1.03748e-07	4.7464e-08	BCL2/AKT1/SOD1/HIF1A/HSPB1/CYP1B1/NFE2L2/PARP1	8
BP	GO:0046688	response to copper ion	8/180	43/18866	6.40687e-09	1.03748e-07	4.7464e-08	CYP1A2/SOD1/CDK1/CYP1A1/ICAM1/IL1A/NFE2L2/HSF1	8
BP	GO:1900046	regulation of hemostasis	10/180	83/18866	6.48257e-09	1.04577e-07	4.78436e-08	F7/PRKCA/PLAU/CAV1/F3/NOS3/PLAT/THBD/SERPINE1/NFE2L2	10
BP	GO:0030595	leukocyte chemotaxis	15/180	232/18866	6.65481e-09	1.06952e-07	4.89301e-08	MAPK14/DPP4/F7/IL4/VEGFA/MAPK1/IL6/IL1B/CCL2/CXCL8/SERPINE1/ALOX5/CXCL11/CXCL2/CXCL10	15
BP	GO:0001667	ameboidal-type cell migration	21/180	481/18866	7.01736e-09	1.12357e-07	5.14025e-08	PPARG/PTGS2/KDR/DPP4/PPARD/JUN/PRKCA/MMP9/TNF/IL4/AKT1/VEGFA/HIF1A/HMOX1/GJA1/NOS3/HSPB1/CYP1B1/IFNG/HAS2/NFE2L2	21
BP	GO:2001242	regulation of intrinsic apoptotic signaling pathway	13/180	166/18866	7.12093e-09	1.13347e-07	5.18555e-08	PTGS2/BCL2/BAX/MMP9/AKT1/BCL2L1/TP53/SOD1/HIF1A/CAV1/HSPB1/NFE2L2/PARP1	13
BP	GO:0051091	positive regulation of DNA-binding transcription factor activity	16/180	270/18866	7.13222e-09	1.13347e-07	5.18555e-08	ESR1/AR/PPARG/ESR2/RELA/OPRD1/TNF/AKT1/VEGFA/IL6/CAV1/ICAM1/IL1B/PRKCB/CHUK/CD40LG	16
BP	GO:0006939	smooth muscle contraction	11/180	109/18866	7.49013e-09	1.18594e-07	5.4256e-08	PTGS2/DRD1/CHRM3/ADRA1A/CHRM2/ADRB2/ADRA2A/ADRA2C/SOD1/CAV1/PTGER3	11
BP	GO:0044843	cell cycle G1/S phase transition	17/180	310/18866	7.56281e-09	1.19303e-07	5.45803e-08	CDK2/CCNA2/BCL2/BAX/EGFR/AKT1/CCND1/CDKN1A/RB1/TP53/CDK1/MYC/CYP1A1/CCL2/CCNB1/CHEK2/E2F1	17
BP	GO:0045444	fat cell differentiation	15/180	235/18866	7.91926e-09	1.24466e-07	5.69427e-08	PPARG/PTGS2/MAPK14/PPARD/ADRB2/ADRB1/TNF/AKT1/CCND1/IL6/RUNX1T1/SULT1E1/ALOX5/SLC2A4/E2F1	15
BP	GO:0031571	mitotic G1 DNA damage checkpoint	9/180	63/18866	8.14822e-09	1.27596e-07	5.83744e-08	CDK2/BAX/CCND1/CDKN1A/TP53/CDK1/CCNB1/CHEK2/E2F1	9
BP	GO:1904659	glucose transmembrane transport	11/180	110/18866	8.25408e-09	1.28782e-07	5.89169e-08	MAPK14/PPARD/DRD1/TNF/AKT1/IL1B/PRKCB/NFE2L2/SLC2A4/INSR/HK2	11
BP	GO:0070661	leukocyte proliferation	17/180	313/18866	8.72831e-09	1.35686e-07	6.20754e-08	BCL2/BAX/CASP3/IL4/CDKN1A/MAPK1/IL6/TP53/ERBB2/IL1B/VCAM1/IL1A/GSTP1/AHR/IGF2/CD40LG/IRF1	17
BP	GO:0045429	positive regulation of nitric oxide biosynthetic process	8/180	45/18866	9.37025e-09	1.44617e-07	6.61616e-08	PTGS2/HSP90AB1/TNF/AKT1/ICAM1/IL1B/IFNG/INSR	8
BP	GO:0044783	G1 DNA damage checkpoint	9/180	64/18866	9.40434e-09	1.44617e-07	6.61616e-08	CDK2/BAX/CCND1/CDKN1A/TP53/CDK1/CCNB1/CHEK2/E2F1	9
BP	GO:0044819	mitotic G1/S transition checkpoint	9/180	64/18866	9.40434e-09	1.44617e-07	6.61616e-08	CDK2/BAX/CCND1/CDKN1A/TP53/CDK1/CCNB1/CHEK2/E2F1	9
BP	GO:1903708	positive regulation of hemopoiesis	14/180	204/18866	1.01342e-08	1.55282e-07	7.10407e-08	CA2/MAPK14/JUN/CASP8/PRKCA/TNF/IL4/FOS/RB1/HIF1A/STAT1/IL1B/IFNG/IL1A	14
BP	GO:0070663	regulation of leukocyte proliferation	15/180	240/18866	1.05221e-08	1.60651e-07	7.34968e-08	BCL2/CASP3/IL4/CDKN1A/MAPK1/IL6/ERBB2/IL1B/VCAM1/IL1A/GSTP1/AHR/IGF2/CD40LG/IRF1	15
BP	GO:0043491	protein kinase B signaling	16/180	278/18866	1.07944e-08	1.63607e-07	7.48493e-08	ESR1/HSP90AB1/KDR/F7/TNF/DRD3/EGFR/AKT1/EGF/ERBB2/F3/IL1B/CCL2/INSR/IGF2/ERBB3	16
BP	GO:0006940	regulation of smooth muscle contraction	9/180	65/18866	1.08269e-08	1.63607e-07	7.48493e-08	PTGS2/CHRM3/ADRA1A/CHRM2/ADRB2/ADRA2A/ADRA2C/SOD1/CAV1	9
BP	GO:0071480	cellular response to gamma radiation	7/180	30/18866	1.08306e-08	1.63607e-07	7.48493e-08	BCL2L1/CDKN1A/TP53/ELK1/HSPA5/CHEK2/HSF1	7
BP	GO:1904407	positive regulation of nitric oxide metabolic process	8/180	46/18866	1.12512e-08	1.69362e-07	7.74821e-08	PTGS2/HSP90AB1/TNF/AKT1/ICAM1/IL1B/IFNG/INSR	8
BP	GO:0050818	regulation of coagulation	10/180	88/18866	1.15456e-08	1.73183e-07	7.92305e-08	F7/PRKCA/PLAU/CAV1/F3/NOS3/PLAT/THBD/SERPINE1/NFE2L2	10
BP	GO:0002687	positive regulation of leukocyte migration	12/180	142/18866	1.16751e-08	1.73514e-07	7.93819e-08	MAPK14/F7/TNF/IL4/VEGFA/MAPK1/IL6/ICAM1/SELE/CXCL8/SERPINE1/CXCL10	12
BP	GO:0035994	response to muscle stretch	6/180	18/18866	1.17128e-08	1.73514e-07	7.93819e-08	MAPK14/RELA/JUN/FOS/NFKBIA/RAF1	6
BP	GO:0006633	fatty acid biosynthetic process	13/180	173/18866	1.173e-08	1.73514e-07	7.93819e-08	PTGS1/PTGS2/LTA4H/CYP3A4/CYP1A2/EIF6/ACACA/CYP1A1/IL1B/ALOX5/GSTP1/GSTM1/GSTM2	13
BP	GO:0006937	regulation of muscle contraction	13/180	173/18866	1.173e-08	1.73514e-07	7.93819e-08	PTGS2/CALM3/CHRM3/SCN5A/ADRA1A/CHRM2/ADRA1B/ADRB2/ADRA2A/ADRA2C/SOD1/CAV1/GSTM2	13
BP	GO:0008645	hexose transmembrane transport	11/180	114/18866	1.20537e-08	1.77688e-07	8.12914e-08	MAPK14/PPARD/DRD1/TNF/AKT1/IL1B/PRKCB/NFE2L2/SLC2A4/INSR/HK2	11
BP	GO:0006936	muscle contraction	18/180	362/18866	1.23455e-08	1.81364e-07	8.29733e-08	PTGS2/KCNH2/CALM3/DRD1/CHRM3/SCN5A/ADRA1A/CHRM2/ADRA1B/ADRB2/ADRA2A/ADRA2C/SOD1/CAV1/GJA1/PTGER3/CHUK/GSTM2	18
BP	GO:0046824	positive regulation of nucleocytoplasmic transport	9/180	66/18866	1.24343e-08	1.82043e-07	8.32836e-08	PTGS2/MAPK14/GSK3B/HSP90AB1/MAPK1/TP53/CDK1/IL1B/IFNG	9
BP	GO:0043620	regulation of DNA-templated transcription in response to stress	11/180	115/18866	1.32193e-08	1.92875e-07	8.82392e-08	CHEK1/RELA/JUN/VEGFA/TP53/HIF1A/HSPA5/HMOX1/NFE2L2/PSMD3/HSF1	11
BP	GO:0045776	negative regulation of blood pressure	8/180	47/18866	1.34494e-08	1.952e-07	8.93031e-08	NOS2/ADRA1A/ADRB2/ADRB1/DRD5/DRD3/NOS3/PPARA	8
BP	GO:1901568	fatty acid derivative metabolic process	13/180	175/18866	1.347e-08	1.952e-07	8.93031e-08	PTGS1/PTGS2/PON1/LTA4H/CYP1A2/CYP2B6/ACACA/CYP1A1/IL1B/CYP1B1/ALOX5/GSTP1/GSTM1	13
BP	GO:0050921	positive regulation of chemotaxis	12/180	144/18866	1.36755e-08	1.9751e-07	9.03595e-08	MAPK14/KDR/F7/IL4/VEGFA/MAPK1/IL6/F3/CXCL8/HSPB1/SERPINE1/CXCL10	12
BP	GO:0032770	positive regulation of monooxygenase activity	7/180	31/18866	1.38774e-08	1.99751e-07	9.1385e-08	CALM3/TNF/AKT1/POR/HIF1A/IL1B/IFNG	7
BP	GO:1903351	cellular response to dopamine	10/180	90/18866	1.43945e-08	2.06498e-07	9.44717e-08	GSK3B/DRD1/CHRM3/CHRM1/CHRM2/OPRM1/HTR3A/DRD5/DRD3/MAPK1	10
BP	GO:0015749	monosaccharide transmembrane transport	11/180	116/18866	1.44843e-08	2.07092e-07	9.47433e-08	MAPK14/PPARD/DRD1/TNF/AKT1/IL1B/PRKCB/NFE2L2/SLC2A4/INSR/HK2	11
BP	GO:0070555	response to interleukin-1	14/180	211/18866	1.5578e-08	2.21987e-07	1.01558e-07	RELA/PRKCA/IL6/NFKBIA/HIF1A/ICAM1/IL1B/CCL2/SELE/CXCL8/IL1A/HAS2/PSMD3/CHUK	14
BP	GO:1903350	response to dopamine	10/180	91/18866	1.60393e-08	2.278e-07	1.04217e-07	GSK3B/DRD1/CHRM3/CHRM1/CHRM2/OPRM1/HTR3A/DRD5/DRD3/MAPK1	10
BP	GO:0045428	regulation of nitric oxide biosynthetic process	9/180	68/18866	1.62863e-08	2.30542e-07	1.05472e-07	PTGS2/HSP90AB1/TNF/AKT1/CAV1/ICAM1/IL1B/IFNG/INSR	9
BP	GO:0000082	G1/S transition of mitotic cell cycle	16/180	287/18866	1.69203e-08	2.38047e-07	1.08905e-07	CDK2/BCL2/BAX/EGFR/AKT1/CCND1/CDKN1A/RB1/TP53/CDK1/MYC/CYP1A1/CCL2/CCNB1/CHEK2/E2F1	16
BP	GO:0060749	mammary gland alveolus development	6/180	19/18866	1.69835e-08	2.38047e-07	1.08905e-07	ESR1/AR/VEGFA/CCND1/EGF/HIF1A	6
BP	GO:0061377	mammary gland lobule development	6/180	19/18866	1.69835e-08	2.38047e-07	1.08905e-07	ESR1/AR/VEGFA/CCND1/EGF/HIF1A	6
BP	GO:0055123	digestive system development	12/180	147/18866	1.72559e-08	2.40716e-07	1.10126e-07	BCL2/TNF/EGFR/CDKN1A/RB1/HIF1A/CYP1A1/CXCL8/CCNB1/COL3A1/INSR/IGF2	12
BP	GO:0033559	unsaturated fatty acid metabolic process	11/180	118/18866	1.73428e-08	2.40716e-07	1.10126e-07	PTGS1/PTGS2/CYP1A2/CYP2B6/CYP1A1/IL1B/CYP1B1/ALOX5/GSTP1/GSTM1/GSTM2	11
BP	GO:0034219	carbohydrate transmembrane transport	11/180	118/18866	1.73428e-08	2.40716e-07	1.10126e-07	MAPK14/PPARD/DRD1/TNF/AKT1/IL1B/PRKCB/NFE2L2/SLC2A4/INSR/HK2	11
BP	GO:0030073	insulin secretion	14/180	213/18866	1.75602e-08	2.42161e-07	1.10787e-07	NOS2/DPP4/PPARD/PRKCA/ADRA2A/TNF/ADRA2C/IL6/RAF1/HIF1A/GJA1/IL1B/IFNG/ALOX5	14
BP	GO:0090276	regulation of peptide hormone secretion	14/180	213/18866	1.75602e-08	2.42161e-07	1.10787e-07	NOS2/DPP4/PPARD/PRKCA/ADRA2A/TNF/ADRA2C/EGFR/IL6/HIF1A/GJA1/IL1B/IFNG/ALOX5	14
BP	GO:0001660	fever generation	5/180	10/18866	1.81307e-08	2.49224e-07	1.14019e-07	PTGS2/TNF/IL1B/PTGER3/IL1A	5
BP	GO:0042698	ovulation cycle	9/180	69/18866	1.85767e-08	2.54536e-07	1.16449e-07	PGR/ESR1/NCOA1/OPRM1/CASP3/EGFR/HSPA5/NOS3/HAS2	9
BP	GO:0009306	protein secretion	20/180	462/18866	1.89287e-08	2.57554e-07	1.17829e-07	NOS2/DPP4/PPARD/ACHE/OPRM1/PRKCA/ADRA2A/TNF/ADRA2C/DRD3/EGFR/IL6/RAF1/HIF1A/GJA1/IL1B/IFNG/ALOX5/IL1A/CD40LG	20
BP	GO:0010822	positive regulation of mitochondrion organization	11/180	119/18866	1.89524e-08	2.57554e-07	1.17829e-07	GSK3B/KDR/BCL2/BAX/CASP8/MMP9/TP53/HIF1A/E2F1/NPEPPS/HK2	11
BP	GO:0002673	regulation of acute inflammatory response	8/180	49/18866	1.89776e-08	2.57554e-07	1.17829e-07	PPARG/PTGS2/TNF/IL4/IL6/IL1B/PTGER3/GSTP1	8
BP	GO:0035592	establishment of protein localization to extracellular region	20/180	463/18866	1.96213e-08	2.65446e-07	1.2144e-07	NOS2/DPP4/PPARD/ACHE/OPRM1/PRKCA/ADRA2A/TNF/ADRA2C/DRD3/EGFR/IL6/RAF1/HIF1A/GJA1/IL1B/IFNG/ALOX5/IL1A/CD40LG	20
BP	GO:0032147	activation of protein kinase activity	17/180	331/18866	1.99463e-08	2.68992e-07	1.23062e-07	MAPK14/ADRB2/ADRA2A/TNF/IL4/ADRA2C/EGFR/AKT1/VEGFA/MAPK1/EGF/RAF1/SOD1/CDK1/IL1B/INSR/CD40LG	17
BP	GO:0050796	regulation of insulin secretion	13/180	181/18866	2.01788e-08	2.71272e-07	1.24105e-07	NOS2/DPP4/PPARD/PRKCA/ADRA2A/TNF/ADRA2C/IL6/HIF1A/GJA1/IL1B/IFNG/ALOX5	13
BP	GO:1904035	regulation of epithelial cell apoptotic process	10/180	94/18866	2.20146e-08	2.95023e-07	1.34972e-07	KDR/TNF/IL4/IL6/HMOX1/ICAM1/CCL2/SERPINE1/NFE2L2/CD40LG	10
BP	GO:0010039	response to iron ion	7/180	33/18866	2.21858e-08	2.96388e-07	1.35596e-07	BCL2/SLC6A3/CCND1/HIF1A/HMOX1/CYP1A1/CCNB1	7
BP	GO:0003044	regulation of systemic arterial blood pressure mediated by a chemical signal	8/180	50/18866	2.24097e-08	2.98447e-07	1.36538e-07	ADRA1A/ADRA1B/ADRB2/ADRB1/ADRA1D/DRD5/DRD3/NOS3	8
BP	GO:0045926	negative regulation of growth	15/180	254/18866	2.24952e-08	2.98656e-07	1.36633e-07	PPARG/ESR2/PPARD/ADRB2/SLC6A4/BCL2/MAP2/ADRB1/CDKN1A/RB1/TP53/HIF1A/GJA1/PPARA/SPP1	15
BP	GO:0003073	regulation of systemic arterial blood pressure	10/180	95/18866	2.44033e-08	3.21988e-07	1.47308e-07	AR/ADRA1A/ADRA1B/ADRB2/ADRB1/ADRA1D/DRD5/DRD3/GJA1/NOS3	10
BP	GO:0097194	execution phase of apoptosis	10/180	95/18866	2.44033e-08	3.21988e-07	1.47308e-07	BAX/CASP9/CASP3/CASP8/AKT1/BCL2L1/IL6/TP53/TOP2A/HSF1	10
BP	GO:0000075	cell cycle checkpoint	14/180	219/18866	2.49573e-08	3.28285e-07	1.50189e-07	MAPK14/CDK2/CHEK1/BAX/CCND1/BCL2L1/CDKN1A/RB1/TP53/CDK1/CCNB1/TOP2A/CHEK2/E2F1	14
BP	GO:0071692	protein localization to extracellular region	20/180	470/18866	2.51651e-08	3.30003e-07	1.50975e-07	NOS2/DPP4/PPARD/ACHE/OPRM1/PRKCA/ADRA2A/TNF/ADRA2C/DRD3/EGFR/IL6/RAF1/HIF1A/GJA1/IL1B/IFNG/ALOX5/IL1A/CD40LG	20
BP	GO:0070838	divalent metal ion transport	20/180	471/18866	2.60659e-08	3.4077e-07	1.559e-07	PTGS2/CALM3/DRD1/ADRA1A/OPRM1/BCL2/BAX/ADRA2A/OPRD1/DRD3/EGF/CAV1/GJA1/ICAM1/CCL2/PRKCB/NOS3/CXCL11/CXCL10/GSTM2	20
BP	GO:0030072	peptide hormone secretion	15/180	257/18866	2.63021e-08	3.42571e-07	1.56725e-07	NOS2/DPP4/PPARD/PRKCA/ADRA2A/TNF/ADRA2C/EGFR/IL6/RAF1/HIF1A/GJA1/IL1B/IFNG/ALOX5	15
BP	GO:0048146	positive regulation of fibroblast proliferation	8/180	51/18866	2.6364e-08	3.42571e-07	1.56725e-07	ESR1/CCNA2/JUN/EGFR/CDKN1A/MYC/CCNB1/E2F1	8
BP	GO:0002688	regulation of leukocyte chemotaxis	11/180	124/18866	2.91737e-08	3.7679e-07	1.72379e-07	MAPK14/DPP4/F7/IL4/VEGFA/MAPK1/IL6/CCL2/CXCL8/SERPINE1/CXCL10	11
BP	GO:0051101	regulation of DNA binding	11/180	124/18866	2.91737e-08	3.7679e-07	1.72379e-07	PPARG/CALM3/JUN/MMP9/EGF/RB1/NFKBIA/HMOX1/IFNG/PARP1/E2F1	11
BP	GO:0072401	signal transduction involved in DNA integrity checkpoint	9/180	73/18866	3.0799e-08	3.95392e-07	1.8089e-07	CDK2/CHEK1/BAX/CDKN1A/TP53/CDK1/CCNB1/CHEK2/E2F1	9
BP	GO:0072422	signal transduction involved in DNA damage checkpoint	9/180	73/18866	3.0799e-08	3.95392e-07	1.8089e-07	CDK2/CHEK1/BAX/CDKN1A/TP53/CDK1/CCNB1/CHEK2/E2F1	9
BP	GO:0008637	apoptotic mitochondrial changes	11/180	125/18866	3.17262e-08	4.06077e-07	1.85778e-07	GSK3B/BCL2/BAX/JUN/CASP8/MMP9/AKT1/BCL2L1/TP53/E2F1/HK2	11
BP	GO:0072511	divalent inorganic cation transport	20/180	478/18866	3.32544e-08	4.24366e-07	1.94145e-07	PTGS2/CALM3/DRD1/ADRA1A/OPRM1/BCL2/BAX/ADRA2A/OPRD1/DRD3/EGF/CAV1/GJA1/ICAM1/CCL2/PRKCB/NOS3/CXCL11/CXCL10/GSTM2	20
BP	GO:0072395	signal transduction involved in cell cycle checkpoint	9/180	74/18866	3.4778e-08	4.42488e-07	2.02436e-07	CDK2/CHEK1/BAX/CDKN1A/TP53/CDK1/CCNB1/CHEK2/E2F1	9
BP	GO:0033157	regulation of intracellular protein transport	15/180	264/18866	3.75673e-08	4.76559e-07	2.18023e-07	PTGS2/MAPK14/GSK3B/HSP90AB1/CHRM1/BCL2/CASP8/MAPK1/TP53/CDK1/ERBB2/IL1B/IFNG/E2F1/NPEPPS	15
BP	GO:0010821	regulation of mitochondrion organization	13/180	191/18866	3.82723e-08	4.84065e-07	2.21457e-07	GSK3B/KDR/BCL2/BAX/CASP8/MMP9/AKT1/BCL2L1/TP53/HIF1A/E2F1/NPEPPS/HK2	13
BP	GO:0043627	response to estrogen	9/180	75/18866	3.91987e-08	4.9432e-07	2.26149e-07	ESR1/AR/PPARG/CA2/F7/CCND1/MAPK1/HMOX1/CAV1	9
BP	GO:0034763	negative regulation of transmembrane transport	11/180	128/18866	4.0619e-08	5.10724e-07	2.33653e-07	KCNH2/CALM3/ADRA2A/MMP9/TNF/DRD3/AKT1/CAV1/IL1B/PRKCB/GSTM2	11
BP	GO:0001893	maternal placenta development	7/180	36/18866	4.23183e-08	5.28978e-07	2.42005e-07	PTGS2/PPARD/RXRA/AKT1/MAPK1/GJA1/SPP1	7
BP	GO:0034405	response to fluid shear stress	7/180	36/18866	4.23183e-08	5.28978e-07	2.42005e-07	PTGS2/CA2/AKT1/GJA1/NOS3/HAS2/NFE2L2	7
BP	GO:1904062	regulation of cation transmembrane transport	17/180	349/18866	4.32311e-08	5.38813e-07	2.46504e-07	KCNH2/CALM3/GRIA2/DRD1/SCN5A/ADRB2/OPRM1/BAX/ADRA2A/MMP9/DRD3/CAV1/CCL2/IFNG/CXCL11/CXCL10/GSTM2	17
BP	GO:0046883	regulation of hormone secretion	15/180	267/18866	4.36179e-08	5.42054e-07	2.47987e-07	NOS2/DPP4/PPARD/PRKCA/ADRA2A/TNF/ADRA2C/EGFR/IL6/HIF1A/GJA1/IL1B/IFNG/ALOX5/SPP1	15
BP	GO:0010888	negative regulation of lipid storage	6/180	22/18866	4.56071e-08	5.65132e-07	2.58545e-07	PPARG/PPARD/TNF/IL6/NFKBIA/PPARA	6
BP	GO:0031570	DNA integrity checkpoint	12/180	161/18866	4.77208e-08	5.89614e-07	2.69745e-07	MAPK14/CDK2/CHEK1/BAX/CCND1/CDKN1A/TP53/CDK1/CCNB1/TOP2A/CHEK2/E2F1	12
BP	GO:0034765	regulation of ion transmembrane transport	20/180	489/18866	4.83242e-08	5.95349e-07	2.72369e-07	KCNH2/CALM3/GRIA2/DRD1/CHRM3/SCN5A/ADRB2/OPRM1/BAX/ADRA2A/HTR3A/MMP9/DRD3/AKT1/CAV1/CCL2/IFNG/CXCL11/CXCL10/GSTM2	20
BP	GO:2000273	positive regulation of signaling receptor activity	7/180	37/18866	5.17746e-08	6.36024e-07	2.90978e-07	NCF1/ADRB2/ADRA2A/ADRA2C/EGF/CCL2/IFNG	7
BP	GO:0008630	intrinsic apoptotic signaling pathway in response to DNA damage	10/180	103/18866	5.33502e-08	6.53501e-07	2.98973e-07	BCL2/BAX/CASP9/TNF/BCL2L1/CDKN1A/TP53/HMOX1/CHEK2/E2F1	10
BP	GO:0006977	DNA damage response, signal transduction by p53 class mediator resulting in cell cycle arrest	8/180	56/18866	5.64731e-08	6.89779e-07	3.1557e-07	CDK2/BAX/CDKN1A/TP53/CDK1/CCNB1/CHEK2/E2F1	8
BP	GO:0043112	receptor metabolic process	13/180	198/18866	5.85507e-08	7.09171e-07	3.24442e-07	PPARG/ACHE/TNF/DRD3/VEGFA/EGF/HIF1A/CAV1/SELE/CXCL8/IFNG/INSR/PPARA	13
BP	GO:0007259	receptor signaling pathway via JAK-STAT	12/180	164/18866	5.85584e-08	7.09171e-07	3.24442e-07	AKR1B1/TNF/IL4/IL10RB/EGF/IL6/STAT1/CAV1/CCL2/CYP1B1/IFNG/HSF1	12
BP	GO:0043535	regulation of blood vessel endothelial cell migration	12/180	164/18866	5.85584e-08	7.09171e-07	3.24442e-07	PPARG/PTGS2/KDR/PRKCA/TNF/AKT1/VEGFA/HIF1A/HMOX1/NOS3/HSPB1/NFE2L2	12
BP	GO:0046879	hormone secretion	16/180	314/18866	5.92193e-08	7.15149e-07	3.27177e-07	NOS2/DPP4/PPARD/PRKCA/ADRA2A/TNF/ADRA2C/EGFR/IL6/RAF1/HIF1A/GJA1/IL1B/IFNG/ALOX5/SPP1	16
BP	GO:0042770	signal transduction in response to DNA damage	11/180	133/18866	6.0439e-08	7.27822e-07	3.32975e-07	MAPK14/CDK2/CHEK1/BAX/CASP9/CDKN1A/TP53/CDK1/CCNB1/CHEK2/E2F1	11
BP	GO:1901522	positive regulation of transcription from RNA polymerase II promoter involved in cellular response to chemical stimulus	6/180	23/18866	6.12167e-08	7.33058e-07	3.3537e-07	RELA/VEGFA/TP53/HIF1A/NFE2L2/RUNX2	6
BP	GO:1904996	positive regulation of leukocyte adhesion to vascular endothelial cell	6/180	23/18866	6.12167e-08	7.33058e-07	3.3537e-07	RELA/TNF/IL6/ICAM1/SELE/ALOX5	6
BP	GO:0071260	cellular response to mechanical stimulus	9/180	79/18866	6.21682e-08	7.42372e-07	3.39631e-07	PTGS2/CHEK1/CASP8/EGFR/AKT1/GJA1/IL1B/COL1A1/IRF1	9
BP	GO:0042743	hydrogen peroxide metabolic process	8/180	57/18866	6.51621e-08	7.71657e-07	3.53029e-07	MAOB/CYP1A2/MMP3/EGFR/SOD1/CYP1A1/DUOX2/MPO	8
BP	GO:0072431	signal transduction involved in mitotic G1 DNA damage checkpoint	8/180	57/18866	6.51621e-08	7.71657e-07	3.53029e-07	CDK2/BAX/CDKN1A/TP53/CDK1/CCNB1/CHEK2/E2F1	8
BP	GO:1902400	intracellular signal transduction involved in G1 DNA damage checkpoint	8/180	57/18866	6.51621e-08	7.71657e-07	3.53029e-07	CDK2/BAX/CDKN1A/TP53/CDK1/CCNB1/CHEK2/E2F1	8
BP	GO:0009755	hormone-mediated signaling pathway	13/180	200/18866	6.58997e-08	7.78236e-07	3.56039e-07	PGR/ESR1/AR/PPARG/ESR2/NR3C2/PPARD/NCOA1/RXRA/RXRB/PARP1/PPARA/NR3C1	13
BP	GO:0007093	mitotic cell cycle checkpoint	12/180	166/18866	6.69578e-08	7.86386e-07	3.59767e-07	CDK2/BAX/CCND1/BCL2L1/CDKN1A/RB1/TP53/CDK1/CCNB1/TOP2A/CHEK2/E2F1	12
BP	GO:0009408	response to heat	12/180	166/18866	6.69578e-08	7.86386e-07	3.59767e-07	PTGS2/GSK3B/HSP90AB1/AKT1/CDKN1A/MAPK1/SOD1/HMOX1/NOS3/IL1A/HSF1/CXCL10	12
BP	GO:0022898	regulation of transmembrane transporter activity	15/180	276/18866	6.74677e-08	7.90204e-07	3.61514e-07	CALM3/GRIA2/CHRM3/ADRB2/OPRM1/BCL2/ADRA2A/HTR3A/MMP9/DRD3/CAV1/GJA1/CCL2/IFNG/GSTM2	15
BP	GO:0010952	positive regulation of peptidase activity	13/180	201/18866	6.98769e-08	8.14243e-07	3.72512e-07	PPARG/MAPK14/BAX/CASP9/CASP8/TNF/CAV1/MYC/F3/CLDN4/HSF1/CTSD/PCOLCE	13
BP	GO:0071156	regulation of cell cycle arrest	10/180	106/18866	7.0282e-08	8.14243e-07	3.72512e-07	HSP90AB1/CDK2/BAX/CCND1/CDKN1A/TP53/CDK1/CCNB1/CHEK2/E2F1	10
BP	GO:0071868	cellular response to monoamine stimulus	10/180	106/18866	7.0282e-08	8.14243e-07	3.72512e-07	GSK3B/DRD1/CHRM3/CHRM1/CHRM2/OPRM1/HTR3A/DRD5/DRD3/MAPK1	10
BP	GO:0071870	cellular response to catecholamine stimulus	10/180	106/18866	7.0282e-08	8.14243e-07	3.72512e-07	GSK3B/DRD1/CHRM3/CHRM1/CHRM2/OPRM1/HTR3A/DRD5/DRD3/MAPK1	10
BP	GO:0050804	modulation of chemical synaptic transmission	19/180	454/18866	7.46877e-08	8.62946e-07	3.94793e-07	PTGS2/CA2/GSK3B/CALM3/ACHE/DRD1/ADRA1A/CHRM2/ADRB2/SLC6A4/TNF/DRD5/DRD3/EGFR/MAPK1/IL1B/CCL2/PRKCB/PLAT	19
BP	GO:0002763	positive regulation of myeloid leukocyte differentiation	8/180	58/18866	7.4977e-08	8.63953e-07	3.95254e-07	CA2/JUN/CASP8/PRKCA/TNF/FOS/RB1/IFNG	8
BP	GO:1903426	regulation of reactive oxygen species biosynthetic process	10/180	107/18866	7.68937e-08	8.83657e-07	4.04268e-07	PTGS2/HSP90AB1/TNF/AKT1/CAV1/ICAM1/IL1B/IFNG/ALOX5/INSR	10
BP	GO:0099177	regulation of trans-synaptic signaling	19/180	455/18866	7.73028e-08	8.85977e-07	4.0533e-07	PTGS2/CA2/GSK3B/CALM3/ACHE/DRD1/ADRA1A/CHRM2/ADRB2/SLC6A4/TNF/DRD5/DRD3/EGFR/MAPK1/IL1B/CCL2/PRKCB/PLAT	19
BP	GO:0036003	positive regulation of transcription from RNA polymerase II promoter in response to stress	6/180	24/18866	8.09782e-08	9.2562e-07	4.23466e-07	VEGFA/TP53/HIF1A/HSPA5/NFE2L2/HSF1	6
BP	GO:0007548	sex differentiation	15/180	280/18866	8.14544e-08	9.27585e-07	4.24365e-07	PGR/ESR1/AR/NCOA1/BCL2/BAX/CASP3/VEGFA/CCND1/BCL2L1/SOD1/HSPA5/ICAM1/NOS3/INSR	15
BP	GO:0051100	negative regulation of binding	12/180	169/18866	8.15841e-08	9.27585e-07	4.24365e-07	GSK3B/ADRB2/BAX/JUN/MAP2/AKT1/CDKN1A/NFKBIA/HMOX1/CAV1/PPARA/E2F1	12
BP	GO:0044774	mitotic DNA integrity checkpoint	10/180	108/18866	8.40471e-08	9.53054e-07	4.36017e-07	CDK2/BAX/CCND1/CDKN1A/TP53/CDK1/CCNB1/TOP2A/CHEK2/E2F1	10
BP	GO:0072413	signal transduction involved in mitotic cell cycle checkpoint	8/180	59/18866	8.60369e-08	9.67915e-07	4.42816e-07	CDK2/BAX/CDKN1A/TP53/CDK1/CCNB1/CHEK2/E2F1	8
BP	GO:1902402	signal transduction involved in mitotic DNA damage checkpoint	8/180	59/18866	8.60369e-08	9.67915e-07	4.42816e-07	CDK2/BAX/CDKN1A/TP53/CDK1/CCNB1/CHEK2/E2F1	8
BP	GO:1902403	signal transduction involved in mitotic DNA integrity checkpoint	8/180	59/18866	8.60369e-08	9.67915e-07	4.42816e-07	CDK2/BAX/CDKN1A/TP53/CDK1/CCNB1/CHEK2/E2F1	8
BP	GO:0009914	hormone transport	16/180	323/18866	8.73592e-08	9.80212e-07	4.48442e-07	NOS2/DPP4/PPARD/PRKCA/ADRA2A/TNF/ADRA2C/EGFR/IL6/RAF1/HIF1A/GJA1/IL1B/IFNG/ALOX5/SPP1	16
BP	GO:0001503	ossification	18/180	412/18866	8.84697e-08	9.90073e-07	4.52953e-07	PTGS2/MAPK14/ACHE/ADRB2/BCL2/MMP2/TNF/EGFR/AKT1/MAPK1/IL6/HIF1A/COL1A1/ALOX5/SPP1/RUNX2/IGFBP3/IGF2	18
BP	GO:0043618	regulation of transcription from RNA polymerase II promoter in response to stress	10/180	109/18866	9.17802e-08	1.02444e-06	4.68675e-07	CHEK1/JUN/VEGFA/TP53/HIF1A/HSPA5/HMOX1/NFE2L2/PSMD3/HSF1	10
BP	GO:1905952	regulation of lipid localization	12/180	171/18866	9.28599e-08	1.03379e-06	4.72954e-07	PPARG/PPARD/PON1/TNF/AKT1/EGF/IL6/NFKBIA/CAV1/IL1B/PPARA/SPP1	12
BP	GO:0032868	response to insulin	15/180	283/18866	9.36176e-08	1.03683e-06	4.74343e-07	PPARG/GSK3B/RELA/AKT1/EIF6/STAT1/ICAM1/IL1B/PRKCB/GSTP1/PARP1/SLC2A4/INSR/PPARA/IGF2	15
BP	GO:0046651	lymphocyte proliferation	15/180	283/18866	9.36176e-08	1.03683e-06	4.74343e-07	BCL2/BAX/CASP3/IL4/CDKN1A/IL6/TP53/ERBB2/IL1B/VCAM1/IL1A/AHR/IGF2/CD40LG/IRF1	15
BP	GO:0043401	steroid hormone mediated signaling pathway	11/180	139/18866	9.52418e-08	1.05209e-06	4.81325e-07	PGR/ESR1/AR/ESR2/NR3C2/PPARD/RXRA/RXRB/PARP1/PPARA/NR3C1	11
BP	GO:1903428	positive regulation of reactive oxygen species biosynthetic process	8/180	60/18866	9.84709e-08	1.08496e-06	4.96362e-07	PTGS2/HSP90AB1/TNF/AKT1/ICAM1/IL1B/IFNG/INSR	8
BP	GO:0071867	response to monoamine	10/180	110/18866	1.00133e-07	1.09761e-06	5.0215e-07	GSK3B/DRD1/CHRM3/CHRM1/CHRM2/OPRM1/HTR3A/DRD5/DRD3/MAPK1	10
BP	GO:0071869	response to catecholamine	10/180	110/18866	1.00133e-07	1.09761e-06	5.0215e-07	GSK3B/DRD1/CHRM3/CHRM1/CHRM2/OPRM1/HTR3A/DRD5/DRD3/MAPK1	10
BP	GO:0032943	mononuclear cell proliferation	15/180	286/18866	1.07406e-07	1.17433e-06	5.37248e-07	BCL2/BAX/CASP3/IL4/CDKN1A/IL6/TP53/ERBB2/IL1B/VCAM1/IL1A/AHR/IGF2/CD40LG/IRF1	15
BP	GO:0010469	regulation of signaling receptor activity	12/180	174/18866	1.12393e-07	1.21055e-06	5.53821e-07	ESR2/GRIA2/NCF1/ADRB2/OPRM1/ADRA2A/PLAU/ADRA2C/EGF/CCL2/SERPINE1/IFNG	12
BP	GO:0015718	monocarboxylic acid transport	12/180	174/18866	1.12393e-07	1.21055e-06	5.53821e-07	NOS2/PPARG/NCOA2/PPARD/NCOA1/RXRA/DRD3/AKT1/ACACA/IL1B/ABCG2/PPARA	12
BP	GO:0051099	positive regulation of binding	12/180	174/18866	1.12393e-07	1.21055e-06	5.53821e-07	PPARG/GSK3B/HSP90AB1/CALM3/PON1/MMP9/EGF/RB1/CAV1/IFNG/PARP1/HSF1	12
BP	GO:0097696	receptor signaling pathway via STAT	12/180	174/18866	1.12393e-07	1.21055e-06	5.53821e-07	AKR1B1/TNF/IL4/IL10RB/EGF/IL6/STAT1/CAV1/CCL2/CYP1B1/IFNG/HSF1	12
BP	GO:0090303	positive regulation of wound healing	8/180	61/18866	1.12418e-07	1.21055e-06	5.53821e-07	F7/ADRA2A/F3/DUOX2/THBD/SERPINE1/NFE2L2/CLDN4	8
BP	GO:1902041	regulation of extrinsic apoptotic signaling pathway via death domain receptors	8/180	61/18866	1.12418e-07	1.21055e-06	5.53821e-07	GSK3B/CASP8/BCL2L1/RAF1/HMOX1/ICAM1/NOS3/SERPINE1	8
BP	GO:0006109	regulation of carbohydrate metabolic process	13/180	210/18866	1.16646e-07	1.25292e-06	5.73205e-07	GSK3B/NCOA2/AKT1/EIF6/EGF/TP53/HIF1A/IFNG/HAS2/INSR/PPARA/IGFBP3/IGF2	13
BP	GO:0006970	response to osmotic stress	9/180	85/18866	1.18419e-07	1.26877e-06	5.80457e-07	PTGS2/HSP90AB1/AKR1B1/BAX/CASP3/TNF/EGFR/TP53/SLC2A4	9
BP	GO:0050863	regulation of T cell activation	16/180	332/18866	1.27201e-07	1.35802e-06	6.21288e-07	DPP4/CASP3/IL4/AKT1/IL6/SOD1/ERBB2/CAV1/IL1B/CCL2/VCAM1/IFNG/IL1A/IGF2/CD40LG/IRF1	16
BP	GO:0045598	regulation of fat cell differentiation	11/180	143/18866	1.27384e-07	1.35802e-06	6.21288e-07	PPARG/PTGS2/MAPK14/PPARD/TNF/AKT1/IL6/RUNX1T1/SULT1E1/ALOX5/E2F1	11
BP	GO:2000351	regulation of endothelial cell apoptotic process	8/180	62/18866	1.2803e-07	1.36151e-06	6.22884e-07	KDR/TNF/IL4/ICAM1/CCL2/SERPINE1/NFE2L2/CD40LG	8
BP	GO:1902105	regulation of leukocyte differentiation	15/180	290/18866	1.28654e-07	1.36475e-06	6.24367e-07	CA2/JUN/CASP8/PRKCA/TNF/IL4/FOS/RB1/SOD1/ERBB2/MYC/IL1B/IFNG/IL1A/IRF1	15
BP	GO:0032963	collagen metabolic process	10/180	113/18866	1.29343e-07	1.36866e-06	6.26156e-07	PPARG/PPARD/MMP2/MMP9/MMP3/IL6/MMP1/HIF1A/COL1A1/CTSD	10
BP	GO:0019430	removal of superoxide radicals	6/180	26/18866	1.36338e-07	1.43913e-06	6.58392e-07	TNF/SOD1/NOS3/MPO/NFE2L2/NQO1	6
BP	GO:0090399	replicative senescence	5/180	14/18866	1.3964e-07	1.47035e-06	6.72675e-07	CHEK1/CDKN1A/TP53/SERPINE1/CHEK2	5
BP	GO:1904705	regulation of vascular associated smooth muscle cell proliferation	9/180	87/18866	1.4513e-07	1.52066e-06	6.95694e-07	PPARG/JUN/MMP2/MMP9/TNF/CDKN1A/HMOX1/GJA1/GSTP1	9
BP	GO:1990874	vascular associated smooth muscle cell proliferation	9/180	87/18866	1.4513e-07	1.52066e-06	6.95694e-07	PPARG/JUN/MMP2/MMP9/TNF/CDKN1A/HMOX1/GJA1/GSTP1	9
BP	GO:0150077	regulation of neuroinflammatory response	7/180	43/18866	1.54422e-07	1.61407e-06	7.38428e-07	PTGS2/MMP9/TNF/IL4/MMP3/IL6/IL1B	7
BP	GO:0051146	striated muscle cell differentiation	15/180	295/18866	1.60541e-07	1.67393e-06	7.65815e-07	MAPK14/ADRA1A/BCL2/CASP3/RXRA/IL4/AKT1/VEGFA/RB1/CDK1/CCNB1/PPARA/CXCL10/CHUK/IGF2	15
BP	GO:0051926	negative regulation of calcium ion transport	8/180	64/18866	1.64905e-07	1.71525e-06	7.84717e-07	PTGS2/CALM3/BCL2/ADRA2A/DRD3/ICAM1/NOS3/GSTM2	8
BP	GO:0046620	regulation of organ growth	10/180	116/18866	1.65798e-07	1.72036e-06	7.87054e-07	MAPK14/SLC6A4/AKT1/MAPK1/POR/SOD1/CDK1/GJA1/CCNB1/PPARA	10
BP	GO:1902175	regulation of oxidative stress-induced intrinsic apoptotic signaling pathway	6/180	27/18866	1.73909e-07	1.80015e-06	8.23559e-07	AKT1/SOD1/HIF1A/HSPB1/NFE2L2/PARP1	6
BP	GO:0006066	alcohol metabolic process	17/180	385/18866	1.76926e-07	1.82695e-06	8.35819e-07	PPARD/AKR1B1/PON1/ADH1C/RXRA/TNF/CYP3A4/CYP1A2/IL4/POR/SOD1/ACACA/CYP1A1/IL1B/SULT1E1/CYP1B1/IFNG	17
BP	GO:0018107	peptidyl-threonine phosphorylation	10/180	117/18866	1.79811e-07	1.85227e-06	8.47405e-07	GSK3B/CALM3/CHEK1/BCL2/PRKCA/AKT1/MAPK1/EGF/CDK1/PRKCB	10
BP	GO:1905953	negative regulation of lipid localization	8/180	65/18866	1.8653e-07	1.91686e-06	8.76954e-07	PPARG/PPARD/TNF/AKT1/EGF/IL6/NFKBIA/PPARA	8
BP	GO:0050670	regulation of lymphocyte proliferation	13/180	219/18866	1.89845e-07	1.94625e-06	8.90399e-07	BCL2/CASP3/IL4/CDKN1A/IL6/ERBB2/IL1B/VCAM1/IL1A/AHR/IGF2/CD40LG/IRF1	13
BP	GO:0043405	regulation of MAP kinase activity	16/180	342/18866	1.90343e-07	1.94669e-06	8.90601e-07	MAPK14/ADRA2A/TNF/EGFR/VEGFA/MAPK1/EGF/RAF1/SOD1/CDK1/ERBB2/CAV1/IL1B/GSTP1/INSR/CD40LG	16
BP	GO:0043524	negative regulation of neuron apoptotic process	11/180	149/18866	1.93677e-07	1.97606e-06	9.04038e-07	HSP90AB1/BCL2/BAX/JUN/BCL2L1/SOD1/HIF1A/HMOX1/CCL2/ERBB3/RASA1	11
BP	GO:0007569	cell aging	10/180	118/18866	1.94855e-07	1.97893e-06	9.05349e-07	MAPK14/CHEK1/BCL2/CDKN1A/TP53/SOD1/CDK1/ICAM1/SERPINE1/CHEK2	10
BP	GO:0071347	cellular response to interleukin-1	12/180	183/18866	1.94884e-07	1.97893e-06	9.05349e-07	RELA/IL6/NFKBIA/HIF1A/ICAM1/IL1B/CCL2/CXCL8/IL1A/HAS2/PSMD3/CHUK	12
BP	GO:0006606	protein import into nucleus	11/180	150/18866	2.0729e-07	2.09992e-06	9.60702e-07	PTGS2/MAPK14/HSP90AB1/DRD1/AKT1/CDKN1A/MAPK1/TP53/NFKBIA/CDK1/IFNG	11
BP	GO:0031669	cellular response to nutrient levels	13/180	221/18866	2.10865e-07	2.12105e-06	9.70369e-07	PPARG/NCOA1/BCL2/JUN/CDKN1A/MAPK1/TP53/HSPA5/HMOX1/ICAM1/COL1A1/NFE2L2/PPARA	13
BP	GO:0032944	regulation of mononuclear cell proliferation	13/180	221/18866	2.10865e-07	2.12105e-06	9.70369e-07	BCL2/CASP3/IL4/CDKN1A/IL6/ERBB2/IL1B/VCAM1/IL1A/AHR/IGF2/CD40LG/IRF1	13
BP	GO:0042445	hormone metabolic process	13/180	221/18866	2.10865e-07	2.12105e-06	9.70369e-07	ESR1/AKR1B1/ADH1C/CYP3A4/CYP1A2/POR/HIF1A/CYP1A1/DUOX2/SULT1E1/CYP1B1/SPP1/DIO1	13
BP	GO:0050890	cognition	15/180	302/18866	2.17234e-07	2.1781e-06	9.96468e-07	PTGS2/DRD1/CHRM1/SLC6A4/JUN/CASP3/TNF/DRD5/DRD3/EGFR/FOS/MAPK1/HIF1A/SLC2A4/INSR	15
BP	GO:0010575	positive regulation of vascular endothelial growth factor production	6/180	28/18866	2.19593e-07	2.1781e-06	9.96468e-07	PTGS2/IL6/HIF1A/IL1B/CYP1B1/IL1A	6
BP	GO:0032800	receptor biosynthetic process	6/180	28/18866	2.19593e-07	2.1781e-06	9.96468e-07	PPARG/ACHE/TNF/HIF1A/IFNG/PPARA	6
BP	GO:0071450	cellular response to oxygen radical	6/180	28/18866	2.19593e-07	2.1781e-06	9.96468e-07	TNF/SOD1/NOS3/MPO/NFE2L2/NQO1	6
BP	GO:0071451	cellular response to superoxide	6/180	28/18866	2.19593e-07	2.1781e-06	9.96468e-07	TNF/SOD1/NOS3/MPO/NFE2L2/NQO1	6
BP	GO:1990776	response to angiotensin	6/180	28/18866	2.19593e-07	2.1781e-06	9.96468e-07	PTGS2/CA2/RELA/CAV1/NFE2L2/HSF1	6
BP	GO:0000077	DNA damage checkpoint	11/180	151/18866	2.21744e-07	2.18811e-06	1.00105e-06	MAPK14/CDK2/CHEK1/BAX/CCND1/CDKN1A/TP53/CDK1/CCNB1/CHEK2/E2F1	11
BP	GO:0008643	carbohydrate transport	11/180	151/18866	2.21744e-07	2.18811e-06	1.00105e-06	MAPK14/PPARD/DRD1/TNF/AKT1/IL1B/PRKCB/NFE2L2/SLC2A4/INSR/HK2	11
BP	GO:0097529	myeloid leukocyte migration	13/180	222/18866	2.22138e-07	2.18811e-06	1.00105e-06	MAPK14/DPP4/IL4/VEGFA/MAPK1/IL6/IL1B/CCL2/CXCL8/SERPINE1/CXCL11/CXCL2/CXCL10	13
BP	GO:0010876	lipid localization	18/180	440/18866	2.34957e-07	2.30906e-06	1.05638e-06	NOS2/PPARG/NCOA2/PPARD/NCOA1/PON1/RXRA/TNF/DRD3/AKT1/EGF/IL6/NFKBIA/ACACA/CAV1/IL1B/PPARA/SPP1	18
BP	GO:1900407	regulation of cellular response to oxidative stress	9/180	92/18866	2.35977e-07	2.31376e-06	1.05853e-06	TNF/MMP3/AKT1/SOD1/HIF1A/HSPB1/ALOX5/NFE2L2/PARP1	9
BP	GO:0016049	cell growth	19/180	490/18866	2.43429e-07	2.38137e-06	1.08947e-06	PPARG/ESR2/GSK3B/HSP90AB1/PPARD/ADRA1A/BCL2/MAP2/EGFR/AKT1/VEGFA/CDKN1A/RB1/TP53/ERBB2/GJA1/PPARA/SPP1/IGFBP3	19
BP	GO:0048639	positive regulation of developmental growth	12/180	187/18866	2.46391e-07	2.4036e-06	1.09963e-06	MAPK14/PPARD/BCL2/SLC6A3/AKT1/VEGFA/MAPK1/CDK1/CCNB1/INSR/HSF1/IGF2	12
BP	GO:0120254	olefinic compound metabolic process	10/180	121/18866	2.46826e-07	2.4036e-06	1.09963e-06	PTGS1/PTGS2/CYP1A2/CYP2B6/CYP1A1/CYP1B1/ALOX5/GSTP1/GSTM1/GSTM2	10
BP	GO:0043406	positive regulation of MAP kinase activity	14/180	264/18866	2.5342e-07	2.46221e-06	1.12645e-06	MAPK14/ADRA2A/TNF/EGFR/VEGFA/MAPK1/EGF/RAF1/SOD1/CDK1/ERBB2/IL1B/INSR/CD40LG	14
BP	GO:0014909	smooth muscle cell migration	9/180	93/18866	2.59135e-07	2.50634e-06	1.14664e-06	PPARD/BCL2/PLAU/PLAT/SERPINE1/HAS2/GSTP1/NFE2L2/IGFBP3	9
BP	GO:1903035	negative regulation of response to wounding	9/180	93/18866	2.59135e-07	2.50634e-06	1.14664e-06	PLAU/TNF/GJA1/NOS3/PLAT/THBD/SERPINE1/ALOX5/SPP1	9
BP	GO:0030336	negative regulation of cell migration	16/180	350/18866	2.60063e-07	2.50964e-06	1.14815e-06	PPARG/DPP4/PPARD/BCL2/TNF/IL4/AKT1/HMOX1/GJA1/CCL2/CYP1B1/SERPINE1/GSTP1/NFE2L2/COL3A1/IGFBP3	16
BP	GO:0040014	regulation of multicellular organism growth	8/180	68/18866	2.66609e-07	2.5555e-06	1.16913e-06	ADRB2/BCL2/SLC6A3/ADRB1/DRD3/SOD1/HSF1/IGF2	8
BP	GO:0071479	cellular response to ionizing radiation	8/180	68/18866	2.66609e-07	2.5555e-06	1.16913e-06	MAPK14/BCL2L1/CDKN1A/TP53/ELK1/HSPA5/CHEK2/HSF1	8
BP	GO:0072577	endothelial cell apoptotic process	8/180	68/18866	2.66609e-07	2.5555e-06	1.16913e-06	KDR/TNF/IL4/ICAM1/CCL2/SERPINE1/NFE2L2/CD40LG	8
BP	GO:0042176	regulation of protein catabolic process	17/180	397/18866	2.72969e-07	2.61061e-06	1.19434e-06	NOS2/GSK3B/HSP90AB1/RELA/ADRA2A/TNF/EGFR/AKT1/EGF/ODC1/CAV1/GJA1/IL1B/IFNG/NFE2L2/PSMD3/CHEK2	17
BP	GO:0043534	blood vessel endothelial cell migration	12/180	189/18866	2.76434e-07	2.63785e-06	1.2068e-06	PPARG/PTGS2/KDR/PRKCA/TNF/AKT1/VEGFA/HIF1A/HMOX1/NOS3/HSPB1/NFE2L2	12
BP	GO:0051591	response to cAMP	9/180	94/18866	2.84241e-07	2.70631e-06	1.23812e-06	RELA/SLC6A3/FOS/STAT1/HSPA5/DUOX2/THBD/COL1A1/AHR	9
BP	GO:0002761	regulation of myeloid leukocyte differentiation	10/180	123/18866	2.87893e-07	2.73498e-06	1.25124e-06	CA2/JUN/CASP8/PRKCA/TNF/IL4/FOS/RB1/MYC/IFNG	10
BP	GO:0014075	response to amine	7/180	47/18866	2.91854e-07	2.75425e-06	1.26005e-06	CALM3/DRD1/DRD5/DRD3/SOD1/CDK1/ICAM1	7
BP	GO:0030225	macrophage differentiation	7/180	47/18866	2.91854e-07	2.75425e-06	1.26005e-06	CASP8/PRKCA/MMP9/VEGFA/RB1/IFNG/PARP1	7
BP	GO:0046677	response to antibiotic	7/180	47/18866	2.91854e-07	2.75425e-06	1.26005e-06	CASP9/CASP3/CASP8/TP53/SOD1/HSPA5/CYP1A1	7
BP	GO:0048662	negative regulation of smooth muscle cell proliferation	8/180	69/18866	2.99138e-07	2.81677e-06	1.28866e-06	PPARG/PPARD/CDKN1A/HMOX1/NOS3/IFNG/GSTP1/IGFBP3	8
BP	GO:0022612	gland morphogenesis	10/180	124/18866	3.10587e-07	2.91816e-06	1.33504e-06	PGR/ESR1/AR/BCL2/BAX/RXRA/TNF/EGFR/IL6/CAV1	10
BP	GO:0007589	body fluid secretion	9/180	95/18866	3.11434e-07	2.91969e-06	1.33574e-06	NCOA1/CHRM3/CHRM1/SLC6A3/VEGFA/CCND1/HIF1A/CAV1/HK2	9
BP	GO:0043254	regulation of protein-containing complex assembly	18/180	449/18866	3.16312e-07	2.95894e-06	1.3537e-06	ESR1/GSK3B/BAX/MAP2/OPRD1/TNF/MMP3/VEGFA/RB1/TP53/RAF1/MMP1/HSPA5/ICAM1/IFNG/PARP1/HSF1/RASA1	18
BP	GO:1901988	negative regulation of cell cycle phase transition	14/180	270/18866	3.3295e-07	3.10778e-06	1.42179e-06	CDK2/CHEK1/BCL2/BAX/CCND1/CDKN1A/RB1/TP53/CDK1/CCL2/CCNB1/PSMD3/CHEK2/E2F1	14
BP	GO:1903578	regulation of ATP metabolic process	10/180	125/18866	3.34836e-07	3.11857e-06	1.42673e-06	IL4/EIF6/TP53/HIF1A/CDK1/CCNB1/IFNG/PARP1/INSR/PPARA	10
BP	GO:0009409	response to cold	7/180	48/18866	3.38949e-07	3.14721e-06	1.43983e-06	PPARG/ADRB2/CASP8/ADRB1/FOS/NFKBIA/CXCL10	7
BP	GO:0000303	response to superoxide	6/180	30/18866	3.40661e-07	3.14721e-06	1.43983e-06	TNF/SOD1/NOS3/MPO/NFE2L2/NQO1	6
BP	GO:0043457	regulation of cellular respiration	6/180	30/18866	3.40661e-07	3.14721e-06	1.43983e-06	NOS2/IL4/HIF1A/CDK1/CCNB1/IFNG	6
BP	GO:0002690	positive regulation of leukocyte chemotaxis	9/180	96/18866	3.40856e-07	3.14721e-06	1.43983e-06	MAPK14/F7/IL4/VEGFA/MAPK1/IL6/CXCL8/SERPINE1/CXCL10	9
BP	GO:0032386	regulation of intracellular transport	16/180	358/18866	3.52228e-07	3.2452e-06	1.48466e-06	PTGS2/MAPK14/GSK3B/HSP90AB1/CHRM1/BCL2/CASP8/MAP2/MAPK1/TP53/CDK1/ERBB2/IL1B/IFNG/E2F1/NPEPPS	16
BP	GO:0018210	peptidyl-threonine modification	10/180	126/18866	3.60729e-07	3.31638e-06	1.51723e-06	GSK3B/CALM3/CHEK1/BCL2/PRKCA/AKT1/MAPK1/EGF/CDK1/PRKCB	10
BP	GO:0036473	cell death in response to oxidative stress	9/180	97/18866	3.72661e-07	3.41844e-06	1.56392e-06	BCL2/MMP3/AKT1/SOD1/HIF1A/HSPB1/CYP1B1/NFE2L2/PARP1	9
BP	GO:1902107	positive regulation of leukocyte differentiation	11/180	159/18866	3.7343e-07	3.41844e-06	1.56392e-06	CA2/JUN/CASP8/PRKCA/TNF/IL4/FOS/RB1/IL1B/IFNG/IL1A	11
BP	GO:0061180	mammary gland epithelium development	8/180	71/18866	3.74499e-07	3.4209e-06	1.56505e-06	PGR/ESR1/AR/BAX/AKT1/CCND1/MAPK1/HIF1A	8
BP	GO:0042098	T cell proliferation	12/180	195/18866	3.87105e-07	3.52852e-06	1.61428e-06	BAX/CASP3/IL4/IL6/TP53/ERBB2/IL1B/VCAM1/IL1A/IGF2/CD40LG/IRF1	12
BP	GO:0071621	granulocyte chemotaxis	10/180	127/18866	3.88361e-07	3.53244e-06	1.61607e-06	MAPK14/DPP4/IL4/MAPK1/IL1B/CCL2/CXCL8/CXCL11/CXCL2/CXCL10	10
BP	GO:0007595	lactation	7/180	49/18866	3.92278e-07	3.56049e-06	1.6289e-06	NCOA1/SLC6A3/VEGFA/CCND1/HIF1A/CAV1/HK2	7
BP	GO:0045927	positive regulation of growth	14/180	274/18866	3.9778e-07	3.60278e-06	1.64825e-06	MAPK14/PPARD/BCL2/SLC6A3/EGFR/AKT1/VEGFA/MAPK1/CDK1/ERBB2/CCNB1/INSR/HSF1/IGF2	14
BP	GO:0000305	response to oxygen radical	6/180	31/18866	4.19089e-07	3.78775e-06	1.73287e-06	TNF/SOD1/NOS3/MPO/NFE2L2/NQO1	6
BP	GO:0050665	hydrogen peroxide biosynthetic process	5/180	17/18866	4.21697e-07	3.80328e-06	1.73998e-06	MAOB/CYP1A2/SOD1/CYP1A1/DUOX2	5
BP	GO:0034767	positive regulation of ion transmembrane transport	11/180	161/18866	4.23377e-07	3.81039e-06	1.74323e-06	KCNH2/CALM3/DRD1/ADRB2/BAX/HTR3A/CCL2/IFNG/CXCL11/CXCL10/GSTM2	11
BP	GO:0001505	regulation of neurotransmitter levels	13/180	235/18866	4.26614e-07	3.83146e-06	1.75287e-06	GSK3B/CALM3/ACHE/MAOB/DRD1/ADRA1A/CHRM2/SLC6A4/SLC6A2/SLC6A3/MAOA/DRD3/PRKCB	13
BP	GO:0034504	protein localization to nucleus	14/180	277/18866	4.53624e-07	4.0655e-06	1.85994e-06	PTGS2/MAPK14/GSK3B/HSP90AB1/DRD1/AKT1/CDKN1A/MAPK1/TP53/NFKBIA/CDK1/COL1A1/IFNG/PARP1	14
BP	GO:0051052	regulation of DNA metabolic process	16/180	365/18866	4.56164e-07	4.07119e-06	1.86255e-06	PPARG/HSP90AB1/CDK2/CHEK1/BAX/IL4/EGFR/AKT1/CDKN1A/MAPK1/IL6/TP53/MYC/GJA1/PARP1/HSF1	16
BP	GO:2000146	negative regulation of cell motility	16/180	365/18866	4.56164e-07	4.07119e-06	1.86255e-06	PPARG/DPP4/PPARD/BCL2/TNF/IL4/AKT1/HMOX1/GJA1/CCL2/CYP1B1/SERPINE1/GSTP1/NFE2L2/COL3A1/IGFBP3	16
BP	GO:0015980	energy derivation by oxidation of organic compounds	14/180	278/18866	4.73747e-07	4.21931e-06	1.93031e-06	NOS2/GSK3B/PYGM/CYP1A2/IL4/AKT1/TP53/HIF1A/CDK1/MYC/CCNB1/IFNG/INSR/IGF2	14
BP	GO:0007204	positive regulation of cytosolic calcium ion concentration	15/180	322/18866	4.92627e-07	4.37833e-06	2.00306e-06	ESR1/CALM3/DRD1/ADRA1A/ADRA1B/BCL2/BAX/ADRA1D/DRD3/CAV1/GJA1/PTGER3/CXCL11/CXCL10/GSTM2	15
BP	GO:0051385	response to mineralocorticoid	6/180	32/18866	5.11735e-07	4.5349e-06	2.07469e-06	CALM3/MAOB/CCND1/FOS/CDKN1A/PARP1	6
BP	GO:0009895	negative regulation of catabolic process	15/180	323/18866	5.12364e-07	4.5349e-06	2.07469e-06	NOS2/MAPK14/HSP90AB1/RELA/ADRA1A/BCL2/ADRA2A/TNF/EGFR/AKT1/TP53/HMOX1/IL1B/PPARA/E2F1	15
BP	GO:0051881	regulation of mitochondrial membrane potential	8/180	74/18866	5.17768e-07	4.56383e-06	2.08793e-06	KDR/BCL2/BAX/OPRD1/AKT1/BCL2L1/SOD1/PARP1	8
BP	GO:1903036	positive regulation of response to wounding	8/180	74/18866	5.17768e-07	4.56383e-06	2.08793e-06	F7/ADRA2A/F3/DUOX2/THBD/SERPINE1/NFE2L2/CLDN4	8
BP	GO:0044773	mitotic DNA damage checkpoint	9/180	101/18866	5.27048e-07	4.62655e-06	2.11662e-06	CDK2/BAX/CCND1/CDKN1A/TP53/CDK1/CCNB1/CHEK2/E2F1	9
BP	GO:1902882	regulation of response to oxidative stress	9/180	101/18866	5.27048e-07	4.62655e-06	2.11662e-06	TNF/MMP3/AKT1/SOD1/HIF1A/HSPB1/ALOX5/NFE2L2/PARP1	9
BP	GO:0070371	ERK1 and ERK2 cascade	15/180	325/18866	5.53992e-07	4.85311e-06	2.22027e-06	KDR/ADRA1A/OPRM1/JUN/PRKCA/TNF/EGFR/MAPK1/EGF/ERBB2/MYC/ICAM1/IL1B/CCL2/GSTP1	15
BP	GO:0010595	positive regulation of endothelial cell migration	10/180	132/18866	5.56229e-07	4.86274e-06	2.22468e-06	PTGS2/KDR/PRKCA/AKT1/VEGFA/HIF1A/HMOX1/NOS3/HSPB1/NFE2L2	10
BP	GO:0046323	glucose import	8/180	75/18866	5.7491e-07	5.0158e-06	2.2947e-06	MAPK14/DRD1/TNF/AKT1/NFE2L2/SLC2A4/INSR/HK2	8
BP	GO:0001558	regulation of cell growth	17/180	420/18866	5.99437e-07	5.21913e-06	2.38772e-06	PPARG/ESR2/GSK3B/PPARD/BCL2/MAP2/EGFR/AKT1/VEGFA/CDKN1A/RB1/TP53/ERBB2/GJA1/PPARA/SPP1/IGFBP3	17
BP	GO:0001975	response to amphetamine	6/180	33/18866	6.20524e-07	5.39175e-06	2.4667e-06	CALM3/DRD1/DRD5/DRD3/SOD1/ICAM1	6
BP	GO:0071229	cellular response to acid chemical	8/180	76/18866	6.37358e-07	5.52679e-06	2.52848e-06	MMP2/TNF/EGFR/VEGFA/BCL2L1/COL1A1/COL3A1/HSF1	8
BP	GO:0007249	I-kappaB kinase/NF-kappaB signaling	14/180	286/18866	6.6593e-07	5.73961e-06	2.62584e-06	ESR1/RELA/CASP8/TNF/AKT1/NFKBIA/STAT1/HMOX1/GJA1/IL1B/PRKCB/HSPB1/GSTP1/CHUK	14
BP	GO:0043542	endothelial cell migration	14/180	286/18866	6.6593e-07	5.73961e-06	2.62584e-06	PPARG/PTGS2/KDR/DPP4/PRKCA/TNF/AKT1/VEGFA/HIF1A/HMOX1/NOS3/HSPB1/CYP1B1/NFE2L2	14
BP	GO:0140014	mitotic nuclear division	14/180	286/18866	6.6593e-07	5.73961e-06	2.62584e-06	CHEK1/PRKCA/DRD3/EGF/RB1/CDK1/IL1B/PRKCB/BIRC5/CCNB1/IL1A/CHEK2/INSR/IGF2	14
BP	GO:0061756	leukocyte adhesion to vascular endothelial cell	7/180	53/18866	6.8167e-07	5.86346e-06	2.6825e-06	RELA/TNF/IL6/ICAM1/SELE/VCAM1/ALOX5	7
BP	GO:0048565	digestive tract development	10/180	135/18866	6.84888e-07	5.87931e-06	2.68975e-06	BCL2/TNF/EGFR/CDKN1A/RB1/HIF1A/CYP1A1/CXCL8/CCNB1/COL3A1	10
BP	GO:0046902	regulation of mitochondrial membrane permeability	8/180	77/18866	7.05512e-07	6.04422e-06	2.7652e-06	GSK3B/BCL2/BAX/CASP8/BCL2L1/TP53/E2F1/HK2	8
BP	GO:0072330	monocarboxylic acid biosynthetic process	13/180	246/18866	7.17006e-07	6.1304e-06	2.80463e-06	PTGS1/PTGS2/LTA4H/CYP3A4/CYP1A2/EIF6/ACACA/CYP1A1/IL1B/ALOX5/GSTP1/GSTM1/GSTM2	13
BP	GO:0051170	import into nucleus	11/180	171/18866	7.72528e-07	6.59193e-06	3.01577e-06	PTGS2/MAPK14/HSP90AB1/DRD1/AKT1/CDKN1A/MAPK1/TP53/NFKBIA/CDK1/IFNG	11
BP	GO:0010524	positive regulation of calcium ion transport into cytosol	7/180	54/18866	7.76934e-07	6.60317e-06	3.02091e-06	CALM3/DRD1/BAX/CAV1/CXCL11/CXCL10/GSTM2	7
BP	GO:0030857	negative regulation of epithelial cell differentiation	7/180	54/18866	7.76934e-07	6.60317e-06	3.02091e-06	GSK3B/MMP9/VEGFA/CCND1/STAT1/CAV1/IFNG	7
BP	GO:0061045	negative regulation of wound healing	8/180	78/18866	7.79795e-07	6.61433e-06	3.02602e-06	PLAU/TNF/GJA1/NOS3/PLAT/THBD/SERPINE1/ALOX5	8
BP	GO:0014812	muscle cell migration	9/180	106/18866	7.95632e-07	6.7353e-06	3.08136e-06	PPARD/BCL2/PLAU/PLAT/SERPINE1/HAS2/GSTP1/NFE2L2/IGFBP3	9
BP	GO:0010827	regulation of glucose transmembrane transport	8/180	79/18866	8.60654e-07	7.27134e-06	3.3266e-06	MAPK14/TNF/AKT1/IL1B/PRKCB/NFE2L2/INSR/HK2	8
BP	GO:0051353	positive regulation of oxidoreductase activity	7/180	55/18866	8.8312e-07	7.44643e-06	3.4067e-06	CALM3/TNF/AKT1/POR/HIF1A/IL1B/IFNG	7
BP	GO:0071312	cellular response to alkaloid	6/180	35/18866	8.95111e-07	7.50314e-06	3.43264e-06	CCNA2/OPRM1/CASP3/BCL2L1/ICAM1/GSTM2	6
BP	GO:1901030	positive regulation of mitochondrial outer membrane permeabilization involved in apoptotic signaling pathway	6/180	35/18866	8.95111e-07	7.50314e-06	3.43264e-06	GSK3B/BCL2/BAX/CASP8/TP53/E2F1	6
BP	GO:1904031	positive regulation of cyclin-dependent protein kinase activity	6/180	35/18866	8.95111e-07	7.50314e-06	3.43264e-06	HSP90AB1/EGFR/AKT1/CCND1/CDKN1A/CCNB1	6
BP	GO:1901991	negative regulation of mitotic cell cycle phase transition	13/180	251/18866	8.99552e-07	7.5256e-06	3.44292e-06	CDK2/BCL2/BAX/CCND1/CDKN1A/RB1/TP53/CDK1/CCL2/CCNB1/PSMD3/CHEK2/E2F1	13
BP	GO:0043122	regulation of I-kappaB kinase/NF-kappaB signaling	13/180	252/18866	9.40679e-07	7.85328e-06	3.59283e-06	ESR1/RELA/CASP8/TNF/AKT1/STAT1/HMOX1/GJA1/IL1B/PRKCB/HSPB1/GSTP1/CHUK	13
BP	GO:0052548	regulation of endopeptidase activity	17/180	434/18866	9.42394e-07	7.85328e-06	3.59283e-06	PPARG/PTGS2/BAX/CASP9/CASP8/MMP9/TNF/AKT1/VEGFA/POR/RAF1/MYC/F3/BIRC5/SERPINE1/HSF1/CTSD	17
BP	GO:1900182	positive regulation of protein localization to nucleus	8/180	80/18866	9.48562e-07	7.88931e-06	3.60932e-06	PTGS2/MAPK14/HSP90AB1/AKT1/MAPK1/CDK1/IFNG/PARP1	8
BP	GO:0051896	regulation of protein kinase B signaling	13/180	253/18866	9.83475e-07	8.16379e-06	3.73489e-06	ESR1/HSP90AB1/F7/TNF/DRD3/EGFR/AKT1/EGF/ERBB2/F3/INSR/IGF2/ERBB3	13
BP	GO:0018958	phenol-containing compound metabolic process	9/180	109/18866	1.00798e-06	8.35098e-06	3.82053e-06	AKR1B1/MAOB/DRD1/BCL2/SLC6A3/MAOA/DRD3/DUOX2/DIO1	9
BP	GO:0019318	hexose metabolic process	13/180	254/18866	1.028e-06	8.47038e-06	3.87515e-06	MAPK14/GSK3B/NCOA2/PPARD/AKR1B1/TNF/AKT1/TP53/INSR/PPARA/IGFBP3/IGF2/HK2	13
BP	GO:0051412	response to corticosterone	5/180	20/18866	1.0323e-06	8.47038e-06	3.87515e-06	CALM3/MAOB/CCND1/FOS/CDKN1A	5
BP	GO:0051767	nitric-oxide synthase biosynthetic process	5/180	20/18866	1.0323e-06	8.47038e-06	3.87515e-06	KDR/STAT1/CCL2/IFNG/GSTP1	5
BP	GO:0051769	regulation of nitric-oxide synthase biosynthetic process	5/180	20/18866	1.0323e-06	8.47038e-06	3.87515e-06	KDR/STAT1/CCL2/IFNG/GSTP1	5
BP	GO:0060965	negative regulation of gene silencing by miRNA	5/180	20/18866	1.0323e-06	8.47038e-06	3.87515e-06	ESR1/PPARG/TNF/IL6/TP53	5
BP	GO:0006006	glucose metabolic process	12/180	214/18866	1.04201e-06	8.48513e-06	3.8819e-06	MAPK14/GSK3B/NCOA2/PPARD/TNF/AKT1/TP53/INSR/PPARA/IGFBP3/IGF2/HK2	12
BP	GO:0050870	positive regulation of T cell activation	12/180	214/18866	1.04201e-06	8.48513e-06	3.8819e-06	DPP4/IL4/AKT1/IL6/CAV1/IL1B/CCL2/VCAM1/IFNG/IL1A/IGF2/CD40LG	12
BP	GO:0019915	lipid storage	8/180	81/18866	1.04402e-06	8.48513e-06	3.8819e-06	PPARG/PPARD/TNF/IL6/NFKBIA/CAV1/IL1B/PPARA	8
BP	GO:0034644	cellular response to UV	8/180	81/18866	1.04402e-06	8.48513e-06	3.8819e-06	PTGS2/CHEK1/BAX/CASP9/CDKN1A/TP53/MYC/PARP1	8
BP	GO:0071158	positive regulation of cell cycle arrest	8/180	81/18866	1.04402e-06	8.48513e-06	3.8819e-06	CDK2/BAX/CDKN1A/TP53/CDK1/CCNB1/CHEK2/E2F1	8
BP	GO:1901099	negative regulation of signal transduction in absence of ligand	6/180	36/18866	1.06567e-06	8.62829e-06	3.9474e-06	BCL2/TNF/AKT1/BCL2L1/IL1B/IL1A	6
BP	GO:2001240	negative regulation of extrinsic apoptotic signaling pathway in absence of ligand	6/180	36/18866	1.06567e-06	8.62829e-06	3.9474e-06	BCL2/TNF/AKT1/BCL2L1/IL1B/IL1A	6
BP	GO:0046425	regulation of receptor signaling pathway via JAK-STAT	10/180	142/18866	1.09072e-06	8.81439e-06	4.03254e-06	AKR1B1/TNF/IL4/IL10RB/EGF/IL6/CAV1/CYP1B1/IFNG/HSF1	10
BP	GO:0048872	homeostasis of number of cells	13/180	256/18866	1.12247e-06	9.05392e-06	4.14212e-06	MAPK14/BCL2/BAX/CASP3/AKT1/VEGFA/RB1/IL6/SOD1/HIF1A/STAT1/HMOX1/NOS3	13
BP	GO:0001541	ovarian follicle development	7/180	57/18866	1.13226e-06	9.09852e-06	4.16252e-06	ESR1/BCL2/BAX/VEGFA/BCL2L1/SOD1/ICAM1	7
BP	GO:0045840	positive regulation of mitotic nuclear division	7/180	57/18866	1.13226e-06	9.09852e-06	4.16252e-06	DRD3/EGF/RB1/IL1B/IL1A/INSR/IGF2	7
BP	GO:0022617	extracellular matrix disassembly	8/180	82/18866	1.14755e-06	9.19769e-06	4.20789e-06	PRSS1/DPP4/CTRB1/MMP2/MMP9/MMP3/IL6/MMP1	8
BP	GO:0051897	positive regulation of protein kinase B signaling	11/180	178/18866	1.1489e-06	9.19769e-06	4.20789e-06	ESR1/HSP90AB1/F7/TNF/EGFR/EGF/ERBB2/F3/INSR/IGF2/ERBB3	11
BP	GO:0006869	lipid transport	16/180	393/18866	1.20955e-06	9.66506e-06	4.42171e-06	NOS2/PPARG/NCOA2/PPARD/NCOA1/PON1/RXRA/DRD3/AKT1/EGF/NFKBIA/ACACA/CAV1/IL1B/PPARA/SPP1	16
BP	GO:1904994	regulation of leukocyte adhesion to vascular endothelial cell	6/180	37/18866	1.26191e-06	1.00647e-05	4.60452e-06	RELA/TNF/IL6/ICAM1/SELE/ALOX5	6
BP	GO:0046822	regulation of nucleocytoplasmic transport	9/180	112/18866	1.26763e-06	1.00915e-05	4.6168e-06	PTGS2/MAPK14/GSK3B/HSP90AB1/MAPK1/TP53/CDK1/IL1B/IFNG	9
BP	GO:0019369	arachidonic acid metabolic process	7/180	58/18866	1.27738e-06	1.01502e-05	4.64364e-06	PTGS1/PTGS2/CYP1A2/CYP2B6/CYP1A1/CYP1B1/ALOX5	7
BP	GO:0038127	ERBB signaling pathway	10/180	145/18866	1.3207e-06	1.04749e-05	4.79223e-06	NCF1/PRKCA/ADRA2A/MMP9/EGFR/AKT1/MAPK1/EGF/ERBB2/ERBB3	10
BP	GO:0007611	learning or memory	13/180	260/18866	1.33495e-06	1.05488e-05	4.82603e-06	PTGS2/DRD1/SLC6A4/JUN/CASP3/DRD5/DRD3/EGFR/FOS/MAPK1/HIF1A/SLC2A4/INSR	13
BP	GO:0042180	cellular ketone metabolic process	13/180	260/18866	1.33495e-06	1.05488e-05	4.82603e-06	PPARG/PTGS2/PPARD/AKR1B1/CYP2B6/AKT1/EIF6/ODC1/CAV1/IL1B/NQO1/PSMD3/PPARA	13
BP	GO:0061042	vascular wound healing	5/180	21/18866	1.34444e-06	1.06042e-05	4.85138e-06	KDR/TNF/VEGFA/SERPINE1/ALOX5	5
BP	GO:0001938	positive regulation of endothelial cell proliferation	9/180	113/18866	1.36614e-06	1.07555e-05	4.92059e-06	KDR/JUN/PRKCA/AKT1/VEGFA/HIF1A/HMOX1/F3/IGF2	9
BP	GO:0040013	negative regulation of locomotion	16/180	397/18866	1.38037e-06	1.08133e-05	4.94702e-06	PPARG/DPP4/PPARD/BCL2/TNF/IL4/AKT1/HMOX1/GJA1/CCL2/CYP1B1/SERPINE1/GSTP1/NFE2L2/COL3A1/IGFBP3	16
BP	GO:0015844	monoamine transport	8/180	84/18866	1.38107e-06	1.08133e-05	4.94702e-06	MAOB/DRD1/SLC6A4/ADRA2A/SLC6A2/SLC6A3/ADRA2C/DRD3	8
BP	GO:0045913	positive regulation of carbohydrate metabolic process	8/180	84/18866	1.38107e-06	1.08133e-05	4.94702e-06	AKT1/EGF/HIF1A/IFNG/HAS2/INSR/PPARA/IGF2	8
BP	GO:0006636	unsaturated fatty acid biosynthetic process	7/180	59/18866	1.43775e-06	1.1216e-05	5.13127e-06	PTGS1/PTGS2/IL1B/ALOX5/GSTP1/GSTM1/GSTM2	7
BP	GO:0043525	positive regulation of neuron apoptotic process	7/180	59/18866	1.43775e-06	1.1216e-05	5.13127e-06	BAX/CASP9/JUN/CASP3/TNF/TP53/NQO1	7
BP	GO:0002064	epithelial cell development	12/180	221/18866	1.46198e-06	1.13843e-05	5.20824e-06	PGR/ESR1/AR/GSK3B/AKR1B1/TNF/VEGFA/CDKN1A/SOD1/HIF1A/ICAM1/IL1B	12
BP	GO:0032885	regulation of polysaccharide biosynthetic process	6/180	38/18866	1.48671e-06	1.15558e-05	5.28671e-06	GSK3B/AKT1/EGF/HAS2/INSR/IGF2	6
BP	GO:1904064	positive regulation of cation transmembrane transport	10/180	147/18866	1.49656e-06	1.16112e-05	5.31206e-06	KCNH2/CALM3/DRD1/ADRB2/BAX/CCL2/IFNG/CXCL11/CXCL10/GSTM2	10
BP	GO:0001959	regulation of cytokine-mediated signaling pathway	11/180	183/18866	1.5086e-06	1.16623e-05	5.33545e-06	PPARG/HSP90AB1/CASP8/TNF/IL6/HIF1A/STAT1/CAV1/IFNG/GSTP1/CHUK	11
BP	GO:2001235	positive regulation of apoptotic signaling pathway	11/180	183/18866	1.5086e-06	1.16623e-05	5.33545e-06	GSK3B/BCL2/BAX/CASP8/MMP9/TNF/BCL2L1/TP53/SOD1/CAV1/E2F1	11
BP	GO:0043154	negative regulation of cysteine-type endopeptidase activity involved in apoptotic process	8/180	85/18866	1.51225e-06	1.16694e-05	5.3387e-06	PTGS2/MMP9/TNF/AKT1/VEGFA/POR/RAF1/BIRC5	8
BP	GO:0051271	negative regulation of cellular component movement	16/180	400/18866	1.52245e-06	1.1727e-05	5.36502e-06	PPARG/DPP4/PPARD/BCL2/TNF/IL4/AKT1/HMOX1/GJA1/CCL2/CYP1B1/SERPINE1/GSTP1/NFE2L2/COL3A1/IGFBP3	16
BP	GO:0001836	release of cytochrome c from mitochondria	7/180	60/18866	1.61464e-06	1.23702e-05	5.6593e-06	BCL2/BAX/JUN/MMP9/AKT1/BCL2L1/TP53	7
BP	GO:0043388	positive regulation of DNA binding	7/180	60/18866	1.61464e-06	1.23702e-05	5.6593e-06	PPARG/CALM3/MMP9/EGF/RB1/IFNG/PARP1	7
BP	GO:0061900	glial cell activation	7/180	60/18866	1.61464e-06	1.23702e-05	5.6593e-06	JUN/TNF/IL4/EGFR/IL6/IL1B/IFNG	7
BP	GO:0032412	regulation of ion transmembrane transporter activity	13/180	265/18866	1.65048e-06	1.26222e-05	5.7746e-06	CALM3/GRIA2/CHRM3/ADRB2/OPRM1/ADRA2A/HTR3A/MMP9/DRD3/CAV1/CCL2/IFNG/GSTM2	13
BP	GO:0014910	regulation of smooth muscle cell migration	8/180	86/18866	1.6539e-06	1.26257e-05	5.77621e-06	PPARD/BCL2/PLAU/SERPINE1/HAS2/GSTP1/NFE2L2/IGFBP3	8
BP	GO:0042359	vitamin D metabolic process	5/180	22/18866	1.72645e-06	1.31327e-05	6.00814e-06	TNF/CYP3A4/CYP1A1/IL1B/IFNG	5
BP	GO:0055093	response to hyperoxia	5/180	22/18866	1.72645e-06	1.31327e-05	6.00814e-06	PPARG/CDKN1A/CAV1/CYP1A1/COL1A1	5
BP	GO:0007190	activation of adenylate cyclase activity	6/180	39/18866	1.74318e-06	1.32364e-05	6.05559e-06	CALM3/DRD1/ADRB2/ADRB1/DRD5/RAF1	6
BP	GO:0051480	regulation of cytosolic calcium ion concentration	15/180	357/18866	1.7918e-06	1.35368e-05	6.19301e-06	ESR1/CALM3/DRD1/ADRA1A/ADRA1B/BCL2/BAX/ADRA1D/DRD3/CAV1/GJA1/PTGER3/CXCL11/CXCL10/GSTM2	15
BP	GO:0072331	signal transduction by p53 class mediator	13/180	267/18866	1.79422e-06	1.35368e-05	6.19301e-06	MAPK14/CDK2/CHEK1/BCL2/BAX/AKT1/CDKN1A/TP53/CDK1/CCNB1/CHEK2/E2F1/E2F2	13
BP	GO:0035264	multicellular organism growth	10/180	150/18866	1.79857e-06	1.35368e-05	6.19301e-06	AR/ADRB2/BCL2/SLC6A3/ADRB1/DRD3/TP53/SOD1/HSF1/IGF2	10
BP	GO:0070665	positive regulation of leukocyte proliferation	10/180	150/18866	1.79857e-06	1.35368e-05	6.19301e-06	BCL2/IL4/CDKN1A/MAPK1/IL6/IL1B/VCAM1/IL1A/IGF2/CD40LG	10
BP	GO:0097530	granulocyte migration	10/180	150/18866	1.79857e-06	1.35368e-05	6.19301e-06	MAPK14/DPP4/IL4/MAPK1/IL1B/CCL2/CXCL8/CXCL11/CXCL2/CXCL10	10
BP	GO:0032869	cellular response to insulin stimulus	12/180	226/18866	1.84756e-06	1.38712e-05	6.346e-06	PPARG/GSK3B/RELA/AKT1/STAT1/IL1B/PRKCB/GSTP1/PARP1/SLC2A4/INSR/IGF2	12
BP	GO:0006874	cellular calcium ion homeostasis	17/180	456/18866	1.84949e-06	1.38712e-05	6.346e-06	ESR1/CALM3/DRD1/ADRA1A/ADRA1B/BCL2/BAX/ADRA1D/DRD5/DRD3/CAV1/GJA1/PTGER3/PRKCB/CXCL11/CXCL10/GSTM2	17
BP	GO:1904892	regulation of receptor signaling pathway via STAT	10/180	151/18866	1.9104e-06	1.43029e-05	6.54352e-06	AKR1B1/TNF/IL4/IL10RB/EGF/IL6/CAV1/CYP1B1/IFNG/HSF1	10
BP	GO:0010948	negative regulation of cell cycle process	15/180	359/18866	1.91969e-06	1.43473e-05	6.56383e-06	HSP90AB1/CDK2/CHEK1/BCL2/BAX/CCND1/CDKN1A/RB1/TP53/CDK1/CCL2/CCNB1/PSMD3/CHEK2/E2F1	15
BP	GO:0090559	regulation of membrane permeability	8/180	88/18866	1.97132e-06	1.47075e-05	6.72859e-06	GSK3B/BCL2/BAX/CASP8/BCL2L1/TP53/E2F1/HK2	8
BP	GO:0042307	positive regulation of protein import into nucleus	6/180	40/18866	2.03465e-06	1.51272e-05	6.92061e-06	PTGS2/MAPK14/HSP90AB1/MAPK1/CDK1/IFNG	6
BP	GO:0051281	positive regulation of release of sequestered calcium ion into cytosol	6/180	40/18866	2.03465e-06	1.51272e-05	6.92061e-06	CALM3/DRD1/BAX/CXCL11/CXCL10/GSTM2	6
BP	GO:0010565	regulation of cellular ketone metabolic process	11/180	189/18866	2.06805e-06	1.53488e-05	7.02199e-06	PPARG/PTGS2/PPARD/AKT1/EIF6/ODC1/CAV1/IL1B/NQO1/PSMD3/PPARA	11
BP	GO:0001892	embryonic placenta development	8/180	89/18866	2.14854e-06	1.59186e-05	7.28266e-06	NCOA1/CASP8/EGFR/AKT1/MAPK1/HIF1A/HSF1/IGF2	8
BP	GO:0030308	negative regulation of cell growth	11/180	190/18866	2.17715e-06	1.60748e-05	7.35414e-06	PPARG/ESR2/PPARD/BCL2/MAP2/CDKN1A/RB1/TP53/GJA1/PPARA/SPP1	11
BP	GO:0051048	negative regulation of secretion	11/180	190/18866	2.17715e-06	1.60748e-05	7.35414e-06	MAOB/OPRM1/ADRA2A/ADRA2C/DRD3/EGF/HMOX1/GJA1/IL1B/PTGER3/ERBB3	11
BP	GO:0060149	negative regulation of posttranscriptional gene silencing	5/180	23/18866	2.18902e-06	1.60791e-05	7.35611e-06	ESR1/PPARG/TNF/IL6/TP53	5
BP	GO:0060967	negative regulation of gene silencing by RNA	5/180	23/18866	2.18902e-06	1.60791e-05	7.35611e-06	ESR1/PPARG/TNF/IL6/TP53	5
BP	GO:1903798	regulation of production of miRNAs involved in gene silencing by miRNA	5/180	23/18866	2.18902e-06	1.60791e-05	7.35611e-06	ESR1/TNF/EGFR/IL6/TP53	5
BP	GO:0002262	myeloid cell homeostasis	10/180	154/18866	2.28304e-06	1.67123e-05	7.64579e-06	MAPK14/BAX/CASP3/VEGFA/RB1/IL6/SOD1/HIF1A/STAT1/HMOX1	10
BP	GO:0014065	phosphatidylinositol 3-kinase signaling	10/180	154/18866	2.28304e-06	1.67123e-05	7.64579e-06	KDR/PPARD/NCF1/TNF/EGFR/AKT1/MAPK1/ERBB2/INSR/ERBB3	10
BP	GO:0046427	positive regulation of receptor signaling pathway via JAK-STAT	8/180	90/18866	2.33913e-06	1.70936e-05	7.82025e-06	AKR1B1/TNF/IL4/IL10RB/IL6/CYP1B1/IFNG/HSF1	8
BP	GO:1900542	regulation of purine nucleotide metabolic process	9/180	121/18866	2.42176e-06	1.76672e-05	8.08267e-06	NOS2/IL4/EIF6/HIF1A/NOS3/IFNG/PARP1/INSR/PPARA	9
BP	GO:0007191	adenylate cyclase-activating dopamine receptor signaling pathway	4/180	11/18866	2.5101e-06	1.82495e-05	8.34904e-06	DRD1/OPRM1/DRD5/DRD3	4
BP	GO:0031652	positive regulation of heat generation	4/180	11/18866	2.5101e-06	1.82495e-05	8.34904e-06	PTGS2/TNF/IL1B/PTGER3	4
BP	GO:0046394	carboxylic acid biosynthetic process	15/180	367/18866	2.51718e-06	1.82699e-05	8.35837e-06	PTGS1/PTGS2/LTA4H/CYP3A4/CYP1A2/EIF6/EGF/ACACA/CYP1A1/IL1B/ALOX5/HAS2/GSTP1/GSTM1/GSTM2	15
BP	GO:0060333	interferon-gamma-mediated signaling pathway	8/180	91/18866	2.5439e-06	1.84325e-05	8.43277e-06	PPARG/HSP90AB1/TP53/STAT1/ICAM1/VCAM1/IFNG/IRF1	8
BP	GO:0021782	glial cell development	9/180	122/18866	2.5934e-06	1.87594e-05	8.58231e-06	DRD1/TNF/EGFR/AKT1/IL6/SOD1/IL1B/IFNG/GSTP1	9
BP	GO:0016053	organic acid biosynthetic process	15/180	368/18866	2.60253e-06	1.87936e-05	8.59798e-06	PTGS1/PTGS2/LTA4H/CYP3A4/CYP1A2/EIF6/EGF/ACACA/CYP1A1/IL1B/ALOX5/HAS2/GSTP1/GSTM1/GSTM2	15
BP	GO:0055074	calcium ion homeostasis	17/180	468/18866	2.62506e-06	1.89243e-05	8.65777e-06	ESR1/CALM3/DRD1/ADRA1A/ADRA1B/BCL2/BAX/ADRA1D/DRD5/DRD3/CAV1/GJA1/PTGER3/PRKCB/CXCL11/CXCL10/GSTM2	17
BP	GO:1904591	positive regulation of protein import	6/180	42/18866	2.73707e-06	1.96986e-05	9.01202e-06	PTGS2/MAPK14/HSP90AB1/MAPK1/CDK1/IFNG	6
BP	GO:0006140	regulation of nucleotide metabolic process	9/180	123/18866	2.77541e-06	1.9941e-05	9.1229e-06	NOS2/IL4/EIF6/HIF1A/NOS3/IFNG/PARP1/INSR/PPARA	9
BP	GO:0010573	vascular endothelial growth factor production	7/180	65/18866	2.79619e-06	2.00566e-05	9.17577e-06	PTGS2/TNF/IL6/HIF1A/IL1B/CYP1B1/IL1A	7
BP	GO:1905475	regulation of protein localization to membrane	11/180	195/18866	2.80197e-06	2.00644e-05	9.17934e-06	AR/BCL2/CASP8/TNF/EGFR/AKT1/BCL2L1/TP53/ERBB2/IFNG/E2F1	11
BP	GO:0060759	regulation of response to cytokine stimulus	11/180	196/18866	2.94426e-06	2.1048e-05	9.62934e-06	PPARG/HSP90AB1/CASP8/TNF/IL6/HIF1A/STAT1/CAV1/IFNG/GSTP1/CHUK	11
BP	GO:1904894	positive regulation of receptor signaling pathway via STAT	8/180	93/18866	2.99943e-06	2.13709e-05	9.77708e-06	AKR1B1/TNF/IL4/IL10RB/IL6/CYP1B1/IFNG/HSF1	8
BP	GO:2000117	negative regulation of cysteine-type endopeptidase activity	8/180	93/18866	2.99943e-06	2.13709e-05	9.77708e-06	PTGS2/MMP9/TNF/AKT1/VEGFA/POR/RAF1/BIRC5	8
BP	GO:0010594	regulation of endothelial cell migration	12/180	238/18866	3.16128e-06	2.24866e-05	1.02875e-05	PPARG/PTGS2/KDR/PRKCA/TNF/AKT1/VEGFA/HIF1A/HMOX1/NOS3/HSPB1/NFE2L2	12
BP	GO:0034605	cellular response to heat	9/180	125/18866	3.17263e-06	2.25299e-05	1.03073e-05	PTGS2/GSK3B/HSP90AB1/CDKN1A/MAPK1/HMOX1/IL1A/HSF1/CXCL10	9
BP	GO:0048285	organelle fission	17/180	476/18866	3.29395e-06	2.33526e-05	1.06837e-05	KDR/CHEK1/PRKCA/DRD3/EGF/RB1/CDK1/IL1B/PRKCB/BIRC5/CCNB1/IL1A/TOP2A/CHEK2/INSR/HSF1/IGF2	17
BP	GO:0046697	decidualization	5/180	25/18866	3.40328e-06	2.39687e-05	1.09656e-05	PTGS2/PPARD/MAPK1/GJA1/SPP1	5
BP	GO:0050927	positive regulation of positive chemotaxis	5/180	25/18866	3.40328e-06	2.39687e-05	1.09656e-05	KDR/F7/VEGFA/F3/CXCL8	5
BP	GO:0070920	regulation of production of small RNA involved in gene silencing by RNA	5/180	25/18866	3.40328e-06	2.39687e-05	1.09656e-05	ESR1/TNF/EGFR/IL6/TP53	5
BP	GO:1904385	cellular response to angiotensin	5/180	25/18866	3.40328e-06	2.39687e-05	1.09656e-05	CA2/RELA/CAV1/NFE2L2/HSF1	5
BP	GO:0017038	protein import	11/180	200/18866	3.57873e-06	2.51216e-05	1.1493e-05	PTGS2/MAPK14/HSP90AB1/DRD1/AKT1/CDKN1A/MAPK1/TP53/NFKBIA/CDK1/IFNG	11
BP	GO:0051054	positive regulation of DNA metabolic process	11/180	200/18866	3.57873e-06	2.51216e-05	1.1493e-05	HSP90AB1/CDK2/BAX/IL4/EGFR/AKT1/MAPK1/IL6/MYC/PARP1/HSF1	11
BP	GO:0001655	urogenital system development	14/180	330/18866	3.58515e-06	2.51255e-05	1.14948e-05	ESR1/AR/CA2/AKR1B1/BCL2/BAX/CASP9/RXRA/MMP9/VEGFA/ODC1/STAT1/MYC/HAS2	14
BP	GO:1900180	regulation of protein localization to nucleus	9/180	127/18866	3.61779e-06	2.52713e-05	1.15615e-05	PTGS2/MAPK14/GSK3B/HSP90AB1/AKT1/MAPK1/CDK1/IFNG/PARP1	9
BP	GO:1905477	positive regulation of protein localization to membrane	9/180	127/18866	3.61779e-06	2.52713e-05	1.15615e-05	BCL2/CASP8/TNF/EGFR/AKT1/TP53/ERBB2/IFNG/E2F1	9
BP	GO:0032881	regulation of polysaccharide metabolic process	6/180	44/18866	3.62542e-06	2.52833e-05	1.1567e-05	GSK3B/AKT1/EGF/HAS2/INSR/IGF2	6
BP	GO:0000280	nuclear division	16/180	428/18866	3.63785e-06	2.53287e-05	1.15877e-05	CHEK1/PRKCA/DRD3/EGF/RB1/CDK1/IL1B/PRKCB/BIRC5/CCNB1/IL1A/TOP2A/CHEK2/INSR/HSF1/IGF2	16
BP	GO:0007077	mitotic nuclear envelope disassembly	4/180	12/18866	3.7371e-06	2.58513e-05	1.18268e-05	PRKCA/CDK1/PRKCB/CCNB1	4
BP	GO:0042368	vitamin D biosynthetic process	4/180	12/18866	3.7371e-06	2.58513e-05	1.18268e-05	TNF/CYP3A4/IL1B/IFNG	4
BP	GO:0051583	dopamine uptake involved in synaptic transmission	4/180	12/18866	3.7371e-06	2.58513e-05	1.18268e-05	DRD1/SLC6A2/SLC6A3/DRD3	4
BP	GO:0051934	catecholamine uptake involved in synaptic transmission	4/180	12/18866	3.7371e-06	2.58513e-05	1.18268e-05	DRD1/SLC6A2/SLC6A3/DRD3	4
BP	GO:0050766	positive regulation of phagocytosis	7/180	68/18866	3.80116e-06	2.62519e-05	1.20101e-05	PPARG/TNF/SOD1/IL1B/CCL2/IL2RB/IFNG	7
BP	GO:0014013	regulation of gliogenesis	9/180	128/18866	3.85981e-06	2.6614e-05	1.21758e-05	PPARG/RELA/CHRM1/TNF/DRD3/IL6/CDK1/IL1B/E2F1	9
BP	GO:0060047	heart contraction	13/180	287/18866	3.97261e-06	2.73477e-05	1.25114e-05	KCNH2/CALM3/SCN5A/ADRA1A/CHRM2/ADRA1B/ADRB1/ADRA1D/SOD1/CAV1/GJA1/NOS3/GSTM2	13
BP	GO:0071674	mononuclear cell migration	8/180	97/18866	4.12075e-06	2.82764e-05	1.29363e-05	MAPK14/TNF/IL4/MAPK1/IL6/CCL2/SERPINE1/CXCL10	8
BP	GO:0120162	positive regulation of cold-induced thermogenesis	8/180	97/18866	4.12075e-06	2.82764e-05	1.29363e-05	ACHE/ADRB2/ADRB1/IL4/VEGFA/CAV1/GJA1/HSF1	8
BP	GO:0006775	fat-soluble vitamin metabolic process	6/180	45/18866	4.15025e-06	2.82971e-05	1.29458e-05	PPARD/TNF/CYP3A4/CYP1A1/IL1B/IFNG	6
BP	GO:0014002	astrocyte development	6/180	45/18866	4.15025e-06	2.82971e-05	1.29458e-05	DRD1/TNF/EGFR/IL6/IL1B/IFNG	6
BP	GO:1901028	regulation of mitochondrial outer membrane permeabilization involved in apoptotic signaling pathway	6/180	45/18866	4.15025e-06	2.82971e-05	1.29458e-05	GSK3B/BCL2/BAX/CASP8/TP53/E2F1	6
BP	GO:1904646	cellular response to amyloid-beta	6/180	45/18866	4.15025e-06	2.82971e-05	1.29458e-05	GSK3B/ADRB2/GJA1/ICAM1/VCAM1/PARP1	6
BP	GO:0050926	regulation of positive chemotaxis	5/180	26/18866	4.18112e-06	2.84623e-05	1.30213e-05	KDR/F7/VEGFA/F3/CXCL8	5
BP	GO:0071230	cellular response to amino acid stimulus	7/180	69/18866	4.19655e-06	2.85218e-05	1.30486e-05	MMP2/TNF/EGFR/BCL2L1/COL1A1/COL3A1/HSF1	7
BP	GO:0001701	in utero embryonic development	15/180	383/18866	4.2341e-06	2.87314e-05	1.31445e-05	AR/NCOA1/CASP8/RXRA/EGFR/AKT1/VEGFA/BCL2L1/MAPK1/TP53/HIF1A/NOS3/CCNB1/HSF1/IGF2	15
BP	GO:1901987	regulation of cell cycle phase transition	17/180	486/18866	4.3442e-06	2.94318e-05	1.34649e-05	CDK2/CHEK1/BCL2/BAX/EGFR/AKT1/CCND1/CDKN1A/RB1/TP53/CDK1/CYP1A1/CCL2/CCNB1/PSMD3/CHEK2/E2F1	17
BP	GO:0048010	vascular endothelial growth factor receptor signaling pathway	8/180	98/18866	4.45086e-06	3.00591e-05	1.37519e-05	MAPK14/KDR/NCF1/VEGFA/HIF1A/IL1B/PRKCB/HSPB1	8
BP	GO:2001243	negative regulation of intrinsic apoptotic signaling pathway	8/180	98/18866	4.45086e-06	3.00591e-05	1.37519e-05	PTGS2/BCL2/MMP9/AKT1/BCL2L1/HIF1A/HSPB1/NFE2L2	8
BP	GO:0006766	vitamin metabolic process	9/180	131/18866	4.67112e-06	3.14969e-05	1.44097e-05	PRSS1/PPARD/CTRB1/TNF/CYP3A4/CYP1A1/IL1B/IFNG/ACP3	9
BP	GO:0034250	positive regulation of cellular amide metabolic process	10/180	167/18866	4.72594e-06	3.17664e-05	1.45329e-05	RELA/CASP3/RXRA/TNF/EIF6/MAPK1/IL6/ERBB2/IFNG/NFE2L2	10
BP	GO:0042129	regulation of T cell proliferation	10/180	167/18866	4.72594e-06	3.17664e-05	1.45329e-05	CASP3/IL4/IL6/ERBB2/IL1B/VCAM1/IL1A/IGF2/CD40LG/IRF1	10
BP	GO:0032570	response to progesterone	6/180	46/18866	4.73523e-06	3.17788e-05	1.45386e-05	NCOA2/NCOA1/RELA/FOS/CAV1/CLDN4	6
BP	GO:0051047	positive regulation of secretion	14/180	340/18866	5.05518e-06	3.38728e-05	1.54966e-05	PPARD/ACHE/SLC6A4/TNF/IL4/DRD3/EGFR/IL6/HIF1A/GJA1/IL1B/IFNG/IL1A/SPP1	14
BP	GO:0051785	positive regulation of nuclear division	7/180	71/18866	5.09057e-06	3.39589e-05	1.5536e-05	DRD3/EGF/RB1/IL1B/IL1A/INSR/IGF2	7
BP	GO:0009651	response to salt stress	5/180	27/18866	5.09185e-06	3.39589e-05	1.5536e-05	HSP90AB1/AKR1B1/BAX/TNF/TP53	5
BP	GO:0048143	astrocyte activation	5/180	27/18866	5.09185e-06	3.39589e-05	1.5536e-05	TNF/EGFR/IL6/IL1B/IFNG	5
BP	GO:0072503	cellular divalent inorganic cation homeostasis	17/180	492/18866	5.11051e-06	3.40302e-05	1.55686e-05	ESR1/CALM3/DRD1/ADRA1A/ADRA1B/BCL2/BAX/ADRA1D/DRD5/DRD3/CAV1/GJA1/PTGER3/PRKCB/CXCL11/CXCL10/GSTM2	17
BP	GO:0034976	response to endoplasmic reticulum stress	13/180	294/18866	5.16317e-06	3.43275e-05	1.57046e-05	GSK3B/BCL2/BAX/JUN/CCND1/BCL2L1/TP53/HSPA5/CAV1/CCL2/CXCL8/ALOX5/NFE2L2	13
BP	GO:0016125	sterol metabolic process	10/180	169/18866	5.25428e-06	3.4879e-05	1.59569e-05	PPARD/PON1/RXRA/CYP3A4/CYP1A2/IL4/POR/SOD1/ACACA/CYP1B1	10
BP	GO:0042692	muscle cell differentiation	15/180	390/18866	5.26982e-06	3.49279e-05	1.59793e-05	MAPK14/ADRA1A/BCL2/CASP3/RXRA/IL4/AKT1/VEGFA/RB1/CDK1/CCNB1/PPARA/CXCL10/CHUK/IGF2	15
BP	GO:0010623	programmed cell death involved in cell development	4/180	13/18866	5.35783e-06	3.54014e-05	1.6196e-05	BCL2/BAX/IL1B/IL1A	4
BP	GO:0031650	regulation of heat generation	4/180	13/18866	5.35783e-06	3.54014e-05	1.6196e-05	PTGS2/TNF/IL1B/PTGER3	4
BP	GO:0006953	acute-phase response	6/180	47/18866	5.38548e-06	3.54199e-05	1.62044e-05	PTGS2/TNF/IL6/IL1B/PTGER3/IL1A	6
BP	GO:0042572	retinol metabolic process	6/180	47/18866	5.38548e-06	3.54199e-05	1.62044e-05	AKR1B1/ADH1C/CYP3A4/CYP1A2/CYP1A1/CYP1B1	6
BP	GO:0070849	response to epidermal growth factor	6/180	47/18866	5.38548e-06	3.54199e-05	1.62044e-05	EGFR/AKT1/MAPK1/ERBB2/COL1A1/GSTP1	6
BP	GO:0005996	monosaccharide metabolic process	13/180	296/18866	5.55677e-06	3.64671e-05	1.66835e-05	MAPK14/GSK3B/NCOA2/PPARD/AKR1B1/TNF/AKT1/TP53/INSR/PPARA/IGFBP3/IGF2/HK2	13
BP	GO:0010522	regulation of calcium ion transport into cytosol	8/180	101/18866	5.57882e-06	3.64671e-05	1.66835e-05	CALM3/DRD1/BCL2/BAX/CAV1/CXCL11/CXCL10/GSTM2	8
BP	GO:0015908	fatty acid transport	8/180	101/18866	5.57882e-06	3.64671e-05	1.66835e-05	NOS2/PPARG/PPARD/DRD3/AKT1/ACACA/IL1B/PPARA	8
BP	GO:0019217	regulation of fatty acid metabolic process	8/180	101/18866	5.57882e-06	3.64671e-05	1.66835e-05	PPARG/PTGS2/PPARD/AKT1/EIF6/CAV1/IL1B/PPARA	8
BP	GO:0034754	cellular hormone metabolic process	9/180	134/18866	5.62463e-06	3.66544e-05	1.67692e-05	ESR1/AKR1B1/ADH1C/CYP3A4/CYP1A2/CYP1A1/SULT1E1/CYP1B1/SPP1	9
BP	GO:0043280	positive regulation of cysteine-type endopeptidase activity involved in apoptotic process	9/180	134/18866	5.62463e-06	3.66544e-05	1.67692e-05	PPARG/BAX/CASP9/CASP8/TNF/MYC/F3/HSF1/CTSD	9
BP	GO:0030100	regulation of endocytosis	11/180	210/18866	5.71462e-06	3.71842e-05	1.70116e-05	PPARG/CALM3/IL4/DRD3/VEGFA/EGF/CAV1/SELE/SERPINE1/SLC2A4/INSR	11
BP	GO:0003015	heart process	13/180	297/18866	5.76334e-06	3.74442e-05	1.71305e-05	KCNH2/CALM3/SCN5A/ADRA1A/CHRM2/ADRA1B/ADRB1/ADRA1D/SOD1/CAV1/GJA1/NOS3/GSTM2	13
BP	GO:0030856	regulation of epithelial cell differentiation	10/180	171/18866	5.83306e-06	3.78397e-05	1.73115e-05	GSK3B/MMP9/TNF/VEGFA/CCND1/STAT1/CAV1/IL1B/SERPINE1/IFNG	10
BP	GO:0043393	regulation of protein binding	11/180	211/18866	5.97956e-06	3.87312e-05	1.77193e-05	GSK3B/HSP90AB1/ADRB2/BAX/MAP2/MMP9/AKT1/CDKN1A/CAV1/PPARA/HSF1	11
BP	GO:1904036	negative regulation of epithelial cell apoptotic process	6/180	48/18866	6.10641e-06	3.94334e-05	1.80406e-05	KDR/IL4/HMOX1/ICAM1/SERPINE1/NFE2L2	6
BP	GO:2001239	regulation of extrinsic apoptotic signaling pathway in absence of ligand	6/180	48/18866	6.10641e-06	3.94334e-05	1.80406e-05	BCL2/TNF/AKT1/BCL2L1/IL1B/IL1A	6
BP	GO:0050806	positive regulation of synaptic transmission	10/180	172/18866	6.1426e-06	3.95324e-05	1.80859e-05	PTGS2/CA2/GSK3B/DRD1/ADRA1A/ADRB2/TNF/EGFR/MAPK1/CCL2	10
BP	GO:0030194	positive regulation of blood coagulation	5/180	28/18866	6.15104e-06	3.95324e-05	1.80859e-05	F7/F3/THBD/SERPINE1/NFE2L2	5
BP	GO:1900048	positive regulation of hemostasis	5/180	28/18866	6.15104e-06	3.95324e-05	1.80859e-05	F7/F3/THBD/SERPINE1/NFE2L2	5
BP	GO:2000027	regulation of animal organ morphogenesis	12/180	254/18866	6.15874e-06	3.95324e-05	1.80859e-05	ESR1/AR/BCL2/BAX/RXRA/TNF/VEGFA/POR/STAT1/MYC/PSMD3/RUNX2	12
BP	GO:0007265	Ras protein signal transduction	14/180	346/18866	6.17486e-06	3.95765e-05	1.8106e-05	MAPK14/CDK2/CCNA2/ADRA1A/JUN/ADRA2A/CDKN1A/RB1/TP53/RAF1/COL3A1/CHUK/RASSF1/RASA1	14
BP	GO:0050671	positive regulation of lymphocyte proliferation	9/180	136/18866	6.34911e-06	4.06324e-05	1.85891e-05	BCL2/IL4/CDKN1A/IL6/IL1B/VCAM1/IL1A/IGF2/CD40LG	9
BP	GO:0010506	regulation of autophagy	14/180	347/18866	6.38149e-06	4.07786e-05	1.8656e-05	GSK3B/KDR/ADRA1A/ADRB2/BCL2/CASP3/IL4/AKT1/TP53/HIF1A/HMOX1/HSPB1/IFNG/HK2	14
BP	GO:0031098	stress-activated protein kinase signaling cascade	13/180	300/18866	6.4244e-06	4.09915e-05	1.87534e-05	MAPK14/AKR1B1/NCF1/TNF/EGFR/AKT1/VEGFA/MAPK1/MYC/IL1B/GSTP1/CHUK/CD40LG	13
BP	GO:0034766	negative regulation of ion transmembrane transport	8/180	103/18866	6.45801e-06	4.11358e-05	1.88194e-05	KCNH2/CALM3/ADRA2A/MMP9/DRD3/AKT1/CAV1/GSTM2	8
BP	GO:0033209	tumor necrosis factor-mediated signaling pathway	10/180	173/18866	6.46626e-06	4.11358e-05	1.88194e-05	RELA/CASP8/TNF/TP53/NFKBIA/STAT1/GSTP1/PSMD3/CHUK/CD40LG	10
BP	GO:1901990	regulation of mitotic cell cycle phase transition	16/180	448/18866	6.48493e-06	4.11933e-05	1.88457e-05	CDK2/BCL2/BAX/EGFR/AKT1/CCND1/CDKN1A/RB1/TP53/CDK1/CYP1A1/CCL2/CCNB1/PSMD3/CHEK2/E2F1	16
BP	GO:0008016	regulation of heart contraction	12/180	256/18866	6.66985e-06	4.23051e-05	1.93543e-05	KCNH2/CALM3/SCN5A/ADRA1A/CHRM2/ADRA1B/ADRB1/ADRA1D/CAV1/GJA1/NOS3/GSTM2	12
BP	GO:0032946	positive regulation of mononuclear cell proliferation	9/180	137/18866	6.74037e-06	4.2689e-05	1.953e-05	BCL2/IL4/CDKN1A/IL6/IL1B/VCAM1/IL1A/IGF2/CD40LG	9
BP	GO:0090151	establishment of protein localization to mitochondrial membrane	6/180	49/18866	6.90373e-06	4.36589e-05	1.99737e-05	CALM3/BCL2/BAX/CASP8/TP53/E2F1	6
BP	GO:0002027	regulation of heart rate	8/180	104/18866	6.9398e-06	4.38222e-05	2.00484e-05	KCNH2/CALM3/SCN5A/ADRA1A/ADRA1B/ADRB1/ADRA1D/CAV1	8
BP	GO:0050680	negative regulation of epithelial cell proliferation	10/180	175/18866	7.1581e-06	4.51341e-05	2.06486e-05	AR/PPARG/PPARD/TNF/RB1/STAT1/CAV1/GJA1/CCL2/ALOX5	10
BP	GO:0050805	negative regulation of synaptic transmission	7/180	75/18866	7.35792e-06	4.62985e-05	2.11813e-05	PTGS2/ACHE/DRD1/SLC6A4/DRD5/DRD3/IL1B	7
BP	GO:0036296	response to increased oxygen levels	5/180	29/18866	7.37528e-06	4.62985e-05	2.11813e-05	PPARG/CDKN1A/CAV1/CYP1A1/COL1A1	5
BP	GO:0050820	positive regulation of coagulation	5/180	29/18866	7.37528e-06	4.62985e-05	2.11813e-05	F7/F3/THBD/SERPINE1/NFE2L2	5
BP	GO:1903799	negative regulation of production of miRNAs involved in gene silencing by miRNA	4/180	14/18866	7.44511e-06	4.66684e-05	2.13505e-05	ESR1/TNF/IL6/TP53	4
BP	GO:0051651	maintenance of location in cell	11/180	216/18866	7.47155e-06	4.67656e-05	2.1395e-05	CALM3/DRD1/BAX/AKT1/HSPA5/CAV1/GJA1/CXCL11/CXCL10/HK2/GSTM2	11
BP	GO:0045981	positive regulation of nucleotide metabolic process	6/180	50/18866	7.78345e-06	4.85047e-05	2.21906e-05	NOS2/IL4/HIF1A/NOS3/IFNG/INSR	6
BP	GO:1900544	positive regulation of purine nucleotide metabolic process	6/180	50/18866	7.78345e-06	4.85047e-05	2.21906e-05	NOS2/IL4/HIF1A/NOS3/IFNG/INSR	6
BP	GO:1903580	positive regulation of ATP metabolic process	6/180	50/18866	7.78345e-06	4.85047e-05	2.21906e-05	IL4/HIF1A/CDK1/CCNB1/IFNG/INSR	6
BP	GO:0032091	negative regulation of protein binding	8/180	106/18866	7.99495e-06	4.9678e-05	2.27274e-05	GSK3B/ADRB2/BAX/MAP2/AKT1/CDKN1A/CAV1/PPARA	8
BP	GO:1904029	regulation of cyclin-dependent protein kinase activity	8/180	106/18866	7.99495e-06	4.9678e-05	2.27274e-05	HSP90AB1/CCNA2/CASP3/EGFR/AKT1/CCND1/CDKN1A/CCNB1	8
BP	GO:0006913	nucleocytoplasmic transport	14/180	354/18866	8.00825e-06	4.96883e-05	2.27321e-05	PTGS2/MAPK14/GSK3B/HSP90AB1/DRD1/AKT1/CDKN1A/EIF6/MAPK1/TP53/NFKBIA/CDK1/IL1B/IFNG	14
BP	GO:0009308	amine metabolic process	9/180	140/18866	8.04052e-06	4.97441e-05	2.27577e-05	MAOB/DRD1/SLC6A3/MAOA/ODC1/CYP1A1/VCAM1/NQO1/PSMD3	9
BP	GO:0072655	establishment of protein localization to mitochondrion	9/180	140/18866	8.04052e-06	4.97441e-05	2.27577e-05	CALM3/BCL2/BAX/CASP8/AKT1/TP53/E2F1/NPEPPS/HK2	9
BP	GO:0008584	male gonad development	9/180	141/18866	8.51903e-06	5.26284e-05	2.40772e-05	ESR1/AR/NCOA1/BCL2/BAX/CCND1/BCL2L1/ICAM1/INSR	9
BP	GO:0030330	DNA damage response, signal transduction by p53 class mediator	8/180	107/18866	8.57138e-06	5.27992e-05	2.41554e-05	CDK2/BAX/CDKN1A/TP53/CDK1/CCNB1/CHEK2/E2F1	8
BP	GO:0055017	cardiac muscle tissue growth	8/180	107/18866	8.57138e-06	5.27992e-05	2.41554e-05	MAPK14/ADRA1A/RXRA/MAPK1/CDK1/GJA1/CCNB1/PPARA	8
BP	GO:0048469	cell maturation	10/180	179/18866	8.73591e-06	5.34813e-05	2.44674e-05	PGR/PPARG/AKR1B1/BCL2/VEGFA/CDKN1A/RB1/HIF1A/CCNB1/RUNX2	10
BP	GO:0006984	ER-nucleus signaling pathway	6/180	51/18866	8.75187e-06	5.34813e-05	2.44674e-05	GSK3B/TP53/HSPA5/CCL2/CXCL8/NFE2L2	6
BP	GO:0071675	regulation of mononuclear cell migration	6/180	51/18866	8.75187e-06	5.34813e-05	2.44674e-05	MAPK14/TNF/IL4/MAPK1/SERPINE1/CXCL10	6
BP	GO:1903201	regulation of oxidative stress-induced cell death	7/180	77/18866	8.77314e-06	5.34813e-05	2.44674e-05	MMP3/AKT1/SOD1/HIF1A/HSPB1/NFE2L2/PARP1	7
BP	GO:0001844	protein insertion into mitochondrial membrane involved in apoptotic signaling pathway	5/180	30/18866	8.7822e-06	5.34813e-05	2.44674e-05	BCL2/BAX/CASP8/TP53/E2F1	5
BP	GO:0042133	neurotransmitter metabolic process	5/180	30/18866	8.7822e-06	5.34813e-05	2.44674e-05	ACHE/MAOB/SLC6A4/SLC6A3/MAOA	5
BP	GO:0048147	negative regulation of fibroblast proliferation	5/180	30/18866	8.7822e-06	5.34813e-05	2.44674e-05	PPARG/BAX/TP53/MYC/GSTP1	5
BP	GO:0060055	angiogenesis involved in wound healing	5/180	30/18866	8.7822e-06	5.34813e-05	2.44674e-05	KDR/TNF/VEGFA/SERPINE1/ALOX5	5
BP	GO:0051169	nuclear transport	14/180	357/18866	8.8113e-06	5.35061e-05	2.44788e-05	PTGS2/MAPK14/GSK3B/HSP90AB1/DRD1/AKT1/CDKN1A/EIF6/MAPK1/TP53/NFKBIA/CDK1/IL1B/IFNG	14
BP	GO:0051251	positive regulation of lymphocyte activation	14/180	357/18866	8.8113e-06	5.35061e-05	2.44788e-05	DPP4/BCL2/IL4/AKT1/CDKN1A/IL6/CAV1/IL1B/CCL2/VCAM1/IFNG/IL1A/IGF2/CD40LG	14
BP	GO:0007006	mitochondrial membrane organization	9/180	142/18866	9.0217e-06	5.46286e-05	2.49923e-05	GSK3B/CALM3/BCL2/BAX/CASP8/BCL2L1/TP53/E2F1/HK2	9
BP	GO:0046546	development of primary male sexual characteristics	9/180	142/18866	9.0217e-06	5.46286e-05	2.49923e-05	ESR1/AR/NCOA1/BCL2/BAX/CCND1/BCL2L1/ICAM1/INSR	9
BP	GO:0060537	muscle tissue development	15/180	409/18866	9.31091e-06	5.63001e-05	2.5757e-05	MAPK14/ADRA1A/BCL2/RXRA/VEGFA/FOS/MAPK1/RB1/CDK1/CAV1/GJA1/CCNB1/COL3A1/PPARA/ERBB3	15
BP	GO:0072332	intrinsic apoptotic signaling pathway by p53 class mediator	7/180	78/18866	9.56121e-06	5.77319e-05	2.6412e-05	BCL2/BAX/CDKN1A/TP53/CHEK2/E2F1/E2F2	7
BP	GO:0019722	calcium-mediated signaling	11/180	222/18866	9.68212e-06	5.83795e-05	2.67083e-05	GSK3B/KDR/CALM3/CHRM3/TNF/EGFR/SELE/VCAM1/CXCL8/ERBB3/GSTM2	11
BP	GO:0010883	regulation of lipid storage	6/180	52/18866	9.81562e-06	5.9018e-05	2.70004e-05	PPARG/PPARD/TNF/IL6/NFKBIA/PPARA	6
BP	GO:0048260	positive regulation of receptor-mediated endocytosis	6/180	52/18866	9.81562e-06	5.9018e-05	2.70004e-05	IL4/VEGFA/EGF/SELE/SERPINE1/INSR	6
BP	GO:0009404	toxin metabolic process	4/180	15/18866	1.00768e-05	6.00193e-05	2.74585e-05	CYP1A2/CYP1A1/CYP1B1/NFE2L2	4
BP	GO:0042362	fat-soluble vitamin biosynthetic process	4/180	15/18866	1.00768e-05	6.00193e-05	2.74585e-05	TNF/CYP3A4/IL1B/IFNG	4
BP	GO:0051044	positive regulation of membrane protein ectodomain proteolysis	4/180	15/18866	1.00768e-05	6.00193e-05	2.74585e-05	ADRA2A/TNF/IL1B/IFNG	4
BP	GO:0090594	inflammatory response to wounding	4/180	15/18866	1.00768e-05	6.00193e-05	2.74585e-05	HIF1A/HMOX1/ALOX5/IL1A	4
BP	GO:1900119	positive regulation of execution phase of apoptosis	4/180	15/18866	1.00768e-05	6.00193e-05	2.74585e-05	BAX/IL6/TP53/HSF1	4
BP	GO:0070585	protein localization to mitochondrion	9/180	144/18866	1.01035e-05	6.00193e-05	2.74585e-05	CALM3/BCL2/BAX/CASP8/AKT1/TP53/E2F1/NPEPPS/HK2	9
BP	GO:0106106	cold-induced thermogenesis	9/180	144/18866	1.01035e-05	6.00193e-05	2.74585e-05	ACHE/ADRB2/ADRB1/IL4/VEGFA/RB1/CAV1/GJA1/HSF1	9
BP	GO:0120161	regulation of cold-induced thermogenesis	9/180	144/18866	1.01035e-05	6.00193e-05	2.74585e-05	ACHE/ADRB2/ADRB1/IL4/VEGFA/RB1/CAV1/GJA1/HSF1	9
BP	GO:0071346	cellular response to interferon-gamma	10/180	182/18866	1.01085e-05	6.00193e-05	2.74585e-05	NOS2/PPARG/HSP90AB1/TP53/STAT1/ICAM1/CCL2/VCAM1/IFNG/IRF1	10
BP	GO:1903532	positive regulation of secretion by cell	13/180	313/18866	1.01284e-05	6.00538e-05	2.74743e-05	PPARD/ACHE/SLC6A4/TNF/IL4/EGFR/IL6/HIF1A/GJA1/IL1B/IFNG/IL1A/SPP1	13
BP	GO:0002675	positive regulation of acute inflammatory response	5/180	31/18866	1.03905e-05	6.15226e-05	2.81463e-05	PTGS2/TNF/IL6/IL1B/PTGER3	5
BP	GO:2001257	regulation of cation channel activity	10/180	185/18866	1.16634e-05	6.89643e-05	3.15508e-05	CALM3/GRIA2/ADRB2/OPRM1/MMP9/DRD3/CAV1/CCL2/IFNG/GSTM2	10
BP	GO:0006275	regulation of DNA replication	8/180	112/18866	1.20082e-05	7.09049e-05	3.24386e-05	CDK2/CCNA2/JUN/EGFR/EGF/TP53/CDK1/CHEK2	8
BP	GO:0008210	estrogen metabolic process	5/180	32/18866	1.22199e-05	7.16823e-05	3.27943e-05	CYP3A4/CYP1A2/CYP1A1/SULT1E1/CYP1B1	5
BP	GO:0010165	response to X-ray	5/180	32/18866	1.22199e-05	7.16823e-05	3.27943e-05	CASP3/CCND1/CDKN1A/TP53/THBD	5
BP	GO:0038128	ERBB2 signaling pathway	5/180	32/18866	1.22199e-05	7.16823e-05	3.27943e-05	PRKCA/EGFR/EGF/ERBB2/ERBB3	5
BP	GO:0098810	neurotransmitter reuptake	5/180	32/18866	1.22199e-05	7.16823e-05	3.27943e-05	DRD1/SLC6A4/SLC6A2/SLC6A3/DRD3	5
BP	GO:0006584	catecholamine metabolic process	6/180	54/18866	1.22572e-05	7.16823e-05	3.27943e-05	AKR1B1/MAOB/DRD1/SLC6A3/MAOA/DRD3	6
BP	GO:0009712	catechol-containing compound metabolic process	6/180	54/18866	1.22572e-05	7.16823e-05	3.27943e-05	AKR1B1/MAOB/DRD1/SLC6A3/MAOA/DRD3	6
BP	GO:0032757	positive regulation of interleukin-8 production	6/180	54/18866	1.22572e-05	7.16823e-05	3.27943e-05	RELA/TNF/IL6/F3/IL1B/SERPINE1	6
BP	GO:0001937	negative regulation of endothelial cell proliferation	7/180	81/18866	1.22856e-05	7.17498e-05	3.28251e-05	PPARG/TNF/STAT1/CAV1/GJA1/CCL2/ALOX5	7
BP	GO:0030098	lymphocyte differentiation	14/180	368/18866	1.24011e-05	7.23258e-05	3.30887e-05	BCL2/BAX/IL4/IL6/TP53/SOD1/ERBB2/IL1B/VCAM1/IFNG/IL1A/RUNX2/CD40LG/IRF1	14
BP	GO:0061138	morphogenesis of a branching epithelium	10/180	187/18866	1.2811e-05	7.46145e-05	3.41357e-05	PGR/ESR1/AR/KDR/BCL2/RXRA/TNF/VEGFA/EGF/MYC	10
BP	GO:0002070	epithelial cell maturation	4/180	16/18866	1.33358e-05	7.71455e-05	3.52936e-05	PGR/AKR1B1/CDKN1A/HIF1A	4
BP	GO:0030397	membrane disassembly	4/180	16/18866	1.33358e-05	7.71455e-05	3.52936e-05	PRKCA/CDK1/PRKCB/CCNB1	4
BP	GO:0032225	regulation of synaptic transmission, dopaminergic	4/180	16/18866	1.33358e-05	7.71455e-05	3.52936e-05	PTGS2/DRD1/SLC6A4/DRD3	4
BP	GO:0051081	nuclear envelope disassembly	4/180	16/18866	1.33358e-05	7.71455e-05	3.52936e-05	PRKCA/CDK1/PRKCB/CCNB1	4
BP	GO:0051770	positive regulation of nitric-oxide synthase biosynthetic process	4/180	16/18866	1.33358e-05	7.71455e-05	3.52936e-05	KDR/STAT1/CCL2/IFNG	4
BP	GO:0002931	response to ischemia	6/180	55/18866	1.365e-05	7.875e-05	3.60277e-05	BCL2/CASP9/TP53/CAV1/GJA1/HK2	6
BP	GO:0097345	mitochondrial outer membrane permeabilization	6/180	55/18866	1.365e-05	7.875e-05	3.60277e-05	GSK3B/BCL2/BAX/CASP8/TP53/E2F1	6
BP	GO:0016101	diterpenoid metabolic process	8/180	114/18866	1.36755e-05	7.87907e-05	3.60463e-05	PPARD/AKR1B1/ADH1C/CYP3A4/CYP1A2/EGFR/CYP1A1/CYP1B1	8
BP	GO:0014855	striated muscle cell proliferation	7/180	83/18866	1.44364e-05	8.29512e-05	3.79497e-05	MAPK14/PPARD/RXRA/MAPK1/CDK1/GJA1/CCNB1	7
BP	GO:0048708	astrocyte differentiation	7/180	83/18866	1.44364e-05	8.29512e-05	3.79497e-05	DRD1/TNF/EGFR/MAPK1/IL6/IL1B/IFNG	7
BP	GO:0031623	receptor internalization	8/180	115/18866	1.45796e-05	8.34374e-05	3.81722e-05	ACHE/DRD3/VEGFA/EGF/CAV1/SELE/CXCL8/INSR	8
BP	GO:0048640	negative regulation of developmental growth	8/180	115/18866	1.45796e-05	8.34374e-05	3.81722e-05	ADRB2/SLC6A4/MAP2/ADRB1/CDKN1A/GJA1/PPARA/SPP1	8
BP	GO:0060419	heart growth	8/180	115/18866	1.45796e-05	8.34374e-05	3.81722e-05	MAPK14/ADRA1A/RXRA/MAPK1/CDK1/GJA1/CCNB1/PPARA	8
BP	GO:2001056	positive regulation of cysteine-type endopeptidase activity	9/180	151/18866	1.48073e-05	8.46272e-05	3.87165e-05	PPARG/BAX/CASP9/CASP8/TNF/MYC/F3/HSF1/CTSD	9
BP	GO:0009743	response to carbohydrate	11/180	233/18866	1.524e-05	8.69839e-05	3.97946e-05	PTGS2/PPARD/CASP3/ADRA2A/RAF1/HIF1A/GJA1/ICAM1/IL1B/PRKCB/GSTP1	11
BP	GO:0048015	phosphatidylinositol-mediated signaling	10/180	192/18866	1.61146e-05	9.18531e-05	4.20223e-05	KDR/PPARD/NCF1/TNF/EGFR/AKT1/MAPK1/ERBB2/INSR/ERBB3	10
BP	GO:0008203	cholesterol metabolic process	9/180	153/18866	1.64528e-05	9.35313e-05	4.27901e-05	PPARD/PON1/RXRA/CYP3A4/CYP1A2/IL4/POR/SOD1/ACACA	9
BP	GO:0045834	positive regulation of lipid metabolic process	9/180	153/18866	1.64528e-05	9.35313e-05	4.27901e-05	PPARG/PTGS2/PPARD/TNF/AKT1/POR/IL1B/IFNG/PPARA	9
BP	GO:0071695	anatomical structure maturation	11/180	235/18866	1.65036e-05	9.36957e-05	4.28653e-05	PGR/PPARG/AKR1B1/BCL2/MMP2/VEGFA/CDKN1A/RB1/HIF1A/CCNB1/RUNX2	11
BP	GO:0042311	vasodilation	5/180	34/18866	1.66263e-05	9.40179e-05	4.30127e-05	DRD1/ADRB2/ADRB1/SOD1/NOS3	5
BP	GO:0043276	anoikis	5/180	34/18866	1.66263e-05	9.40179e-05	4.30127e-05	BCL2/AKT1/CAV1/CHEK2/E2F1	5
BP	GO:2000352	negative regulation of endothelial cell apoptotic process	5/180	34/18866	1.66263e-05	9.40179e-05	4.30127e-05	KDR/IL4/ICAM1/SERPINE1/NFE2L2	5
BP	GO:0019748	secondary metabolic process	6/180	57/18866	1.68191e-05	9.49824e-05	4.34539e-05	AKR1B1/BCL2/CYP1A2/CYP1A1/CYP1B1/NFE2L2	6
BP	GO:0042326	negative regulation of phosphorylation	16/180	484/18866	1.69229e-05	9.54427e-05	4.36645e-05	CALM3/BAX/JUN/CASP3/AKT1/CDKN1A/RB1/CAV1/MYC/IL1B/HSPB1/CCNB1/IFNG/GSTP1/PPARA/IGFBP3	16
BP	GO:0030730	sequestering of triglyceride	4/180	17/18866	1.73094e-05	9.72372e-05	4.44855e-05	PPARG/TNF/IL1B/PPARA	4
BP	GO:0045986	negative regulation of smooth muscle contraction	4/180	17/18866	1.73094e-05	9.72372e-05	4.44855e-05	PTGS2/ADRB2/ADRA2C/SOD1	4
BP	GO:0090494	dopamine uptake	4/180	17/18866	1.73094e-05	9.72372e-05	4.44855e-05	DRD1/SLC6A2/SLC6A3/DRD3	4
BP	GO:0046777	protein autophosphorylation	11/180	237/18866	1.78571e-05	0.000100183	4.5833e-05	GSK3B/KDR/CALM3/JUN/EGFR/AKT1/VEGFA/ERBB2/CAV1/CHEK2/INSR	11
BP	GO:0007193	adenylate cyclase-inhibiting G protein-coupled receptor signaling pathway	7/180	86/18866	1.82396e-05	0.000101994	4.66615e-05	CHRM3/CHRM1/CHRM2/OPRM1/ADRA2A/OPRD1/DRD3	7
BP	GO:0048754	branching morphogenesis of an epithelial tube	9/180	155/18866	1.82515e-05	0.000101994	4.66615e-05	PGR/ESR1/AR/KDR/BCL2/TNF/VEGFA/EGF/MYC	9
BP	GO:1990845	adaptive thermogenesis	9/180	155/18866	1.82515e-05	0.000101994	4.66615e-05	ACHE/ADRB2/ADRB1/IL4/VEGFA/RB1/CAV1/GJA1/HSF1	9
BP	GO:0000187	activation of MAPK activity	9/180	156/18866	1.92118e-05	0.00010708	4.89883e-05	MAPK14/TNF/MAPK1/EGF/SOD1/CDK1/IL1B/INSR/CD40LG	9
BP	GO:0030262	apoptotic nuclear changes	5/180	35/18866	1.92482e-05	0.00010708	4.89883e-05	BAX/CASP3/IL6/TOP2A/HSF1	5
BP	GO:0060251	regulation of glial cell proliferation	5/180	35/18866	1.92482e-05	0.00010708	4.89883e-05	CHRM1/TNF/IL6/IL1B/E2F1	5
BP	GO:0048017	inositol lipid-mediated signaling	10/180	196/18866	1.92618e-05	0.00010708	4.89883e-05	KDR/PPARD/NCF1/TNF/EGFR/AKT1/MAPK1/ERBB2/INSR/ERBB3	10
BP	GO:0051403	stress-activated MAPK cascade	12/180	286/18866	2.02469e-05	0.00011241	5.14268e-05	MAPK14/NCF1/TNF/EGFR/AKT1/VEGFA/MAPK1/MYC/IL1B/GSTP1/CHUK/CD40LG	12
BP	GO:0031349	positive regulation of defense response	14/180	385/18866	2.0506e-05	0.000113687	5.2011e-05	PTGS2/RELA/TNF/EGFR/IL6/NFKBIA/RAF1/GJA1/IL1B/PTGER3/SERPINE1/IFNG/PSMD3/CHUK	14
BP	GO:0042306	regulation of protein import into nucleus	6/180	59/18866	2.05567e-05	0.000113687	5.2011e-05	PTGS2/MAPK14/HSP90AB1/MAPK1/CDK1/IFNG	6
BP	GO:0045454	cell redox homeostasis	6/180	59/18866	2.05567e-05	0.000113687	5.2011e-05	NOS2/NCF1/NOS3/MPO/NFE2L2/NQO1	6
BP	GO:0010906	regulation of glucose metabolic process	8/180	121/18866	2.1128e-05	0.000116695	5.33875e-05	GSK3B/NCOA2/AKT1/TP53/INSR/PPARA/IGFBP3/IGF2	8
BP	GO:0050729	positive regulation of inflammatory response	9/180	158/18866	2.12621e-05	0.000117133	5.35879e-05	PTGS2/TNF/EGFR/IL6/NFKBIA/IL1B/PTGER3/SERPINE1/IFNG	9
BP	GO:0060402	calcium ion transport into cytosol	9/180	158/18866	2.12621e-05	0.000117133	5.35879e-05	CALM3/DRD1/ADRA1A/BCL2/BAX/CAV1/CXCL11/CXCL10/GSTM2	9
BP	GO:0090493	catecholamine uptake	4/180	18/18866	2.20894e-05	0.000121534	5.56012e-05	DRD1/SLC6A2/SLC6A3/DRD3	4
BP	GO:0042554	superoxide anion generation	5/180	36/18866	2.21809e-05	0.000121724	5.56882e-05	NCF1/EGFR/SOD1/DUOX2/GSTP1	5
BP	GO:0045742	positive regulation of epidermal growth factor receptor signaling pathway	5/180	36/18866	2.21809e-05	0.000121724	5.56882e-05	NCF1/ADRA2A/MMP9/AKT1/EGF	5
BP	GO:0051092	positive regulation of NF-kappaB transcription factor activity	9/180	159/18866	2.23551e-05	0.000122523	5.60538e-05	AR/RELA/TNF/CAV1/ICAM1/IL1B/PRKCB/CHUK/CD40LG	9
BP	GO:0042752	regulation of circadian rhythm	8/180	122/18866	2.24287e-05	0.000122612	5.60943e-05	PPARG/GSK3B/ADRB1/DRD3/TP53/CDK1/TOP2A/PPARA	8
BP	GO:0051928	positive regulation of calcium ion transport	8/180	122/18866	2.24287e-05	0.000122612	5.60943e-05	CALM3/DRD1/BAX/CAV1/CCL2/CXCL11/CXCL10/GSTM2	8
BP	GO:0014706	striated muscle tissue development	14/180	389/18866	2.29852e-05	0.000125494	5.74128e-05	MAPK14/ADRA1A/BCL2/RXRA/VEGFA/FOS/MAPK1/RB1/CDK1/CAV1/GJA1/CCNB1/PPARA/ERBB3	14
BP	GO:0060485	mesenchyme development	12/180	290/18866	2.32195e-05	0.000126611	5.7924e-05	GSK3B/BCL2/MAPK1/IL6/HIF1A/STAT1/MYC/IL1B/NOS3/COL1A1/HAS2/ERBB3	12
BP	GO:0001763	morphogenesis of a branching structure	10/180	201/18866	2.3927e-05	0.000130303	5.9613e-05	PGR/ESR1/AR/KDR/BCL2/RXRA/TNF/VEGFA/EGF/MYC	10
BP	GO:0042593	glucose homeostasis	11/180	245/18866	2.42803e-05	0.000132059	6.04163e-05	PPARG/ADRA2A/AKT1/IL6/RAF1/HIF1A/ICAM1/ALOX5/SLC2A4/INSR/HK2	11
BP	GO:0001933	negative regulation of protein phosphorylation	15/180	444/18866	2.43868e-05	0.00013247	6.06041e-05	CALM3/BAX/JUN/CASP3/AKT1/CDKN1A/RB1/CAV1/MYC/IL1B/HSPB1/CCNB1/IFNG/GSTP1/IGFBP3	15
BP	GO:0070542	response to fatty acid	7/180	90/18866	2.45632e-05	0.000133259	6.09651e-05	PPARG/PTGS2/PON1/AKT1/ACACA/CCNB1/E2F1	7
BP	GO:0010574	regulation of vascular endothelial growth factor production	6/180	61/18866	2.49361e-05	0.000134768	6.16558e-05	PTGS2/IL6/HIF1A/IL1B/CYP1B1/IL1A	6
BP	GO:0046324	regulation of glucose import	6/180	61/18866	2.49361e-05	0.000134768	6.16558e-05	MAPK14/TNF/AKT1/NFE2L2/INSR/HK2	6
BP	GO:1902110	positive regulation of mitochondrial membrane permeability involved in apoptotic process	6/180	61/18866	2.49361e-05	0.000134768	6.16558e-05	GSK3B/BCL2/BAX/CASP8/TP53/E2F1	6
BP	GO:0034341	response to interferon-gamma	10/180	202/18866	2.49681e-05	0.000134771	6.1657e-05	NOS2/PPARG/HSP90AB1/TP53/STAT1/ICAM1/CCL2/VCAM1/IFNG/IRF1	10
BP	GO:0033500	carbohydrate homeostasis	11/180	246/18866	2.52089e-05	0.000135854	6.21523e-05	PPARG/ADRA2A/AKT1/IL6/RAF1/HIF1A/ICAM1/ALOX5/SLC2A4/INSR/HK2	11
BP	GO:0006721	terpenoid metabolic process	8/180	124/18866	2.52322e-05	0.000135854	6.21523e-05	PPARD/AKR1B1/ADH1C/CYP3A4/CYP1A2/EGFR/CYP1A1/CYP1B1	8
BP	GO:0006921	cellular component disassembly involved in execution phase of apoptosis	5/180	37/18866	2.54494e-05	0.000136336	6.23731e-05	BAX/CASP3/IL6/TOP2A/HSF1	5
BP	GO:0060969	negative regulation of gene silencing	5/180	37/18866	2.54494e-05	0.000136336	6.23731e-05	ESR1/PPARG/TNF/IL6/TP53	5
BP	GO:0090322	regulation of superoxide metabolic process	5/180	37/18866	2.54494e-05	0.000136336	6.23731e-05	TNF/EGFR/SOD1/GSTP1/NFE2L2	5
BP	GO:0098926	postsynaptic signal transduction	5/180	37/18866	2.54494e-05	0.000136336	6.23731e-05	RELA/CHRM3/CHRM1/CHRM2/OPRM1	5
BP	GO:1902652	secondary alcohol metabolic process	9/180	162/18866	2.59252e-05	0.000138538	6.33802e-05	PPARD/PON1/RXRA/CYP3A4/CYP1A2/IL4/POR/SOD1/ACACA	9
BP	GO:1903305	regulation of regulated secretory pathway	9/180	162/18866	2.59252e-05	0.000138538	6.33802e-05	GSK3B/CALM3/DRD1/ADRA1A/CHRM2/ADRA2A/IL4/HMOX1/PRKCB	9
BP	GO:0034103	regulation of tissue remodeling	7/180	91/18866	2.63982e-05	0.000140363	6.42155e-05	CA2/BAX/PRKCA/EGFR/IL6/TP53/SPP1	7
BP	GO:0046849	bone remodeling	7/180	91/18866	2.63982e-05	0.000140363	6.42155e-05	CA2/ADRB2/PRKCA/EGFR/IL6/GJA1/SPP1	7
BP	GO:0051899	membrane depolarization	7/180	91/18866	2.63982e-05	0.000140363	6.42155e-05	KCNH2/KDR/SCN5A/BCL2/JUN/CAV1/PARP1	7
BP	GO:1904063	negative regulation of cation transmembrane transport	7/180	91/18866	2.63982e-05	0.000140363	6.42155e-05	KCNH2/CALM3/ADRA2A/MMP9/DRD3/CAV1/GSTM2	7
BP	GO:0044262	cellular carbohydrate metabolic process	12/180	294/18866	2.65654e-05	0.000140947	6.44826e-05	GSK3B/NCOA2/PYGM/AKR1B1/AKT1/TP53/HAS2/INSR/PPARA/IGFBP3/IGF2/HK2	12
BP	GO:0010721	negative regulation of cell development	13/180	343/18866	2.65739e-05	0.000140947	6.44826e-05	GSK3B/SLC6A4/BCL2/MAP2/TNF/DRD3/VEGFA/IL6/TP53/IL1B/COL3A1/PPARA/SPP1	13
BP	GO:0043500	muscle adaptation	8/180	125/18866	2.67406e-05	0.000141655	6.48066e-05	SCN5A/ADRA1A/PRKCA/HMOX1/IL1B/NOS3/PARP1/PPARA	8
BP	GO:0007088	regulation of mitotic nuclear division	9/180	163/18866	2.72178e-05	0.000144005	6.58817e-05	CHEK1/DRD3/EGF/RB1/IL1B/CCNB1/IL1A/INSR/IGF2	9
BP	GO:1904589	regulation of protein import	6/180	62/18866	2.7391e-05	0.000144564	6.61372e-05	PTGS2/MAPK14/HSP90AB1/MAPK1/CDK1/IFNG	6
BP	GO:2001244	positive regulation of intrinsic apoptotic signaling pathway	6/180	62/18866	2.7391e-05	0.000144564	6.61372e-05	BCL2/BAX/BCL2L1/TP53/SOD1/CAV1	6
BP	GO:0007213	G protein-coupled acetylcholine receptor signaling pathway	4/180	19/18866	2.77718e-05	0.000145674	6.66451e-05	CHRM3/CHRM1/CHRM2/OPRM1	4
BP	GO:0045780	positive regulation of bone resorption	4/180	19/18866	2.77718e-05	0.000145674	6.66451e-05	CA2/PRKCA/EGFR/SPP1	4
BP	GO:0046852	positive regulation of bone remodeling	4/180	19/18866	2.77718e-05	0.000145674	6.66451e-05	CA2/PRKCA/EGFR/SPP1	4
BP	GO:0060252	positive regulation of glial cell proliferation	4/180	19/18866	2.77718e-05	0.000145674	6.66451e-05	TNF/IL6/IL1B/E2F1	4
BP	GO:1902176	negative regulation of oxidative stress-induced intrinsic apoptotic signaling pathway	4/180	19/18866	2.77718e-05	0.000145674	6.66451e-05	AKT1/HIF1A/HSPB1/NFE2L2	4
BP	GO:0051348	negative regulation of transferase activity	12/180	296/18866	2.83904e-05	0.000148737	6.80462e-05	PPARG/GSK3B/CASP3/AKT1/CDKN1A/RB1/TP53/CAV1/IL1B/HSPB1/IFNG/GSTP1	12
BP	GO:0046661	male sex differentiation	9/180	164/18866	2.85648e-05	0.000149467	6.83804e-05	ESR1/AR/NCOA1/BCL2/BAX/CCND1/BCL2L1/ICAM1/INSR	9
BP	GO:0014912	negative regulation of smooth muscle cell migration	5/180	38/18866	2.90802e-05	0.000151054	6.91065e-05	PPARD/SERPINE1/GSTP1/NFE2L2/IGFBP3	5
BP	GO:0032094	response to food	5/180	38/18866	2.90802e-05	0.000151054	6.91065e-05	OPRM1/AKT1/CYP1A1/MPO/PPARA	5
BP	GO:0045777	positive regulation of blood pressure	5/180	38/18866	2.90802e-05	0.000151054	6.91065e-05	ADRA1A/ADRA1B/ADRB1/ADRA1D/DRD5	5
BP	GO:0045923	positive regulation of fatty acid metabolic process	5/180	38/18866	2.90802e-05	0.000151054	6.91065e-05	PPARG/PTGS2/PPARD/IL1B/PPARA	5
BP	GO:0071392	cellular response to estradiol stimulus	5/180	38/18866	2.90802e-05	0.000151054	6.91065e-05	ESR1/ESR2/CCNA2/EGFR/HSF1	5
BP	GO:1901186	positive regulation of ERBB signaling pathway	5/180	38/18866	2.90802e-05	0.000151054	6.91065e-05	NCF1/ADRA2A/MMP9/AKT1/EGF	5
BP	GO:0048568	embryonic organ development	15/180	451/18866	2.92108e-05	0.000151549	6.93327e-05	KDR/NCOA1/CASP8/TNF/EGFR/AKT1/VEGFA/MAPK1/TP53/SOD1/HIF1A/CXCL8/HSF1/RUNX2/IGF2	15
BP	GO:0014066	regulation of phosphatidylinositol 3-kinase signaling	8/180	127/18866	2.99846e-05	0.000155375	7.10832e-05	KDR/PPARD/NCF1/TNF/EGFR/MAPK1/INSR/ERBB3	8
BP	GO:1902686	mitochondrial outer membrane permeabilization involved in programmed cell death	6/180	63/18866	3.00366e-05	0.000155456	7.11202e-05	GSK3B/BCL2/BAX/CASP8/TP53/E2F1	6
BP	GO:0034308	primary alcohol metabolic process	7/180	94/18866	3.25924e-05	0.000168179	7.69411e-05	AKR1B1/ADH1C/CYP3A4/CYP1A2/CYP1A1/SULT1E1/CYP1B1	7
BP	GO:1901992	positive regulation of mitotic cell cycle phase transition	7/180	94/18866	3.25924e-05	0.000168179	7.69411e-05	EGFR/AKT1/CCND1/RB1/CDK1/CYP1A1/CCNB1	7
BP	GO:0030217	T cell differentiation	11/180	253/18866	3.2613e-05	0.000168179	7.69411e-05	BCL2/IL4/IL6/TP53/SOD1/ERBB2/IL1B/IFNG/IL1A/RUNX2/IRF1	11
BP	GO:0046942	carboxylic acid transport	13/180	350/18866	3.27682e-05	0.000168776	7.72142e-05	NOS2/PPARG/NCOA2/PPARD/NCOA1/RXRA/DRD3/AKT1/ACACA/GJA1/IL1B/ABCG2/PPARA	13
BP	GO:0045453	bone resorption	6/180	64/18866	3.28837e-05	0.000169167	7.73929e-05	CA2/ADRB2/PRKCA/EGFR/IL6/SPP1	6
BP	GO:0014037	Schwann cell differentiation	5/180	39/18866	3.31003e-05	0.000170077	7.78091e-05	RELA/AKT1/SOD1/CDK1/ERBB3	5
BP	GO:0007162	negative regulation of cell adhesion	12/180	301/18866	3.34377e-05	0.000171604	7.8508e-05	CASP3/IL4/AKT1/VEGFA/ERBB2/CYP1B1/SERPINE1/COL1A1/PPARA/IRF1/ERBB3/RASA1	12
BP	GO:0071482	cellular response to light stimulus	8/180	129/18866	3.35518e-05	0.000171983	7.86813e-05	PTGS2/CHEK1/BAX/CASP9/CDKN1A/TP53/MYC/PARP1	8
BP	GO:0019373	epoxygenase P450 pathway	4/180	20/18866	3.44567e-05	0.000176199	8.061e-05	CYP1A2/CYP2B6/CYP1A1/CYP1B1	4
BP	GO:1902004	positive regulation of amyloid-beta formation	4/180	20/18866	3.44567e-05	0.000176199	8.061e-05	RELA/CASP3/TNF/IFNG	4
BP	GO:0015849	organic acid transport	13/180	353/18866	3.57875e-05	0.000182786	8.36234e-05	NOS2/PPARG/NCOA2/PPARD/NCOA1/RXRA/DRD3/AKT1/ACACA/GJA1/IL1B/ABCG2/PPARA	13
BP	GO:0035794	positive regulation of mitochondrial membrane permeability	6/180	65/18866	3.59434e-05	0.000183144	8.37875e-05	GSK3B/BCL2/BAX/CASP8/TP53/E2F1	6
BP	GO:0051205	protein insertion into membrane	6/180	65/18866	3.59434e-05	0.000183144	8.37875e-05	BCL2/BAX/CASP8/EGFR/TP53/E2F1	6
BP	GO:0002696	positive regulation of leukocyte activation	14/180	406/18866	3.67164e-05	0.00018686	8.54875e-05	DPP4/BCL2/IL4/AKT1/CDKN1A/IL6/CAV1/IL1B/CCL2/VCAM1/IFNG/IL1A/IGF2/CD40LG	14
BP	GO:0035249	synaptic transmission, glutamatergic	7/180	96/18866	3.73504e-05	0.000189861	8.68602e-05	PTGS2/GRIA2/DRD1/TNF/DRD3/EGFR/CCL2	7
BP	GO:0010508	positive regulation of autophagy	8/180	131/18866	3.74671e-05	0.000190137	8.69868e-05	GSK3B/KDR/ADRB2/IL4/HIF1A/HMOX1/IFNG/HK2	8
BP	GO:0042417	dopamine metabolic process	5/180	40/18866	3.75382e-05	0.000190137	8.69868e-05	MAOB/DRD1/SLC6A3/MAOA/DRD3	5
BP	GO:0045740	positive regulation of DNA replication	5/180	40/18866	3.75382e-05	0.000190137	8.69868e-05	CDK2/JUN/EGFR/EGF/CDK1	5
BP	GO:0031334	positive regulation of protein-containing complex assembly	11/180	257/18866	3.76336e-05	0.000190338	8.70787e-05	ESR1/GSK3B/BAX/TNF/MMP3/VEGFA/TP53/MMP1/ICAM1/IFNG/PARP1	11
BP	GO:0051701	interaction with host	10/180	212/18866	3.77061e-05	0.000190338	8.70787e-05	DPP4/CASP8/RXRA/EGFR/BCL2L1/CDK1/CAV1/ICAM1/CXCL8/INSR	10
BP	GO:0007517	muscle organ development	14/180	407/18866	3.77114e-05	0.000190338	8.70787e-05	MAPK14/BCL2/RXRA/FOS/MAPK1/RB1/CDK1/CAV1/GJA1/CCNB1/COL3A1/PPARA/CXCL10/ERBB3	14
BP	GO:0051607	defense response to virus	11/180	258/18866	3.89881e-05	0.00019655	8.99205e-05	RELA/BCL2/IL4/BCL2L1/IL10RB/IL6/STAT1/IL1B/IFNG/CXCL10/IRF1	11
BP	GO:1902108	regulation of mitochondrial membrane permeability involved in apoptotic process	6/180	66/18866	3.92275e-05	0.000197159	9.01994e-05	GSK3B/BCL2/BAX/CASP8/TP53/E2F1	6
BP	GO:2000378	negative regulation of reactive oxygen species metabolic process	6/180	66/18866	3.92275e-05	0.000197159	9.01994e-05	BCL2/MMP3/TP53/HIF1A/CAV1/HK2	6
BP	GO:0070372	regulation of ERK1 and ERK2 cascade	12/180	306/18866	3.92474e-05	0.000197159	9.01994e-05	KDR/ADRA1A/OPRM1/JUN/PRKCA/TNF/EGFR/ERBB2/ICAM1/IL1B/CCL2/GSTP1	12
BP	GO:0042100	B cell proliferation	7/180	97/18866	3.99349e-05	0.000199908	9.14569e-05	BCL2/BAX/CASP3/IL4/CDKN1A/AHR/CD40LG	7
BP	GO:0050764	regulation of phagocytosis	7/180	97/18866	3.99349e-05	0.000199908	9.14569e-05	PPARG/TNF/SOD1/IL1B/CCL2/IL2RB/IFNG	7
BP	GO:1901184	regulation of ERBB signaling pathway	7/180	97/18866	3.99349e-05	0.000199908	9.14569e-05	NCF1/ADRA2A/MMP9/EGFR/AKT1/EGF/ERBB2	7
BP	GO:0050714	positive regulation of protein secretion	9/180	172/18866	4.15255e-05	0.000207628	9.49885e-05	PPARD/ACHE/TNF/EGFR/IL6/HIF1A/GJA1/IFNG/IL1A	9
BP	GO:0009110	vitamin biosynthetic process	4/180	21/18866	4.22478e-05	0.000209908	9.60317e-05	TNF/CYP3A4/IL1B/IFNG	4
BP	GO:0010893	positive regulation of steroid biosynthetic process	4/180	21/18866	4.22478e-05	0.000209908	9.60317e-05	TNF/POR/IL1B/IFNG	4
BP	GO:0036499	PERK-mediated unfolded protein response	4/180	21/18866	4.22478e-05	0.000209908	9.60317e-05	HSPA5/CCL2/CXCL8/NFE2L2	4
BP	GO:0071498	cellular response to fluid shear stress	4/180	21/18866	4.22478e-05	0.000209908	9.60317e-05	PTGS2/CA2/HAS2/NFE2L2	4
BP	GO:0140467	integrated stress response signaling	4/180	21/18866	4.22478e-05	0.000209908	9.60317e-05	HSPA5/CCL2/CXCL8/NFE2L2	4
BP	GO:0007212	dopamine receptor signaling pathway	5/180	41/18866	4.24235e-05	0.000209908	9.60317e-05	GSK3B/DRD1/OPRM1/DRD5/DRD3	5
BP	GO:0038083	peptidyl-tyrosine autophosphorylation	5/180	41/18866	4.24235e-05	0.000209908	9.60317e-05	KDR/EGFR/VEGFA/CAV1/INSR	5
BP	GO:0042596	fear response	5/180	41/18866	4.24235e-05	0.000209908	9.60317e-05	DPP4/DRD1/BCL2/ADRB1/GJA1	5
BP	GO:1900117	regulation of execution phase of apoptosis	5/180	41/18866	4.24235e-05	0.000209908	9.60317e-05	BAX/BCL2L1/IL6/TP53/HSF1	5
BP	GO:0050918	positive chemotaxis	6/180	67/18866	4.27478e-05	0.000211024	9.65424e-05	KDR/F7/VEGFA/F3/CXCL8/CXCL10	6
BP	GO:1905710	positive regulation of membrane permeability	6/180	67/18866	4.27478e-05	0.000211024	9.65424e-05	GSK3B/BCL2/BAX/CASP8/TP53/E2F1	6
BP	GO:0043255	regulation of carbohydrate biosynthetic process	7/180	99/18866	4.55452e-05	0.000224574	0.000102741	GSK3B/AKT1/EGF/HAS2/INSR/PPARA/IGF2	7
BP	GO:0032368	regulation of lipid transport	8/180	135/18866	4.64496e-05	0.000228769	0.000104661	PPARG/PON1/AKT1/EGF/NFKBIA/CAV1/IL1B/SPP1	8
BP	GO:0001504	neurotransmitter uptake	5/180	42/18866	4.77865e-05	0.000235083	0.000107549	DRD1/SLC6A4/SLC6A2/SLC6A3/DRD3	5
BP	GO:0045807	positive regulation of endocytosis	7/180	100/18866	4.85835e-05	0.000238455	0.000109092	PPARG/IL4/VEGFA/EGF/SELE/SERPINE1/INSR	7
BP	GO:0070301	cellular response to hydrogen peroxide	7/180	100/18866	4.85835e-05	0.000238455	0.000109092	RELA/IL6/CDK1/CYP1B1/NFE2L2/NQO1/HSF1	7
BP	GO:0072521	purine-containing compound metabolic process	15/180	472/18866	4.91121e-05	0.000240773	0.000110153	NOS2/PDE10A/IL4/EIF6/HIF1A/ACACA/NOS3/SULT1E1/IFNG/ABCG2/PARP1/INSR/PPARA/ACP3/HK2	15
BP	GO:0060038	cardiac muscle cell proliferation	6/180	69/18866	5.05473e-05	0.000247526	0.000113242	MAPK14/RXRA/MAPK1/CDK1/GJA1/CCNB1	6
BP	GO:0051000	positive regulation of nitric-oxide synthase activity	4/180	22/18866	5.12525e-05	0.000250692	0.00011469	CALM3/TNF/AKT1/HIF1A	4
BP	GO:0032637	interleukin-8 production	7/180	101/18866	5.1786e-05	0.000252723	0.000115619	NOS2/RELA/TNF/IL6/F3/IL1B/SERPINE1	7
BP	GO:0042102	positive regulation of T cell proliferation	7/180	101/18866	5.1786e-05	0.000252723	0.000115619	IL4/IL6/IL1B/VCAM1/IL1A/IGF2/CD40LG	7
BP	GO:0045124	regulation of bone resorption	5/180	43/18866	5.36589e-05	0.000261266	0.000119528	CA2/PRKCA/EGFR/IL6/SPP1	5
BP	GO:0071364	cellular response to epidermal growth factor stimulus	5/180	43/18866	5.36589e-05	0.000261266	0.000119528	EGFR/AKT1/ERBB2/COL1A1/GSTP1	5
BP	GO:0006941	striated muscle contraction	9/180	178/18866	5.42393e-05	0.000263492	0.000120546	KCNH2/CALM3/SCN5A/ADRA1A/ADRA1B/CAV1/GJA1/CHUK/GSTM2	9
BP	GO:0060401	cytosolic calcium ion transport	9/180	178/18866	5.42393e-05	0.000263492	0.000120546	CALM3/DRD1/ADRA1A/BCL2/BAX/CAV1/CXCL11/CXCL10/GSTM2	9
BP	GO:0050867	positive regulation of cell activation	14/180	421/18866	5.43455e-05	0.000263708	0.000120645	DPP4/BCL2/IL4/AKT1/CDKN1A/IL6/CAV1/IL1B/CCL2/VCAM1/IFNG/IL1A/IGF2/CD40LG	14
BP	GO:0006879	cellular iron ion homeostasis	6/180	70/18866	5.48525e-05	0.000265867	0.000121633	SOD1/HIF1A/HMOX1/MYC/IFNG/ABCG2	6
BP	GO:0000079	regulation of cyclin-dependent protein serine/threonine kinase activity	7/180	102/18866	5.51593e-05	0.000266749	0.000122036	CCNA2/CASP3/EGFR/AKT1/CCND1/CDKN1A/CCNB1	7
BP	GO:0055024	regulation of cardiac muscle tissue development	7/180	102/18866	5.51593e-05	0.000266749	0.000122036	MAPK14/MAPK1/CDK1/GJA1/CCNB1/PPARA/ERBB3	7
BP	GO:0017157	regulation of exocytosis	10/180	222/18866	5.56349e-05	0.000268745	0.000122949	GSK3B/CALM3/DRD1/ADRA1A/CHRM2/ADRA2A/IL4/HMOX1/PRKCB/IFNG	10
BP	GO:0030593	neutrophil chemotaxis	7/180	103/18866	5.87105e-05	0.000282962	0.000129454	DPP4/IL1B/CCL2/CXCL8/CXCL11/CXCL2/CXCL10	7
BP	GO:0070498	interleukin-1-mediated signaling pathway	7/180	103/18866	5.87105e-05	0.000282962	0.000129454	RELA/IL6/NFKBIA/IL1B/IL1A/PSMD3/CHUK	7
BP	GO:0060048	cardiac muscle contraction	8/180	140/18866	6.01378e-05	0.000289515	0.000132451	KCNH2/CALM3/SCN5A/ADRA1A/ADRA1B/CAV1/GJA1/GSTM2	8
BP	GO:0031281	positive regulation of cyclase activity	4/180	23/18866	6.15816e-05	0.000295799	0.000135327	NOS2/MAPK14/DRD5/NOS3	4
BP	GO:0051043	regulation of membrane protein ectodomain proteolysis	4/180	23/18866	6.15816e-05	0.000295799	0.000135327	ADRA2A/TNF/IL1B/IFNG	4
BP	GO:0010950	positive regulation of endopeptidase activity	9/180	181/18866	6.17379e-05	0.000295885	0.000135366	PPARG/BAX/CASP9/CASP8/TNF/MYC/F3/HSF1/CTSD	9
BP	GO:1905330	regulation of morphogenesis of an epithelium	9/180	181/18866	6.17379e-05	0.000295885	0.000135366	ESR1/AR/RXRA/TNF/VEGFA/STAT1/GJA1/PSMD3/CXCL10	9
BP	GO:0045732	positive regulation of protein catabolic process	10/180	225/18866	6.22588e-05	0.000298047	0.000136355	GSK3B/ADRA2A/TNF/AKT1/EGF/CAV1/GJA1/IL1B/IFNG/NFE2L2	10
BP	GO:0045600	positive regulation of fat cell differentiation	6/180	72/18866	6.43415e-05	0.000306987	0.000140445	PPARG/PTGS2/MAPK14/PPARD/AKT1/SULT1E1	6
BP	GO:0051937	catecholamine transport	6/180	72/18866	6.43415e-05	0.000306987	0.000140445	DRD1/ADRA2A/SLC6A2/SLC6A3/ADRA2C/DRD3	6
BP	GO:1904427	positive regulation of calcium ion transmembrane transport	6/180	72/18866	6.43415e-05	0.000306987	0.000140445	CALM3/DRD1/BAX/CXCL11/CXCL10/GSTM2	6
BP	GO:2001020	regulation of response to DNA damage stimulus	10/180	226/18866	6.46108e-05	0.000307928	0.000140875	CHEK1/BCL2/CASP9/EGFR/BCL2L1/TP53/MYC/PARP1/CHEK2/HSF1	10
BP	GO:0044839	cell cycle G2/M phase transition	11/180	273/18866	6.49613e-05	0.000309254	0.000141482	CDK2/CCNA2/CALM3/CHEK1/CCND1/CDKN1A/TP53/CDK1/CCNB1/PSMD3/CHEK2	11
BP	GO:0048259	regulation of receptor-mediated endocytosis	7/180	105/18866	6.63747e-05	0.000315631	0.000144399	IL4/DRD3/VEGFA/EGF/SELE/SERPINE1/INSR	7
BP	GO:0050769	positive regulation of neurogenesis	15/180	485/18866	6.67015e-05	0.000316832	0.000144949	PPARG/NCOA1/RELA/OPRM1/BCL2/TNF/ADRA2C/VEGFA/IL6/HIF1A/HSPA5/IL1B/IFNG/NFE2L2/E2F1	15
BP	GO:0034105	positive regulation of tissue remodeling	5/180	45/18866	6.70639e-05	0.000317495	0.000145252	CA2/BAX/PRKCA/EGFR/SPP1	5
BP	GO:0051204	protein insertion into mitochondrial membrane	5/180	45/18866	6.70639e-05	0.000317495	0.000145252	BCL2/BAX/CASP8/TP53/E2F1	5
BP	GO:0060443	mammary gland morphogenesis	5/180	45/18866	6.70639e-05	0.000317495	0.000145252	PGR/ESR1/AR/BAX/CAV1	5
BP	GO:0006986	response to unfolded protein	9/180	183/18866	6.72075e-05	0.000317823	0.000145402	HSP90AB1/BAX/CCND1/HSPA5/CCL2/CXCL8/HSPB1/NFE2L2/HSF1	9
BP	GO:0051966	regulation of synaptic transmission, glutamatergic	6/180	73/18866	6.95538e-05	0.000328555	0.000150312	PTGS2/DRD1/TNF/DRD3/EGFR/CCL2	6
BP	GO:0038061	NIK/NF-kappaB signaling	9/180	184/18866	7.00918e-05	0.000330731	0.000151308	NR3C2/RELA/TNF/EGFR/AKT1/NFKBIA/IL1B/PSMD3/CHUK	9
BP	GO:0019233	sensory perception of pain	7/180	106/18866	7.05026e-05	0.000331937	0.000151859	PTGS2/OPRM1/OPRD1/ADRA2C/MAPK1/CCL2/ACP3	7
BP	GO:0032611	interleukin-1 beta production	7/180	106/18866	7.05026e-05	0.000331937	0.000151859	CASP8/TNF/IL6/IL1B/HSPB1/IFNG/GSTP1	7
BP	GO:0006836	neurotransmitter transport	10/180	229/18866	7.21261e-05	0.000339207	0.000155185	GSK3B/CALM3/DRD1/ADRA1A/CHRM2/SLC6A4/SLC6A2/SLC6A3/DRD3/PRKCB	10
BP	GO:0010869	regulation of receptor biosynthetic process	4/180	24/18866	7.33492e-05	0.00034316	0.000156994	PPARG/HIF1A/IFNG/PPARA	4
BP	GO:0042738	exogenous drug catabolic process	4/180	24/18866	7.33492e-05	0.00034316	0.000156994	CYP3A4/CYP1A2/CYP2B6/NR1I2	4
BP	GO:0050995	negative regulation of lipid catabolic process	4/180	24/18866	7.33492e-05	0.00034316	0.000156994	ADRA2A/TNF/AKT1/IL1B	4
BP	GO:1902993	positive regulation of amyloid precursor protein catabolic process	4/180	24/18866	7.33492e-05	0.00034316	0.000156994	RELA/CASP3/TNF/IFNG	4
BP	GO:0006720	isoprenoid metabolic process	8/180	144/18866	7.3368e-05	0.00034316	0.000156994	PPARD/AKR1B1/ADH1C/CYP3A4/CYP1A2/EGFR/CYP1A1/CYP1B1	8
BP	GO:0017144	drug metabolic process	5/180	46/18866	7.46649e-05	0.000348844	0.000159594	CYP3A4/CYP1A2/CYP2B6/CYP1A1/NR1I2	5
BP	GO:0042113	B cell activation	12/180	328/18866	7.64584e-05	0.000356833	0.000163249	BCL2/BAX/CASP3/CASP8/IL4/CDKN1A/IL6/TP53/VCAM1/PRKCB/AHR/CD40LG	12
BP	GO:0007612	learning	8/180	145/18866	7.70284e-05	0.000359102	0.000164287	PTGS2/DRD1/JUN/DRD5/DRD3/FOS/HIF1A/INSR	8
BP	GO:0048738	cardiac muscle tissue development	10/180	231/18866	7.75388e-05	0.000361087	0.000165196	MAPK14/ADRA1A/RXRA/VEGFA/MAPK1/CDK1/GJA1/CCNB1/PPARA/ERBB3	10
BP	GO:0001523	retinoid metabolic process	7/180	108/18866	7.93881e-05	0.000368495	0.000168585	PPARD/AKR1B1/ADH1C/CYP3A4/CYP1A2/CYP1A1/CYP1B1	7
BP	GO:0032526	response to retinoic acid	7/180	108/18866	7.93881e-05	0.000368495	0.000168585	PPARG/NCOA1/SLC6A4/RXRA/RXRB/GJA1/COL1A1	7
BP	GO:0071887	leukocyte apoptotic process	7/180	108/18866	7.93881e-05	0.000368495	0.000168585	BAX/CASP9/CASP3/AKT1/IL6/TP53/HIF1A	7
BP	GO:0035924	cellular response to vascular endothelial growth factor stimulus	6/180	75/18866	8.0988e-05	0.000375514	0.000171795	MAPK14/KDR/RELA/AKT1/VEGFA/HSPB1	6
BP	GO:0043123	positive regulation of I-kappaB kinase/NF-kappaB signaling	9/180	188/18866	8.26939e-05	0.000382594	0.000175034	RELA/CASP8/TNF/AKT1/HMOX1/GJA1/IL1B/PRKCB/CHUK	9
BP	GO:0051783	regulation of nuclear division	9/180	188/18866	8.26939e-05	0.000382594	0.000175034	CHEK1/DRD3/EGF/RB1/IL1B/CCNB1/IL1A/INSR/IGF2	9
BP	GO:0022602	ovulation cycle process	5/180	47/18866	8.29125e-05	0.000382776	0.000175118	PGR/ESR1/CASP3/HSPA5/NOS3	5
BP	GO:0030574	collagen catabolic process	5/180	47/18866	8.29125e-05	0.000382776	0.000175118	MMP2/MMP9/MMP3/MMP1/CTSD	5
BP	GO:0060562	epithelial tube morphogenesis	12/180	331/18866	8.33611e-05	0.000384432	0.000175876	PGR/ESR1/AR/KDR/BCL2/CASP3/TNF/VEGFA/EGF/HIF1A/MYC/CXCL10	12
BP	GO:2000278	regulation of DNA biosynthetic process	7/180	109/18866	8.41617e-05	0.000387706	0.000177374	PPARG/HSP90AB1/CDKN1A/MAPK1/TP53/MYC/GJA1	7
BP	GO:0051592	response to calcium ion	8/180	147/18866	8.48049e-05	0.000390248	0.000178537	CALM3/SCN5A/JUN/EGFR/CCND1/FOS/HSPA5/CAV1	8
BP	GO:0002092	positive regulation of receptor internalization	4/180	25/18866	8.66723e-05	0.000396707	0.000181491	VEGFA/EGF/SELE/INSR	4
BP	GO:0015874	norepinephrine transport	4/180	25/18866	8.66723e-05	0.000396707	0.000181491	ADRA2A/SLC6A2/SLC6A3/ADRA2C	4
BP	GO:0060330	regulation of response to interferon-gamma	4/180	25/18866	8.66723e-05	0.000396707	0.000181491	PPARG/HSP90AB1/STAT1/IFNG	4
BP	GO:0060334	regulation of interferon-gamma-mediated signaling pathway	4/180	25/18866	8.66723e-05	0.000396707	0.000181491	PPARG/HSP90AB1/STAT1/IFNG	4
BP	GO:0071677	positive regulation of mononuclear cell migration	4/180	25/18866	8.66723e-05	0.000396707	0.000181491	TNF/IL4/SERPINE1/CXCL10	4
BP	GO:0033077	T cell differentiation in thymus	6/180	76/18866	8.72407e-05	0.000398455	0.000182291	BCL2/TP53/SOD1/ERBB2/IL1B/IL1A	6
BP	GO:0033555	multicellular organismal response to stress	6/180	76/18866	8.72407e-05	0.000398455	0.000182291	DPP4/DRD1/BCL2/SLC6A2/ADRB1/GJA1	6
BP	GO:0010675	regulation of cellular carbohydrate metabolic process	8/180	148/18866	8.89307e-05	0.000405308	0.000185426	GSK3B/NCOA2/AKT1/TP53/INSR/PPARA/IGFBP3/IGF2	8
BP	GO:0071901	negative regulation of protein serine/threonine kinase activity	8/180	148/18866	8.89307e-05	0.000405308	0.000185426	CASP3/AKT1/CDKN1A/RB1/CAV1/IL1B/HSPB1/GSTP1	8
BP	GO:1901989	positive regulation of cell cycle phase transition	7/180	110/18866	8.91668e-05	0.000405951	0.00018572	EGFR/AKT1/CCND1/RB1/CDK1/CYP1A1/CCNB1	7
BP	GO:0001822	kidney development	11/180	283/18866	8.95474e-05	0.00040725	0.000186315	CA2/AKR1B1/BCL2/BAX/CASP9/MMP9/VEGFA/ODC1/STAT1/MYC/HAS2	11
BP	GO:0051972	regulation of telomerase activity	5/180	48/18866	9.18434e-05	0.000417248	0.000190889	PPARG/HSP90AB1/MAPK1/TP53/MYC	5
BP	GO:0007422	peripheral nervous system development	6/180	77/18866	9.38717e-05	0.000425108	0.000194484	RELA/AKT1/SOD1/CDK1/ERBB2/ERBB3	6
BP	GO:0014015	positive regulation of gliogenesis	6/180	77/18866	9.38717e-05	0.000425108	0.000194484	PPARG/RELA/TNF/IL6/IL1B/E2F1	6
BP	GO:0032413	negative regulation of ion transmembrane transporter activity	6/180	77/18866	9.38717e-05	0.000425108	0.000194484	CALM3/ADRA2A/MMP9/DRD3/CAV1/GSTM2	6
BP	GO:0034440	lipid oxidation	7/180	111/18866	9.44118e-05	0.000427101	0.000195396	PPARG/MAPK14/PPARD/AKT1/POR/ALOX5/PPARA	7
BP	GO:0032872	regulation of stress-activated MAPK cascade	10/180	237/18866	9.58943e-05	0.000433349	0.000198255	NCF1/TNF/EGFR/AKT1/VEGFA/MAPK1/MYC/IL1B/GSTP1/CD40LG	10
BP	GO:0010887	negative regulation of cholesterol storage	3/180	10/18866	9.75695e-05	0.00043814	0.000200447	PPARG/PPARD/PPARA	3
BP	GO:0019614	catechol-containing compound catabolic process	3/180	10/18866	9.75695e-05	0.00043814	0.000200447	MAOB/SLC6A3/MAOA	3
BP	GO:0032025	response to cobalt ion	3/180	10/18866	9.75695e-05	0.00043814	0.000200447	CASP9/CASP3/CASP8	3
BP	GO:0033083	regulation of immature T cell proliferation	3/180	10/18866	9.75695e-05	0.00043814	0.000200447	ERBB2/IL1B/IL1A	3
BP	GO:0042424	catecholamine catabolic process	3/180	10/18866	9.75695e-05	0.00043814	0.000200447	MAOB/SLC6A3/MAOA	3
BP	GO:0071394	cellular response to testosterone stimulus	3/180	10/18866	9.75695e-05	0.00043814	0.000200447	AR/ELK1/SPP1	3
BP	GO:0005976	polysaccharide metabolic process	7/180	112/18866	9.99054e-05	0.000448159	0.00020503	GSK3B/PYGM/AKT1/EGF/HAS2/INSR/IGF2	7
BP	GO:0000271	polysaccharide biosynthetic process	6/180	78/18866	0.000100898	0.000449475	0.000205632	GSK3B/AKT1/EGF/HAS2/INSR/IGF2	6
BP	GO:0002793	positive regulation of peptide secretion	9/180	193/18866	0.000101075	0.000449475	0.000205632	PPARD/ACHE/TNF/EGFR/IL6/HIF1A/GJA1/IFNG/IL1A	9
BP	GO:0021700	developmental maturation	11/180	287/18866	0.000101405	0.000449475	0.000205632	PGR/PPARG/AKR1B1/BCL2/MMP2/VEGFA/CDKN1A/RB1/HIF1A/CCNB1/RUNX2	11
BP	GO:0006692	prostanoid metabolic process	5/180	49/18866	0.000101496	0.000449475	0.000205632	PTGS1/PTGS2/IL1B/GSTP1/GSTM1	5
BP	GO:0006693	prostaglandin metabolic process	5/180	49/18866	0.000101496	0.000449475	0.000205632	PTGS1/PTGS2/IL1B/GSTP1/GSTM1	5
BP	GO:0031279	regulation of cyclase activity	5/180	49/18866	0.000101496	0.000449475	0.000205632	NOS2/MAPK14/DRD5/DRD3/NOS3	5
BP	GO:0035196	production of miRNAs involved in gene silencing by miRNA	5/180	49/18866	0.000101496	0.000449475	0.000205632	ESR1/TNF/EGFR/IL6/TP53	5
BP	GO:0090199	regulation of release of cytochrome c from mitochondria	5/180	49/18866	0.000101496	0.000449475	0.000205632	BAX/MMP9/AKT1/BCL2L1/TP53	5
BP	GO:0006309	apoptotic DNA fragmentation	4/180	26/18866	0.000101671	0.000449475	0.000205632	BAX/CASP3/IL6/HSF1	4
BP	GO:0035902	response to immobilization stress	4/180	26/18866	0.000101671	0.000449475	0.000205632	PPARG/CYP1A2/FOS/CYP1A1	4
BP	GO:0042730	fibrinolysis	4/180	26/18866	0.000101671	0.000449475	0.000205632	PLAU/PLAT/THBD/SERPINE1	4
BP	GO:0042737	drug catabolic process	4/180	26/18866	0.000101671	0.000449475	0.000205632	CYP3A4/CYP1A2/CYP2B6/NR1I2	4
BP	GO:1900739	regulation of protein insertion into mitochondrial membrane involved in apoptotic signaling pathway	4/180	26/18866	0.000101671	0.000449475	0.000205632	BCL2/CASP8/TP53/E2F1	4
BP	GO:1900740	positive regulation of protein insertion into mitochondrial membrane involved in apoptotic signaling pathway	4/180	26/18866	0.000101671	0.000449475	0.000205632	BCL2/CASP8/TP53/E2F1	4
BP	GO:0070302	regulation of stress-activated protein kinase signaling cascade	10/180	240/18866	0.000106374	0.000469784	0.000214924	NCF1/TNF/EGFR/AKT1/VEGFA/MAPK1/MYC/IL1B/GSTP1/CD40LG	10
BP	GO:1903169	regulation of calcium ion transmembrane transport	8/180	152/18866	0.000107136	0.000472659	0.000216239	CALM3/DRD1/BAX/ADRA2A/DRD3/CXCL11/CXCL10/GSTM2	8
BP	GO:0032411	positive regulation of transporter activity	7/180	114/18866	0.000111674	0.000488669	0.000223564	CALM3/ADRB2/PON1/HTR3A/CCL2/IFNG/GSTM2	7
BP	GO:0098693	regulation of synaptic vesicle cycle	7/180	114/18866	0.000111674	0.000488669	0.000223564	GSK3B/CALM3/DRD1/ADRA1A/CHRM2/PRKCB/SLC2A4	7
BP	GO:0001774	microglial cell activation	5/180	50/18866	0.000111908	0.000488669	0.000223564	JUN/TNF/IL4/IL6/IFNG	5
BP	GO:0002269	leukocyte activation involved in inflammatory response	5/180	50/18866	0.000111908	0.000488669	0.000223564	JUN/TNF/IL4/IL6/IFNG	5
BP	GO:0014009	glial cell proliferation	5/180	50/18866	0.000111908	0.000488669	0.000223564	CHRM1/TNF/IL6/IL1B/E2F1	5
BP	GO:0030195	negative regulation of blood coagulation	5/180	50/18866	0.000111908	0.000488669	0.000223564	PLAU/NOS3/PLAT/THBD/SERPINE1	5
BP	GO:0046850	regulation of bone remodeling	5/180	50/18866	0.000111908	0.000488669	0.000223564	CA2/PRKCA/EGFR/IL6/SPP1	5
BP	GO:0050873	brown fat cell differentiation	5/180	50/18866	0.000111908	0.000488669	0.000223564	PTGS2/MAPK14/ADRB2/ADRB1/SLC2A4	5
BP	GO:0097300	programmed necrotic cell death	5/180	50/18866	0.000111908	0.000488669	0.000223564	BAX/CASP8/TNF/TP53/CAV1	5
BP	GO:1904707	positive regulation of vascular associated smooth muscle cell proliferation	5/180	50/18866	0.000111908	0.000488669	0.000223564	JUN/MMP2/MMP9/TNF/GJA1	5
BP	GO:0016202	regulation of striated muscle tissue development	8/180	153/18866	0.000112139	0.000489179	0.000223797	MAPK14/BCL2/MAPK1/CDK1/GJA1/CCNB1/PPARA/ERBB3	8
BP	GO:0048678	response to axon injury	6/180	80/18866	0.000116202	0.000505354	0.000231197	BCL2/BAX/JUN/SOD1/CDK1/SPP1	6
BP	GO:0055021	regulation of cardiac muscle tissue growth	6/180	80/18866	0.000116202	0.000505354	0.000231197	MAPK14/MAPK1/CDK1/GJA1/CCNB1/PPARA	6
BP	GO:2000300	regulation of synaptic vesicle exocytosis	6/180	80/18866	0.000116202	0.000505354	0.000231197	GSK3B/CALM3/DRD1/ADRA1A/CHRM2/PRKCB	6
BP	GO:0072001	renal system development	11/180	292/18866	0.000118091	0.000512079	0.000234273	CA2/AKR1B1/BCL2/BAX/CASP9/MMP9/VEGFA/ODC1/STAT1/MYC/HAS2	11
BP	GO:0006694	steroid biosynthetic process	9/180	197/18866	0.000118143	0.000512079	0.000234273	AKR1B1/TNF/CYP3A4/POR/SOD1/ACACA/CYP1A1/IL1B/IFNG	9
BP	GO:0002026	regulation of the force of heart contraction	4/180	27/18866	0.000118467	0.000512079	0.000234273	ADRA1A/ADRB1/CAV1/NOS3	4
BP	GO:0006706	steroid catabolic process	4/180	27/18866	0.000118467	0.000512079	0.000234273	CYP3A4/CYP1A2/SULT1E1/SPP1	4
BP	GO:0033081	regulation of T cell differentiation in thymus	4/180	27/18866	0.000118467	0.000512079	0.000234273	SOD1/ERBB2/IL1B/IL1A	4
BP	GO:0045672	positive regulation of osteoclast differentiation	4/180	27/18866	0.000118467	0.000512079	0.000234273	CA2/TNF/FOS/IFNG	4
BP	GO:1900047	negative regulation of hemostasis	5/180	51/18866	0.000123121	0.000531658	0.000243231	PLAU/NOS3/PLAT/THBD/SERPINE1	5
BP	GO:0033238	regulation of cellular amine metabolic process	6/180	81/18866	0.000124515	0.000536184	0.000245301	MAOB/DRD1/SLC6A3/ODC1/NQO1/PSMD3	6
BP	GO:0051279	regulation of release of sequestered calcium ion into cytosol	6/180	81/18866	0.000124515	0.000536184	0.000245301	CALM3/DRD1/BAX/CXCL11/CXCL10/GSTM2	6
BP	GO:0030518	intracellular steroid hormone receptor signaling pathway	7/180	116/18866	0.000124545	0.000536184	0.000245301	PGR/ESR1/AR/ESR2/NR3C2/PARP1/NR3C1	7
BP	GO:1901861	regulation of muscle tissue development	8/180	156/18866	0.000128322	0.000551887	0.000252485	MAPK14/BCL2/MAPK1/CDK1/GJA1/CCNB1/PPARA/ERBB3	8
BP	GO:0033079	immature T cell proliferation	3/180	11/18866	0.000133217	0.000569259	0.000260433	ERBB2/IL1B/IL1A	3
BP	GO:0033197	response to vitamin E	3/180	11/18866	0.000133217	0.000569259	0.000260433	PPARG/CCND1/COL1A1	3
BP	GO:0033483	gas homeostasis	3/180	11/18866	0.000133217	0.000569259	0.000260433	HIF1A/CAV1/GSTP1	3
BP	GO:0042135	neurotransmitter catabolic process	3/180	11/18866	0.000133217	0.000569259	0.000260433	ACHE/MAOB/MAOA	3
BP	GO:0043619	regulation of transcription from RNA polymerase II promoter in response to oxidative stress	3/180	11/18866	0.000133217	0.000569259	0.000260433	HIF1A/HMOX1/NFE2L2	3
BP	GO:1903800	positive regulation of production of miRNAs involved in gene silencing by miRNA	3/180	11/18866	0.000133217	0.000569259	0.000260433	EGFR/IL6/TP53	3
BP	GO:1902930	regulation of alcohol biosynthetic process	6/180	82/18866	0.000133293	0.000569259	0.000260433	TNF/POR/SOD1/ACACA/IL1B/IFNG	6
BP	GO:0048634	regulation of muscle organ development	8/180	157/18866	0.000134126	0.000572245	0.000261799	MAPK14/BCL2/MAPK1/CDK1/GJA1/CCNB1/PPARA/ERBB3	8
BP	GO:0071622	regulation of granulocyte chemotaxis	5/180	52/18866	0.000135175	0.000575569	0.00026332	MAPK14/DPP4/IL4/MAPK1/CXCL8	5
BP	GO:2001258	negative regulation of cation channel activity	5/180	52/18866	0.000135175	0.000575569	0.00026332	CALM3/MMP9/DRD3/CAV1/GSTM2	5
BP	GO:0010460	positive regulation of heart rate	4/180	28/18866	0.000137186	0.000580665	0.000265651	ADRA1A/ADRA1B/ADRB1/ADRA1D	4
BP	GO:0033598	mammary gland epithelial cell proliferation	4/180	28/18866	0.000137186	0.000580665	0.000265651	ESR1/BAX/CCND1/MAPK1	4
BP	GO:0045932	negative regulation of muscle contraction	4/180	28/18866	0.000137186	0.000580665	0.000265651	PTGS2/ADRB2/ADRA2C/SOD1	4
BP	GO:0071280	cellular response to copper ion	4/180	28/18866	0.000137186	0.000580665	0.000265651	CYP1A2/CYP1A1/NFE2L2/HSF1	4
BP	GO:0095500	acetylcholine receptor signaling pathway	4/180	28/18866	0.000137186	0.000580665	0.000265651	CHRM3/CHRM1/CHRM2/OPRM1	4
BP	GO:1902932	positive regulation of alcohol biosynthetic process	4/180	28/18866	0.000137186	0.000580665	0.000265651	TNF/POR/IL1B/IFNG	4
BP	GO:0035051	cardiocyte differentiation	8/180	158/18866	0.000140146	0.000592604	0.000271113	ADRA1A/RXRA/EGFR/VEGFA/MAPK1/CDK1/CCNB1/PPARA	8
BP	GO:0055117	regulation of cardiac muscle contraction	6/180	83/18866	0.000142555	0.000602195	0.000275501	CALM3/SCN5A/ADRA1A/ADRA1B/CAV1/GSTM2	6
BP	GO:0032731	positive regulation of interleukin-1 beta production	5/180	53/18866	0.000148111	0.000624434	0.000285675	CASP8/TNF/IL6/HSPB1/IFNG	5
BP	GO:0045661	regulation of myoblast differentiation	5/180	53/18866	0.000148111	0.000624434	0.000285675	MAPK14/PPARD/TNF/CXCL10/IGFBP3	5
BP	GO:0002683	negative regulation of immune system process	14/180	463/18866	0.000148378	0.000624941	0.000285907	PPARG/DPP4/CASP3/TNF/IL4/AKT1/NFKBIA/ERBB2/HMOX1/MYC/CCL2/NFE2L2/COL3A1/IRF1	14
BP	GO:0051588	regulation of neurotransmitter transport	7/180	120/18866	0.000153906	0.000647588	0.000296268	GSK3B/CALM3/DRD1/ADRA1A/CHRM2/DRD3/PRKCB	7
BP	GO:0001782	B cell homeostasis	4/180	29/18866	0.000157956	0.000662671	0.000303169	BCL2/BAX/CASP3/HIF1A	4
BP	GO:0007263	nitric oxide mediated signal transduction	4/180	29/18866	0.000157956	0.000662671	0.000303169	NOS2/EGFR/VEGFA/NOS3	4
BP	GO:0019048	modulation by virus of host process	4/180	29/18866	0.000157956	0.000662671	0.000303169	CASP8/RXRA/BCL2L1/INSR	4
BP	GO:0071560	cellular response to transforming growth factor beta stimulus	10/180	252/18866	0.000158545	0.000664489	0.000304	HSP90AB1/JUN/FOS/TP53/HSPA5/CAV1/COL1A1/PARP1/COL3A1/NR3C1	10
BP	GO:0035966	response to topologically incorrect protein	9/180	205/18866	0.000159578	0.000668165	0.000305682	HSP90AB1/BAX/CCND1/HSPA5/CCL2/CXCL8/HSPB1/NFE2L2/HSF1	9
BP	GO:0006749	glutathione metabolic process	5/180	54/18866	0.000161974	0.000675906	0.000309223	SOD1/GSTP1/NFE2L2/GSTM1/GSTM2	5
BP	GO:0031050	dsRNA processing	5/180	54/18866	0.000161974	0.000675906	0.000309223	ESR1/TNF/EGFR/IL6/TP53	5
BP	GO:0070918	production of small RNA involved in gene silencing by RNA	5/180	54/18866	0.000161974	0.000675906	0.000309223	ESR1/TNF/EGFR/IL6/TP53	5
BP	GO:0032612	interleukin-1 production	7/180	121/18866	0.000162059	0.000675906	0.000309223	CASP8/TNF/IL6/IL1B/HSPB1/IFNG/GSTP1	7
BP	GO:0045844	positive regulation of striated muscle tissue development	6/180	85/18866	0.000162605	0.000676859	0.000309659	MAPK14/BCL2/MAPK1/CDK1/CCNB1/ERBB3	6
BP	GO:0048636	positive regulation of muscle organ development	6/180	85/18866	0.000162605	0.000676859	0.000309659	MAPK14/BCL2/MAPK1/CDK1/CCNB1/ERBB3	6
BP	GO:0042594	response to starvation	9/180	206/18866	0.000165519	0.000688322	0.000314904	PPARG/BCL2/JUN/CDKN1A/MAPK1/TP53/HSPA5/NFE2L2/PPARA	9
BP	GO:1990266	neutrophil migration	7/180	122/18866	0.000170558	0.000708589	0.000324175	DPP4/IL1B/CCL2/CXCL8/CXCL11/CXCL2/CXCL10	7
BP	GO:0034284	response to monosaccharide	9/180	207/18866	0.000171644	0.000711715	0.000325606	PTGS2/PPARD/CASP3/ADRA2A/RAF1/HIF1A/GJA1/ICAM1/GSTP1	9
BP	GO:0046890	regulation of lipid biosynthetic process	9/180	207/18866	0.000171644	0.000711715	0.000325606	PTGS2/TNF/AKT1/EIF6/POR/SOD1/ACACA/IL1B/IFNG	9
BP	GO:0001776	leukocyte homeostasis	6/180	86/18866	0.000173432	0.000713265	0.000326315	BCL2/BAX/CASP3/AKT1/IL6/HIF1A	6
BP	GO:0006112	energy reserve metabolic process	6/180	86/18866	0.000173432	0.000713265	0.000326315	GSK3B/PYGM/AKT1/MYC/INSR/IGF2	6
BP	GO:0006919	activation of cysteine-type endopeptidase activity involved in apoptotic process	6/180	86/18866	0.000173432	0.000713265	0.000326315	PPARG/BAX/CASP9/CASP8/TNF/F3	6
BP	GO:0034637	cellular carbohydrate biosynthetic process	6/180	86/18866	0.000173432	0.000713265	0.000326315	GSK3B/AKR1B1/AKT1/HAS2/INSR/IGF2	6
BP	GO:0042509	regulation of tyrosine phosphorylation of STAT protein	6/180	86/18866	0.000173432	0.000713265	0.000326315	TNF/IL4/IL6/CAV1/IFNG/HSF1	6
BP	GO:0045445	myoblast differentiation	6/180	86/18866	0.000173432	0.000713265	0.000326315	MAPK14/PPARD/TNF/RB1/CXCL10/IGFBP3	6
BP	GO:1901863	positive regulation of muscle tissue development	6/180	86/18866	0.000173432	0.000713265	0.000326315	MAPK14/BCL2/MAPK1/CDK1/CCNB1/ERBB3	6
BP	GO:0009267	cellular response to starvation	8/180	163/18866	0.000173686	0.000713265	0.000326315	BCL2/JUN/CDKN1A/MAPK1/TP53/HSPA5/NFE2L2/PPARA	8
BP	GO:0031214	biomineral tissue development	8/180	163/18866	0.000173686	0.000713265	0.000326315	PTGS2/ADRB2/HIF1A/NOS3/COL1A1/ALOX5/PPARA/SPP1	8
BP	GO:0110148	biomineralization	8/180	163/18866	0.000173686	0.000713265	0.000326315	PTGS2/ADRB2/HIF1A/NOS3/COL1A1/ALOX5/PPARA/SPP1	8
BP	GO:0006983	ER overload response	3/180	12/18866	0.000176377	0.000722232	0.000330417	GSK3B/TP53/HSPA5	3
BP	GO:0042178	xenobiotic catabolic process	3/180	12/18866	0.000176377	0.000722232	0.000330417	CYP1A1/GSTM1/GSTM2	3
BP	GO:1902510	regulation of apoptotic DNA fragmentation	3/180	12/18866	0.000176377	0.000722232	0.000330417	BAX/IL6/HSF1	3
BP	GO:0050819	negative regulation of coagulation	5/180	55/18866	0.000176806	0.000723299	0.000330905	PLAU/NOS3/PLAT/THBD/SERPINE1	5
BP	GO:0031589	cell-substrate adhesion	12/180	359/18866	0.000178251	0.000728512	0.00033329	GSK3B/KDR/PPARD/BCL2/PLAU/VEGFA/VCAM1/SERPINE1/COL1A1/HAS2/COL3A1/RASA1	12
BP	GO:0005979	regulation of glycogen biosynthetic process	4/180	30/18866	0.000180906	0.000735844	0.000336645	GSK3B/AKT1/INSR/IGF2	4
BP	GO:0007271	synaptic transmission, cholinergic	4/180	30/18866	0.000180906	0.000735844	0.000336645	ACHE/CHRM3/CHRNA2/NQO1	4
BP	GO:0010962	regulation of glucan biosynthetic process	4/180	30/18866	0.000180906	0.000735844	0.000336645	GSK3B/AKT1/INSR/IGF2	4
BP	GO:1905144	response to acetylcholine	4/180	30/18866	0.000180906	0.000735844	0.000336645	CHRM3/CHRM1/CHRM2/OPRM1	4
BP	GO:1905145	cellular response to acetylcholine	4/180	30/18866	0.000180906	0.000735844	0.000336645	CHRM3/CHRM1/CHRM2/OPRM1	4
BP	GO:0046165	alcohol biosynthetic process	8/180	164/18866	0.000181128	0.000736049	0.000336738	AKR1B1/TNF/CYP3A4/POR/SOD1/ACACA/IL1B/IFNG	8
BP	GO:0055072	iron ion homeostasis	6/180	87/18866	0.000184821	0.00074963	0.000342952	SOD1/HIF1A/HMOX1/MYC/IFNG/ABCG2	6
BP	GO:0060420	regulation of heart growth	6/180	87/18866	0.000184821	0.00074963	0.000342952	MAPK14/MAPK1/CDK1/GJA1/CCNB1/PPARA	6
BP	GO:0071559	response to transforming growth factor beta	10/180	258/18866	0.000191833	0.000777332	0.000355625	HSP90AB1/JUN/FOS/TP53/HSPA5/CAV1/COL1A1/PARP1/COL3A1/NR3C1	10
BP	GO:0060688	regulation of morphogenesis of a branching structure	5/180	56/18866	0.000192653	0.000779917	0.000356808	ESR1/AR/RXRA/TNF/VEGFA	5
BP	GO:0014068	positive regulation of phosphatidylinositol 3-kinase signaling	6/180	88/18866	0.000196793	0.000792952	0.000362771	KDR/PPARD/NCF1/TNF/INSR/ERBB3	6
BP	GO:0032410	negative regulation of transporter activity	6/180	88/18866	0.000196793	0.000792952	0.000362771	CALM3/ADRA2A/MMP9/DRD3/CAV1/GSTM2	6
BP	GO:0046889	positive regulation of lipid biosynthetic process	6/180	88/18866	0.000196793	0.000792952	0.000362771	PTGS2/TNF/AKT1/POR/IL1B/IFNG	6
BP	GO:0070098	chemokine-mediated signaling pathway	6/180	88/18866	0.000196793	0.000792952	0.000362771	HIF1A/CCL2/CXCL8/CXCL11/CXCL2/CXCL10	6
BP	GO:1903531	negative regulation of secretion by cell	8/180	166/18866	0.0001968	0.000792952	0.000362771	MAOB/OPRM1/ADRA2A/ADRA2C/DRD3/HMOX1/GJA1/IL1B	8
BP	GO:0001952	regulation of cell-matrix adhesion	7/180	125/18866	0.000198244	0.000796515	0.000364401	GSK3B/KDR/BCL2/PLAU/VEGFA/SERPINE1/RASA1	7
BP	GO:0003014	renal system process	7/180	125/18866	0.000198244	0.000796515	0.000364401	AKR1B1/ADRA1A/BCL2/DRD3/GJA1/HAS2/CLDN4	7
BP	GO:0035270	endocrine system development	7/180	125/18866	0.000198244	0.000796515	0.000364401	GSK3B/SLC6A3/AKT1/MAPK1/IL6/RAF1/INSR	7
BP	GO:0046034	ATP metabolic process	11/180	311/18866	0.000204567	0.000821151	0.000375672	IL4/EIF6/TP53/HIF1A/CDK1/CCNB1/IFNG/PARP1/INSR/PPARA/HK2	11
BP	GO:0030278	regulation of ossification	9/180	212/18866	0.000205176	0.000822821	0.000376436	MAPK14/ADRB2/BCL2/TNF/MAPK1/IL6/HIF1A/ALOX5/RUNX2	9
BP	GO:0045737	positive regulation of cyclin-dependent protein serine/threonine kinase activity	4/180	31/18866	0.000206167	0.000824477	0.000377194	EGFR/AKT1/CCND1/CCNB1	4
BP	GO:0045940	positive regulation of steroid metabolic process	4/180	31/18866	0.000206167	0.000824477	0.000377194	TNF/POR/IL1B/IFNG	4
BP	GO:0071549	cellular response to dexamethasone stimulus	4/180	31/18866	0.000206167	0.000824477	0.000377194	CASP9/EGFR/ICAM1/NR3C1	4
BP	GO:0007260	tyrosine phosphorylation of STAT protein	6/180	89/18866	0.000209368	0.0008357	0.000382328	TNF/IL4/IL6/CAV1/IFNG/HSF1	6
BP	GO:0002090	regulation of receptor internalization	5/180	57/18866	0.00020956	0.0008357	0.000382328	DRD3/VEGFA/EGF/SELE/INSR	5
BP	GO:0071398	cellular response to fatty acid	5/180	57/18866	0.00020956	0.0008357	0.000382328	PPARG/AKT1/ACACA/CCNB1/E2F1	5
BP	GO:0042058	regulation of epidermal growth factor receptor signaling pathway	6/180	90/18866	0.000222568	0.000885922	0.000405304	NCF1/ADRA2A/MMP9/EGFR/AKT1/EGF	6
BP	GO:0043470	regulation of carbohydrate catabolic process	6/180	90/18866	0.000222568	0.000885922	0.000405304	EIF6/TP53/HIF1A/IFNG/INSR/PPARA	6
BP	GO:0031294	lymphocyte costimulation	5/180	58/18866	0.000227574	0.000897517	0.000410609	DPP4/IL4/AKT1/CAV1/CD40LG	5
BP	GO:1903749	positive regulation of establishment of protein localization to mitochondrion	5/180	58/18866	0.000227574	0.000897517	0.000410609	BCL2/CASP8/TP53/E2F1/NPEPPS	5
BP	GO:0002674	negative regulation of acute inflammatory response	3/180	13/18866	0.000227682	0.000897517	0.000410609	PPARG/IL4/GSTP1	3
BP	GO:0010745	negative regulation of macrophage derived foam cell differentiation	3/180	13/18866	0.000227682	0.000897517	0.000410609	PPARG/NFKBIA/PPARA	3
BP	GO:0016264	gap junction assembly	3/180	13/18866	0.000227682	0.000897517	0.000410609	CAV1/GJA1/IL1B	3
BP	GO:0019336	phenol-containing compound catabolic process	3/180	13/18866	0.000227682	0.000897517	0.000410609	MAOB/SLC6A3/MAOA	3
BP	GO:0030656	regulation of vitamin metabolic process	3/180	13/18866	0.000227682	0.000897517	0.000410609	TNF/IL1B/IFNG	3
BP	GO:0045741	positive regulation of epidermal growth factor-activated receptor activity	3/180	13/18866	0.000227682	0.000897517	0.000410609	NCF1/ADRA2A/EGF	3
BP	GO:0061043	regulation of vascular wound healing	3/180	13/18866	0.000227682	0.000897517	0.000410609	TNF/SERPINE1/ALOX5	3
BP	GO:1902947	regulation of tau-protein kinase activity	3/180	13/18866	0.000227682	0.000897517	0.000410609	HSP90AB1/RB1/IFNG	3
BP	GO:0070374	positive regulation of ERK1 and ERK2 cascade	9/180	215/18866	0.000227791	0.000897517	0.000410609	KDR/ADRA1A/OPRM1/JUN/PRKCA/TNF/EGFR/ICAM1/CCL2	9
BP	GO:0045861	negative regulation of proteolysis	12/180	369/18866	0.000229465	0.000903281	0.000413246	PTGS2/HSP90AB1/MMP9/TNF/AKT1/VEGFA/TP53/POR/RAF1/BIRC5/PLAT/SERPINE1	12
BP	GO:0051968	positive regulation of synaptic transmission, glutamatergic	4/180	32/18866	0.000233874	0.000918945	0.000420412	PTGS2/DRD1/EGFR/CCL2	4
BP	GO:0097421	liver regeneration	4/180	32/18866	0.000233874	0.000918945	0.000420412	EGFR/CCND1/IL6/HMOX1	4
BP	GO:0042475	odontogenesis of dentin-containing tooth	6/180	91/18866	0.000236416	0.000928078	0.000424591	CA2/SCN5A/BAX/SERPINE1/PPARA/RUNX2	6
BP	GO:0034101	erythrocyte homeostasis	7/180	129/18866	0.00024069	0.000943986	0.000431869	MAPK14/CASP3/VEGFA/RB1/HIF1A/STAT1/HMOX1	7
BP	GO:0051302	regulation of cell division	8/180	171/18866	0.00024091	0.000943986	0.000431869	CALM3/DRD3/VEGFA/BCL2L1/MYC/IL1B/IL1A/IGF2	8
BP	GO:0010810	regulation of cell-substrate adhesion	9/180	217/18866	0.000243989	0.000955175	0.000436988	GSK3B/KDR/BCL2/PLAU/VEGFA/SERPINE1/COL1A1/HAS2/RASA1	9
BP	GO:0046456	icosanoid biosynthetic process	5/180	59/18866	0.000246743	0.00096331	0.000440709	PTGS1/PTGS2/LTA4H/IL1B/ALOX5	5
BP	GO:0060043	regulation of cardiac muscle cell proliferation	5/180	59/18866	0.000246743	0.00096331	0.000440709	MAPK14/MAPK1/CDK1/GJA1/CCNB1	5
BP	GO:0071385	cellular response to glucocorticoid stimulus	5/180	59/18866	0.000246743	0.00096331	0.000440709	CASP9/EGFR/ICAM1/GSTP1/NR3C1	5
BP	GO:1905897	regulation of response to endoplasmic reticulum stress	6/180	92/18866	0.000250932	0.000978773	0.000447784	BAX/BCL2L1/HSPA5/CAV1/ALOX5/NFE2L2	6
BP	GO:0021543	pallium development	8/180	173/18866	0.000260681	0.00101587	0.000464756	GSK3B/NCOA1/DRD1/BAX/CASP3/EGFR/HIF1A/COL3A1	8
BP	GO:0040018	positive regulation of multicellular organism growth	4/180	33/18866	0.000264161	0.00102663	0.000469677	BCL2/SLC6A3/HSF1/IGF2	4
BP	GO:0120255	olefinic compound biosynthetic process	4/180	33/18866	0.000264161	0.00102663	0.000469677	ALOX5/GSTP1/GSTM1/GSTM2	4
BP	GO:1902003	regulation of amyloid-beta formation	4/180	33/18866	0.000264161	0.00102663	0.000469677	RELA/CASP3/TNF/IFNG	4
BP	GO:0044106	cellular amine metabolic process	7/180	131/18866	0.000264501	0.00102701	0.000469854	MAOB/DRD1/SLC6A3/MAOA/ODC1/NQO1/PSMD3	7
BP	GO:0002532	production of molecular mediator involved in inflammatory response	6/180	93/18866	0.000266141	0.00102964	0.000471055	NOS2/MAPK14/TNF/IL6/SERPINE1/ALOX5	6
BP	GO:0032677	regulation of interleukin-8 production	6/180	93/18866	0.000266141	0.00102964	0.000471055	RELA/TNF/IL6/F3/IL1B/SERPINE1	6
BP	GO:0045185	maintenance of protein location	6/180	93/18866	0.000266141	0.00102964	0.000471055	AKT1/NFKBIA/HSPA5/CAV1/GJA1/HK2	6
BP	GO:0061097	regulation of protein tyrosine kinase activity	6/180	93/18866	0.000266141	0.00102964	0.000471055	NCF1/ADRA1A/ADRA2A/EGF/CAV1/ERBB3	6
BP	GO:0032732	positive regulation of interleukin-1 production	5/180	60/18866	0.000267114	0.00103061	0.000471497	CASP8/TNF/IL6/HSPB1/IFNG	5
BP	GO:0050994	regulation of lipid catabolic process	5/180	60/18866	0.000267114	0.00103061	0.000471497	ADRA2A/TNF/AKT1/IL1B/PPARA	5
BP	GO:0061098	positive regulation of protein tyrosine kinase activity	5/180	60/18866	0.000267114	0.00103061	0.000471497	NCF1/ADRA1A/ADRA2A/EGF/ERBB3	5
BP	GO:0042476	odontogenesis	7/180	132/18866	0.000277098	0.00106816	0.000488679	CA2/SCN5A/BAX/SERPINE1/COL1A1/PPARA/RUNX2	7
BP	GO:0010660	regulation of muscle cell apoptotic process	6/180	94/18866	0.000282065	0.00108633	0.00049699	PPARG/TP53/HMOX1/IFNG/NFE2L2/HSF1	6
BP	GO:0006839	mitochondrial transport	10/180	271/18866	0.000284497	0.00109471	0.000500825	GSK3B/BCL2/BAX/CASP8/BCL2L1/TP53/ACACA/E2F1/NPEPPS/HK2	10
BP	GO:0010649	regulation of cell communication by electrical coupling	3/180	14/18866	0.000287747	0.00110324	0.000504729	CALM3/CAV1/GJA1	3
BP	GO:0030213	hyaluronan biosynthetic process	3/180	14/18866	0.000287747	0.00110324	0.000504729	EGF/IL1B/HAS2	3
BP	GO:1902894	negative regulation of pri-miRNA transcription by RNA polymerase II	3/180	14/18866	0.000287747	0.00110324	0.000504729	PPARD/RELA/PPARA	3
BP	GO:1903624	regulation of DNA catabolic process	3/180	14/18866	0.000287747	0.00110324	0.000504729	BAX/IL6/HSF1	3
BP	GO:0033013	tetrapyrrole metabolic process	5/180	61/18866	0.000288737	0.00110506	0.000505558	PRSS1/CTRB1/CYP1A2/HMOX1/CYP1A1	5
BP	GO:0033619	membrane protein proteolysis	5/180	61/18866	0.000288737	0.00110506	0.000505558	RELA/ADRA2A/TNF/IL1B/IFNG	5
BP	GO:0016241	regulation of macroautophagy	8/180	176/18866	0.000292813	0.00111966	0.000512237	KDR/ADRB2/CASP3/IL4/AKT1/TP53/HIF1A/HMOX1	8
BP	GO:0000737	DNA catabolic process, endonucleolytic	4/180	34/18866	0.000297166	0.00113225	0.000517999	BAX/CASP3/IL6/HSF1	4
BP	GO:0032148	activation of protein kinase B activity	4/180	34/18866	0.000297166	0.00113225	0.000517999	ADRA2A/ADRA2C/AKT1/INSR	4
BP	GO:0035633	maintenance of blood-brain barrier	4/180	34/18866	0.000297166	0.00113225	0.000517999	PTGS2/VEGFA/IL6/GJA1	4
BP	GO:0046685	response to arsenic-containing substance	4/180	34/18866	0.000297166	0.00113225	0.000517999	CDKN1A/HMOX1/CYP1A1/HSF1	4
BP	GO:0006260	DNA replication	10/180	273/18866	0.000301626	0.00114822	0.000525304	CDK2/CCNA2/CHEK1/JUN/EGFR/EGF/TP53/TOP1/CDK1/CHEK2	10
BP	GO:0002260	lymphocyte homeostasis	5/180	62/18866	0.000311662	0.00118221	0.000540856	BCL2/BAX/CASP3/AKT1/HIF1A	5
BP	GO:0030888	regulation of B cell proliferation	5/180	62/18866	0.000311662	0.00118221	0.000540856	BCL2/CASP3/IL4/CDKN1A/AHR	5
BP	GO:0055025	positive regulation of cardiac muscle tissue development	5/180	62/18866	0.000311662	0.00118221	0.000540856	MAPK14/MAPK1/CDK1/CCNB1/ERBB3	5
BP	GO:0071384	cellular response to corticosteroid stimulus	5/180	62/18866	0.000311662	0.00118221	0.000540856	CASP9/EGFR/ICAM1/GSTP1/NR3C1	5
BP	GO:0003158	endothelium development	7/180	135/18866	0.000317809	0.00120446	0.000551034	KDR/TNF/VEGFA/GJA1/ICAM1/IL1B/CXCL10	7
BP	GO:0006898	receptor-mediated endocytosis	11/180	328/18866	0.000322601	0.00122154	0.000558847	ACHE/ADRB2/IL4/DRD3/VEGFA/EGF/CAV1/SELE/CXCL8/SERPINE1/INSR	11
BP	GO:1901020	negative regulation of calcium ion transmembrane transporter activity	4/180	35/18866	0.000333027	0.0012599	0.000576398	CALM3/ADRA2A/DRD3/GSTM2	4
BP	GO:0006163	purine nucleotide metabolic process	13/180	442/18866	0.000334339	0.0012605	0.000576672	NOS2/PDE10A/IL4/EIF6/HIF1A/ACACA/NOS3/SULT1E1/IFNG/PARP1/INSR/PPARA/HK2	13
BP	GO:0032651	regulation of interleukin-1 beta production	6/180	97/18866	0.000334364	0.0012605	0.000576672	CASP8/TNF/IL6/HSPB1/IFNG/GSTP1	6
BP	GO:1990868	response to chemokine	6/180	97/18866	0.000334364	0.0012605	0.000576672	HIF1A/CCL2/CXCL8/CXCL11/CXCL2/CXCL10	6
BP	GO:1990869	cellular response to chemokine	6/180	97/18866	0.000334364	0.0012605	0.000576672	HIF1A/CCL2/CXCL8/CXCL11/CXCL2/CXCL10	6
BP	GO:0046622	positive regulation of organ growth	5/180	63/18866	0.00033594	0.00126532	0.000578879	MAPK14/AKT1/MAPK1/CDK1/CCNB1	5
BP	GO:0030183	B cell differentiation	7/180	137/18866	0.000347519	0.00130778	0.000598304	BCL2/BAX/IL4/IL6/TP53/VCAM1/CD40LG	7
BP	GO:0006942	regulation of striated muscle contraction	6/180	98/18866	0.000353388	0.00132521	0.000606275	CALM3/SCN5A/ADRA1A/ADRA1B/CAV1/GSTM2	6
BP	GO:0010657	muscle cell apoptotic process	6/180	98/18866	0.000353388	0.00132521	0.000606275	PPARG/TP53/HMOX1/IFNG/NFE2L2/HSF1	6
BP	GO:0030316	osteoclast differentiation	6/180	98/18866	0.000353388	0.00132521	0.000606275	CA2/MAPK14/TNF/IL4/FOS/IFNG	6
BP	GO:0050810	regulation of steroid biosynthetic process	6/180	98/18866	0.000353388	0.00132521	0.000606275	TNF/POR/SOD1/ACACA/IL1B/IFNG	6
BP	GO:0044849	estrous cycle	3/180	15/18866	0.000357164	0.00133235	0.000609545	NCOA1/OPRM1/HAS2	3
BP	GO:0045651	positive regulation of macrophage differentiation	3/180	15/18866	0.000357164	0.00133235	0.000609545	CASP8/PRKCA/RB1	3
BP	GO:0060134	prepulse inhibition	3/180	15/18866	0.000357164	0.00133235	0.000609545	DRD1/SLC6A3/DRD3	3
BP	GO:1901550	regulation of endothelial cell development	3/180	15/18866	0.000357164	0.00133235	0.000609545	TNF/VEGFA/IL1B	3
BP	GO:1903140	regulation of establishment of endothelial barrier	3/180	15/18866	0.000357164	0.00133235	0.000609545	TNF/VEGFA/IL1B	3
BP	GO:2001028	positive regulation of endothelial cell chemotaxis	3/180	15/18866	0.000357164	0.00133235	0.000609545	KDR/VEGFA/HSPB1	3
BP	GO:0032507	maintenance of protein location in cell	5/180	64/18866	0.000361622	0.00134546	0.000615542	AKT1/HSPA5/CAV1/GJA1/HK2	5
BP	GO:0070265	necrotic cell death	5/180	64/18866	0.000361622	0.00134546	0.000615542	BAX/CASP8/TNF/TP53/CAV1	5
BP	GO:1900449	regulation of glutamate receptor signaling pathway	5/180	64/18866	0.000361622	0.00134546	0.000615542	GRIA2/ADRB2/OPRM1/CCL2/IFNG	5
BP	GO:0048762	mesenchymal cell differentiation	9/180	229/18866	0.00036255	0.00134774	0.000616584	GSK3B/BCL2/MAPK1/IL6/HIF1A/STAT1/IL1B/COL1A1/HAS2	9
BP	GO:0070873	regulation of glycogen metabolic process	4/180	36/18866	0.000371882	0.00138003	0.000631357	GSK3B/AKT1/INSR/IGF2	4
BP	GO:2000310	regulation of NMDA receptor activity	4/180	36/18866	0.000371882	0.00138003	0.000631357	GRIA2/OPRM1/CCL2/IFNG	4
BP	GO:0007160	cell-matrix adhesion	9/180	230/18866	0.000374269	0.00138768	0.000634858	GSK3B/KDR/BCL2/PLAU/VEGFA/VCAM1/SERPINE1/COL3A1/RASA1	9
BP	GO:0001649	osteoblast differentiation	9/180	231/18866	0.000386298	0.00143104	0.000654695	ACHE/TNF/AKT1/IL6/COL1A1/SPP1/RUNX2/IGFBP3/IGF2	9
BP	GO:0060968	regulation of gene silencing	7/180	140/18866	0.000396219	0.00146653	0.000670927	ESR1/PPARG/CDK2/TNF/EGFR/IL6/TP53	7
BP	GO:0016579	protein deubiquitination	10/180	283/18866	0.000400761	0.00148205	0.000678032	ESR1/AR/CCNA2/ADRB2/TP53/NFKBIA/HIF1A/CDK1/MYC/PSMD3	10
BP	GO:0001889	liver development	7/180	141/18866	0.000413613	0.00152396	0.000697201	RELA/JUN/EGFR/CCND1/IL6/HMOX1/CYP1A1	7
BP	GO:0007586	digestion	7/180	141/18866	0.000413613	0.00152396	0.000697201	PRSS1/CHRM3/CHRM1/ADRA2A/CTRB1/DRD3/PTGER3	7
BP	GO:0030212	hyaluronan metabolic process	4/180	37/18866	0.000413874	0.00152396	0.000697201	AKT1/EGF/IL1B/HAS2	4
BP	GO:0090050	positive regulation of cell migration involved in sprouting angiogenesis	4/180	37/18866	0.000413874	0.00152396	0.000697201	PTGS2/KDR/VEGFA/HMOX1	4
BP	GO:0097242	amyloid-beta clearance	4/180	37/18866	0.000413874	0.00152396	0.000697201	TNF/IL4/IFNG/INSR	4
BP	GO:0044264	cellular polysaccharide metabolic process	6/180	101/18866	0.000415584	0.00152894	0.00069948	GSK3B/PYGM/AKT1/HAS2/INSR/IGF2	6
BP	GO:0032922	circadian regulation of gene expression	5/180	66/18866	0.000417413	0.00153434	0.000701953	NCOA2/DRD3/TOP1/AHR/PPARA	5
BP	GO:0007292	female gamete generation	7/180	142/18866	0.000431613	0.00158518	0.00072521	PGR/PTGS2/BCL2/NOS3/CCNB1/TOP2A/HSF1	7
BP	GO:0019372	lipoxygenase pathway	3/180	16/18866	0.000436509	0.0015963	0.0007303	PTGS2/PON1/ALOX5	3
BP	GO:0045725	positive regulation of glycogen biosynthetic process	3/180	16/18866	0.000436509	0.0015963	0.0007303	AKT1/INSR/IGF2	3
BP	GO:0071380	cellular response to prostaglandin E stimulus	3/180	16/18866	0.000436509	0.0015963	0.0007303	PPARG/AKT1/ACACA	3
BP	GO:0071732	cellular response to nitric oxide	3/180	16/18866	0.000436509	0.0015963	0.0007303	CDK2/CCNA2/MMP3	3
BP	GO:1900451	positive regulation of glutamate receptor signaling pathway	3/180	16/18866	0.000436509	0.0015963	0.0007303	ADRB2/CCL2/IFNG	3
BP	GO:0043502	regulation of muscle adaptation	6/180	102/18866	0.000438111	0.00159942	0.000731727	SCN5A/ADRA1A/PRKCA/NOS3/PARP1/PPARA	6
BP	GO:1903076	regulation of protein localization to plasma membrane	6/180	102/18866	0.000438111	0.00159942	0.000731727	AR/TNF/EGFR/AKT1/BCL2L1/IFNG	6
BP	GO:0045123	cellular extravasation	5/180	67/18866	0.000447628	0.00162875	0.000745146	TNF/ICAM1/CCL2/SELE/VCAM1	5
BP	GO:0045670	regulation of osteoclast differentiation	5/180	67/18866	0.000447628	0.00162875	0.000745146	CA2/TNF/IL4/FOS/IFNG	5
BP	GO:1900015	regulation of cytokine production involved in inflammatory response	5/180	67/18866	0.000447628	0.00162875	0.000745146	NOS2/MAPK14/TNF/IL6/ALOX5	5
BP	GO:0019058	viral life cycle	11/180	341/18866	0.000447669	0.00162875	0.000745146	HSP90AB1/DPP4/BCL2/TNF/EGFR/CDK1/CAV1/ICAM1/CCL2/CXCL8/TOP2A	11
BP	GO:0008286	insulin receptor signaling pathway	7/180	143/18866	0.000450233	0.00163669	0.000748776	GSK3B/RELA/AKT1/IL1B/PRKCB/INSR/IGF2	7
BP	GO:0010742	macrophage derived foam cell differentiation	4/180	38/18866	0.000459144	0.0016578	0.000758437	PPARG/NFKBIA/STAT1/PPARA	4
BP	GO:0030224	monocyte differentiation	4/180	38/18866	0.000459144	0.0016578	0.000758437	PPARG/JUN/VEGFA/MYC	4
BP	GO:0043029	T cell homeostasis	4/180	38/18866	0.000459144	0.0016578	0.000758437	BCL2/BAX/CASP3/AKT1	4
BP	GO:0044003	modulation by symbiont of host process	4/180	38/18866	0.000459144	0.0016578	0.000758437	CASP8/RXRA/BCL2L1/INSR	4
BP	GO:0051930	regulation of sensory perception of pain	4/180	38/18866	0.000459144	0.0016578	0.000758437	OPRM1/OPRD1/ADRA2C/ACP3	4
BP	GO:0060045	positive regulation of cardiac muscle cell proliferation	4/180	38/18866	0.000459144	0.0016578	0.000758437	MAPK14/MAPK1/CDK1/CCNB1	4
BP	GO:0090077	foam cell differentiation	4/180	38/18866	0.000459144	0.0016578	0.000758437	PPARG/NFKBIA/STAT1/PPARA	4
BP	GO:1903131	mononuclear cell differentiation	4/180	38/18866	0.000459144	0.0016578	0.000758437	PPARG/JUN/VEGFA/MYC	4
BP	GO:1901570	fatty acid derivative biosynthetic process	6/180	103/18866	0.000461579	0.00166519	0.000761815	PTGS1/PTGS2/LTA4H/ACACA/IL1B/ALOX5	6
BP	GO:0060078	regulation of postsynaptic membrane potential	7/180	144/18866	0.000469489	0.00169087	0.000773565	GSK3B/CHRM1/ADRB2/CHRNA2/OPRM1/ADRB1/AKT1	7
BP	GO:0061008	hepaticobiliary system development	7/180	144/18866	0.000469489	0.00169087	0.000773565	RELA/JUN/EGFR/CCND1/IL6/HMOX1/CYP1A1	7
BP	GO:0016042	lipid catabolic process	11/180	343/18866	0.000470112	0.00169169	0.000773939	PPARD/ADRA2A/TNF/CYP3A4/CYP1A2/AKT1/IL1B/SULT1E1/CYP1B1/PPARA/SPP1	11
BP	GO:0016239	positive regulation of macroautophagy	5/180	68/18866	0.000479462	0.00172099	0.000787344	KDR/ADRB2/IL4/HIF1A/HMOX1	5
BP	GO:0032642	regulation of chemokine production	5/180	68/18866	0.000479462	0.00172099	0.000787344	TNF/IL6/HIF1A/IL1B/GSTP1	5
BP	GO:0042446	hormone biosynthetic process	5/180	68/18866	0.000479462	0.00172099	0.000787344	AKR1B1/POR/HIF1A/DUOX2/DIO1	5
BP	GO:0006575	cellular modified amino acid metabolic process	8/180	190/18866	0.000488494	0.00175194	0.000801503	POR/SOD1/DUOX2/GSTP1/NFE2L2/DIO1/GSTM1/GSTM2	8
BP	GO:0001662	behavioral fear response	4/180	39/18866	0.000507835	0.00181067	0.000828372	DPP4/DRD1/BCL2/GJA1	4
BP	GO:0007210	serotonin receptor signaling pathway	4/180	39/18866	0.000507835	0.00181067	0.000828372	CHRM3/CHRM1/CHRM2/HTR3A	4
BP	GO:0034205	amyloid-beta formation	4/180	39/18866	0.000507835	0.00181067	0.000828372	RELA/CASP3/TNF/IFNG	4
BP	GO:0046326	positive regulation of glucose import	4/180	39/18866	0.000507835	0.00181067	0.000828372	MAPK14/AKT1/NFE2L2/INSR	4
BP	GO:0051931	regulation of sensory perception	4/180	39/18866	0.000507835	0.00181067	0.000828372	OPRM1/OPRD1/ADRA2C/ACP3	4
BP	GO:1904706	negative regulation of vascular associated smooth muscle cell proliferation	4/180	39/18866	0.000507835	0.00181067	0.000828372	PPARG/CDKN1A/HMOX1/GSTP1	4
BP	GO:2000279	negative regulation of DNA biosynthetic process	4/180	39/18866	0.000507835	0.00181067	0.000828372	PPARG/CDKN1A/TP53/GJA1	4
BP	GO:0034620	cellular response to unfolded protein	7/180	146/18866	0.000509971	0.00181677	0.000831163	BAX/CCND1/HSPA5/CCL2/CXCL8/NFE2L2/HSF1	7
BP	GO:0006978	DNA damage response, signal transduction by p53 class mediator resulting in transcription of p21 class mediator	3/180	17/18866	0.000526338	0.00186112	0.000851453	CDKN1A/TP53/CHEK2	3
BP	GO:0009299	mRNA transcription	3/180	17/18866	0.000526338	0.00186112	0.000851453	PPARD/TP53/HSF1	3
BP	GO:0010224	response to UV-B	3/180	17/18866	0.000526338	0.00186112	0.000851453	RELA/BCL2/CDKN1A	3
BP	GO:0030949	positive regulation of vascular endothelial growth factor receptor signaling pathway	3/180	17/18866	0.000526338	0.00186112	0.000851453	HIF1A/IL1B/PRKCB	3
BP	GO:0032966	negative regulation of collagen biosynthetic process	3/180	17/18866	0.000526338	0.00186112	0.000851453	PPARG/PPARD/IL6	3
BP	GO:0055012	ventricular cardiac muscle cell differentiation	3/180	17/18866	0.000526338	0.00186112	0.000851453	RXRA/CDK1/CCNB1	3
BP	GO:0070242	thymocyte apoptotic process	3/180	17/18866	0.000526338	0.00186112	0.000851453	BAX/TP53/HIF1A	3
BP	GO:0070875	positive regulation of glycogen metabolic process	3/180	17/18866	0.000526338	0.00186112	0.000851453	AKT1/INSR/IGF2	3
BP	GO:2001267	regulation of cysteine-type endopeptidase activity involved in apoptotic signaling pathway	3/180	17/18866	0.000526338	0.00186112	0.000851453	BAX/CASP8/MMP9	3
BP	GO:0019395	fatty acid oxidation	6/180	106/18866	0.000537905	0.00189731	0.000868011	PPARG/MAPK14/PPARD/AKT1/POR/PPARA	6
BP	GO:0032414	positive regulation of ion transmembrane transporter activity	6/180	106/18866	0.000537905	0.00189731	0.000868011	CALM3/ADRB2/HTR3A/CCL2/IFNG/GSTM2	6
BP	GO:0046928	regulation of neurotransmitter secretion	6/180	106/18866	0.000537905	0.00189731	0.000868011	GSK3B/CALM3/DRD1/ADRA1A/CHRM2/PRKCB	6
BP	GO:0002534	cytokine production involved in inflammatory response	5/180	70/18866	0.000548211	0.00193048	0.000883184	NOS2/MAPK14/TNF/IL6/ALOX5	5
BP	GO:0032370	positive regulation of lipid transport	5/180	70/18866	0.000548211	0.00193048	0.000883184	PON1/NFKBIA/CAV1/IL1B/SPP1	5
BP	GO:0050768	negative regulation of neurogenesis	10/180	295/18866	0.000554175	0.00194988	0.000892057	GSK3B/SLC6A4/MAP2/TNF/DRD3/IL6/TP53/IL1B/COL3A1/SPP1	10
BP	GO:0002209	behavioral defense response	4/180	40/18866	0.00056009	0.00196583	0.000899358	DPP4/DRD1/BCL2/GJA1	4
BP	GO:0045746	negative regulation of Notch signaling pathway	4/180	40/18866	0.00056009	0.00196583	0.000899358	EGFR/AKT1/EGF/NFKBIA	4
BP	GO:1902991	regulation of amyloid precursor protein catabolic process	4/180	40/18866	0.00056009	0.00196583	0.000899358	RELA/CASP3/TNF/IFNG	4
BP	GO:0043266	regulation of potassium ion transport	6/180	107/18866	0.000565414	0.00198289	0.000907162	KCNH2/DRD1/ADRA2A/DRD3/CAV1/NOS3	6
BP	GO:0016570	histone modification	13/180	468/18866	0.000573105	0.00200822	0.000918748	CDK2/CCNA2/CHEK1/NCOA1/DRD1/PRKCA/VEGFA/TP53/CDK1/IL1B/PRKCB/CCNB1/IGF2	13
BP	GO:0002831	regulation of response to biotic stimulus	12/180	409/18866	0.000578228	0.00202451	0.000926201	PPARG/HSP90AB1/RELA/PRKCA/IL4/RAF1/STAT1/IL1B/IFNG/PSMD3/CHUK/IRF1	12
BP	GO:0014823	response to activity	5/180	71/18866	0.000585238	0.00203903	0.000932847	PPARD/IL6/HIF1A/CDK1/HSF1	5
BP	GO:0032371	regulation of sterol transport	5/180	71/18866	0.000585238	0.00203903	0.000932847	PPARG/PON1/EGF/NFKBIA/CAV1	5
BP	GO:0033627	cell adhesion mediated by integrin	5/180	71/18866	0.000585238	0.00203903	0.000932847	DPP4/PLAU/ICAM1/CYP1B1/SERPINE1	5
BP	GO:0033692	cellular polysaccharide biosynthetic process	5/180	71/18866	0.000585238	0.00203903	0.000932847	GSK3B/AKT1/HAS2/INSR/IGF2	5
BP	GO:0042531	positive regulation of tyrosine phosphorylation of STAT protein	5/180	71/18866	0.000585238	0.00203903	0.000932847	TNF/IL4/IL6/IFNG/HSF1	5
BP	GO:0042982	amyloid precursor protein metabolic process	5/180	71/18866	0.000585238	0.00203903	0.000932847	ACHE/RELA/CASP3/TNF/IFNG	5
BP	GO:0045580	regulation of T cell differentiation	7/180	150/18866	0.000599269	0.00208612	0.000954388	IL4/SOD1/ERBB2/IL1B/IFNG/IL1A/IRF1	7
BP	GO:0050728	negative regulation of inflammatory response	8/180	196/18866	0.000599729	0.00208612	0.000954388	PPARG/PPARD/IL4/RB1/SOD1/ALOX5/GSTP1/PPARA	8
BP	GO:0006469	negative regulation of protein kinase activity	9/180	246/18866	0.000608544	0.00211506	0.000967629	CASP3/AKT1/CDKN1A/RB1/CAV1/IL1B/HSPB1/IFNG/GSTP1	9
BP	GO:0007618	mating	4/180	41/18866	0.000616054	0.00213249	0.000975605	NCOA1/DRD1/SLC6A4/DRD5	4
BP	GO:0033574	response to testosterone	4/180	41/18866	0.000616054	0.00213249	0.000975605	AR/ELK1/HSF1/SPP1	4
BP	GO:0071548	response to dexamethasone	4/180	41/18866	0.000616054	0.00213249	0.000975605	CASP9/EGFR/ICAM1/NR3C1	4
BP	GO:1903170	negative regulation of calcium ion transmembrane transport	4/180	41/18866	0.000616054	0.00213249	0.000975605	CALM3/ADRA2A/DRD3/GSTM2	4
BP	GO:2000008	regulation of protein localization to cell surface	4/180	41/18866	0.000616054	0.00213249	0.000975605	HSP90AB1/TNF/AKT1/EGF	4
BP	GO:0010523	negative regulation of calcium ion transport into cytosol	3/180	18/18866	0.000627188	0.00215706	0.000986844	CALM3/BCL2/GSTM2	3
BP	GO:0010713	negative regulation of collagen metabolic process	3/180	18/18866	0.000627188	0.00215706	0.000986844	PPARG/PPARD/IL6	3
BP	GO:0010885	regulation of cholesterol storage	3/180	18/18866	0.000627188	0.00215706	0.000986844	PPARG/PPARD/PPARA	3
BP	GO:0042136	neurotransmitter biosynthetic process	3/180	18/18866	0.000627188	0.00215706	0.000986844	ACHE/SLC6A4/SLC6A3	3
BP	GO:0042772	DNA damage response, signal transduction resulting in transcription	3/180	18/18866	0.000627188	0.00215706	0.000986844	CDKN1A/TP53/CHEK2	3
BP	GO:0051023	regulation of immunoglobulin secretion	3/180	18/18866	0.000627188	0.00215706	0.000986844	TNF/IL6/CD40LG	3
BP	GO:0150078	positive regulation of neuroinflammatory response	3/180	18/18866	0.000627188	0.00215706	0.000986844	TNF/IL6/IL1B	3
BP	GO:1900221	regulation of amyloid-beta clearance	3/180	18/18866	0.000627188	0.00215706	0.000986844	TNF/IL4/IFNG	3
BP	GO:0070646	protein modification by small protein removal	10/180	300/18866	0.000631075	0.00216869	0.000992163	ESR1/AR/CCNA2/ADRB2/TP53/NFKBIA/HIF1A/CDK1/MYC/PSMD3	10
BP	GO:0051346	negative regulation of hydrolase activity	13/180	473/18866	0.000632608	0.00217221	0.000993773	PTGS2/GSK3B/MAP2/MMP9/TNF/AKT1/VEGFA/TP53/POR/RAF1/BIRC5/NOS3/SERPINE1	13
BP	GO:0033044	regulation of chromosome organization	11/180	356/18866	0.000640192	0.00219649	0.00100488	CHEK1/VEGFA/MAPK1/RB1/TP53/MYC/IL1B/CCNB1/TOP2A/PARP1/IGF2	11
BP	GO:0007626	locomotory behavior	8/180	198/18866	0.000641054	0.00219768	0.00100543	NCOA2/DPP4/DRD1/OPRM1/SLC6A3/OPRD1/DRD3/SOD1	8
BP	GO:0005977	glycogen metabolic process	5/180	73/18866	0.000664888	0.00227574	0.00104114	GSK3B/PYGM/AKT1/INSR/IGF2	5
BP	GO:1903747	regulation of establishment of protein localization to mitochondrion	5/180	73/18866	0.000664888	0.00227574	0.00104114	BCL2/CASP8/TP53/E2F1/NPEPPS	5
BP	GO:0006509	membrane protein ectodomain proteolysis	4/180	42/18866	0.000675871	0.00230411	0.00105412	ADRA2A/TNF/IL1B/IFNG	4
BP	GO:0010907	positive regulation of glucose metabolic process	4/180	42/18866	0.000675871	0.00230411	0.00105412	AKT1/INSR/PPARA/IGF2	4
BP	GO:0071470	cellular response to osmotic stress	4/180	42/18866	0.000675871	0.00230411	0.00105412	PTGS2/AKR1B1/CASP3/SLC2A4	4
BP	GO:0072595	maintenance of protein localization in organelle	4/180	42/18866	0.000675871	0.00230411	0.00105412	AKT1/HSPA5/GJA1/HK2	4
BP	GO:1900371	regulation of purine nucleotide biosynthetic process	4/180	42/18866	0.000675871	0.00230411	0.00105412	NOS2/IL4/NOS3/PARP1	4
BP	GO:0016052	carbohydrate catabolic process	8/180	200/18866	0.00068465	0.00233217	0.00106696	PYGM/EIF6/TP53/HIF1A/IFNG/INSR/PPARA/HK2	8
BP	GO:0032652	regulation of interleukin-1 production	6/180	111/18866	0.000686549	0.00233678	0.00106907	CASP8/TNF/IL6/HSPB1/IFNG/GSTP1	6
BP	GO:0006073	cellular glucan metabolic process	5/180	74/18866	0.000707626	0.00240278	0.00109926	GSK3B/PYGM/AKT1/INSR/IGF2	5
BP	GO:0044042	glucan metabolic process	5/180	74/18866	0.000707626	0.00240278	0.00109926	GSK3B/PYGM/AKT1/INSR/IGF2	5
BP	GO:2001259	positive regulation of cation channel activity	5/180	74/18866	0.000707626	0.00240278	0.00109926	CALM3/ADRB2/CCL2/IFNG/GSTM2	5
BP	GO:0007179	transforming growth factor beta receptor signaling pathway	8/180	202/18866	0.000730606	0.00247688	0.00113316	HSP90AB1/JUN/FOS/TP53/HSPA5/CAV1/PARP1/COL3A1	8
BP	GO:0009746	response to hexose	8/180	202/18866	0.000730606	0.00247688	0.00113316	PTGS2/PPARD/CASP3/ADRA2A/RAF1/HIF1A/GJA1/ICAM1	8
BP	GO:0016569	covalent chromatin modification	13/180	481/18866	0.00073865	0.00248403	0.00113643	CDK2/CCNA2/CHEK1/NCOA1/DRD1/PRKCA/VEGFA/TP53/CDK1/IL1B/PRKCB/CCNB1/IGF2	13
BP	GO:0032930	positive regulation of superoxide anion generation	3/180	19/18866	0.000739578	0.00248403	0.00113643	EGFR/SOD1/GSTP1	3
BP	GO:0033189	response to vitamin A	3/180	19/18866	0.000739578	0.00248403	0.00113643	PPARG/PPARD/CYP1A1	3
BP	GO:0042053	regulation of dopamine metabolic process	3/180	19/18866	0.000739578	0.00248403	0.00113643	MAOB/DRD1/SLC6A3	3
BP	GO:0042069	regulation of catecholamine metabolic process	3/180	19/18866	0.000739578	0.00248403	0.00113643	MAOB/DRD1/SLC6A3	3
BP	GO:0051546	keratinocyte migration	3/180	19/18866	0.000739578	0.00248403	0.00113643	PPARD/MMP9/HAS2	3
BP	GO:1902170	cellular response to reactive nitrogen species	3/180	19/18866	0.000739578	0.00248403	0.00113643	CDK2/CCNA2/MMP3	3
BP	GO:2000010	positive regulation of protein localization to cell surface	3/180	19/18866	0.000739578	0.00248403	0.00113643	HSP90AB1/TNF/AKT1	3
BP	GO:0006308	DNA catabolic process	4/180	43/18866	0.000739688	0.00248403	0.00113643	BAX/CASP3/IL6/HSF1	4
BP	GO:0030808	regulation of nucleotide biosynthetic process	4/180	43/18866	0.000739688	0.00248403	0.00113643	NOS2/IL4/NOS3/PARP1	4
BP	GO:0045823	positive regulation of heart contraction	4/180	43/18866	0.000739688	0.00248403	0.00113643	ADRA1A/ADRA1B/ADRB1/ADRA1D	4
BP	GO:0050850	positive regulation of calcium-mediated signaling	4/180	43/18866	0.000739688	0.00248403	0.00113643	CALM3/TNF/ERBB3/GSTM2	4
BP	GO:0032602	chemokine production	5/180	75/18866	0.000752386	0.00252271	0.00115412	TNF/IL6/HIF1A/IL1B/GSTP1	5
BP	GO:0045685	regulation of glial cell differentiation	5/180	75/18866	0.000752386	0.00252271	0.00115412	PPARG/RELA/DRD3/IL6/CDK1	5
BP	GO:0030902	hindbrain development	7/180	156/18866	0.000756069	0.00253307	0.00115887	NCOA1/SCN5A/SLC6A4/BCL2/EGF/TP53/HSPA5	7
BP	GO:0000086	G2/M transition of mitotic cell cycle	9/180	254/18866	0.000764377	0.0025589	0.00117068	CDK2/CCNA2/CALM3/CCND1/CDKN1A/CDK1/CCNB1/PSMD3/CHEK2	9
BP	GO:0008306	associative learning	5/180	76/18866	0.000799227	0.00267347	0.0012231	DRD1/DRD5/DRD3/FOS/HIF1A	5
BP	GO:0031670	cellular response to nutrient	4/180	44/18866	0.00080765	0.00269742	0.00123406	PPARG/NCOA1/HMOX1/COL1A1	4
BP	GO:1903053	regulation of extracellular matrix organization	4/180	44/18866	0.00080765	0.00269742	0.00123406	DPP4/RB1/IL6/HAS2	4
BP	GO:0006096	glycolytic process	6/180	115/18866	0.000826873	0.00275947	0.00126244	EIF6/HIF1A/IFNG/INSR/PPARA/HK2	6
BP	GO:0035637	multicellular organismal signaling	8/180	206/18866	0.000829975	0.00276766	0.00126619	KCNH2/CALM3/DRD1/SCN5A/DRD5/SOD1/CAV1/GJA1	8
BP	GO:0061418	regulation of transcription from RNA polymerase II promoter in response to hypoxia	5/180	77/18866	0.00084821	0.00282627	0.001293	VEGFA/TP53/HIF1A/NFE2L2/PSMD3	5
BP	GO:0010951	negative regulation of endopeptidase activity	9/180	258/18866	0.000853697	0.00284012	0.00129934	PTGS2/MMP9/TNF/AKT1/VEGFA/POR/RAF1/BIRC5/SERPINE1	9
BP	GO:1901617	organic hydroxy compound biosynthetic process	9/180	258/18866	0.000853697	0.00284012	0.00129934	AKR1B1/SLC6A3/TNF/CYP3A4/POR/SOD1/ACACA/IL1B/IFNG	9
BP	GO:0002544	chronic inflammatory response	3/180	20/18866	0.000864012	0.0028495	0.00130363	TNF/IL4/GJA1	3
BP	GO:0003085	negative regulation of systemic arterial blood pressure	3/180	20/18866	0.000864012	0.0028495	0.00130363	ADRA1A/ADRB2/ADRB1	3
BP	GO:0007252	I-kappaB phosphorylation	3/180	20/18866	0.000864012	0.0028495	0.00130363	TNF/AKT1/CHUK	3
BP	GO:0010875	positive regulation of cholesterol efflux	3/180	20/18866	0.000864012	0.0028495	0.00130363	PON1/NFKBIA/CAV1	3
BP	GO:0010878	cholesterol storage	3/180	20/18866	0.000864012	0.0028495	0.00130363	PPARG/PPARD/PPARA	3
BP	GO:0032332	positive regulation of chondrocyte differentiation	3/180	20/18866	0.000864012	0.0028495	0.00130363	RELA/POR/RUNX2	3
BP	GO:0032495	response to muramyl dipeptide	3/180	20/18866	0.000864012	0.0028495	0.00130363	MAPK14/RELA/NFKBIA	3
BP	GO:0060353	regulation of cell adhesion molecule production	3/180	20/18866	0.000864012	0.0028495	0.00130363	CAV1/IL1B/CXCL8	3
BP	GO:0071731	response to nitric oxide	3/180	20/18866	0.000864012	0.0028495	0.00130363	CDK2/CCNA2/MMP3	3
BP	GO:1900409	positive regulation of cellular response to oxidative stress	3/180	20/18866	0.000864012	0.0028495	0.00130363	TNF/MMP3/SOD1	3
BP	GO:0006757	ATP generation from ADP	6/180	116/18866	0.000865182	0.0028495	0.00130363	EIF6/HIF1A/IFNG/INSR/PPARA/HK2	6
BP	GO:0046916	cellular transition metal ion homeostasis	6/180	116/18866	0.000865182	0.0028495	0.00130363	SOD1/HIF1A/HMOX1/MYC/IFNG/ABCG2	6
BP	GO:0060964	regulation of gene silencing by miRNA	6/180	116/18866	0.000865182	0.0028495	0.00130363	ESR1/PPARG/TNF/EGFR/IL6/TP53	6
BP	GO:0021537	telencephalon development	9/180	259/18866	0.000877305	0.00288686	0.00132072	GSK3B/NCOA1/DRD1/SCN5A/BAX/CASP3/EGFR/HIF1A/COL3A1	9
BP	GO:0010828	positive regulation of glucose transmembrane transport	4/180	45/18866	0.000879902	0.00288686	0.00132072	MAPK14/AKT1/NFE2L2/INSR	4
BP	GO:0032722	positive regulation of chemokine production	4/180	45/18866	0.000879902	0.00288686	0.00132072	TNF/IL6/HIF1A/IL1B	4
BP	GO:0042771	intrinsic apoptotic signaling pathway in response to DNA damage by p53 class mediator	4/180	45/18866	0.000879902	0.00288686	0.00132072	BCL2/CDKN1A/TP53/CHEK2	4
BP	GO:0070266	necroptotic process	4/180	45/18866	0.000879902	0.00288686	0.00132072	CASP8/TNF/TP53/CAV1	4
BP	GO:0021987	cerebral cortex development	6/180	118/18866	0.000945894	0.00309862	0.0014176	GSK3B/NCOA1/BAX/EGFR/HIF1A/COL3A1	6
BP	GO:0051209	release of sequestered calcium ion into cytosol	6/180	118/18866	0.000945894	0.00309862	0.0014176	CALM3/DRD1/BAX/CXCL11/CXCL10/GSTM2	6
BP	GO:0031016	pancreas development	5/180	79/18866	0.000952846	0.00311457	0.0014249	GSK3B/AKT1/IL6/INSR/IGF2	5
BP	GO:0099601	regulation of neurotransmitter receptor activity	5/180	79/18866	0.000952846	0.00311457	0.0014249	GRIA2/ADRB2/OPRM1/CCL2/IFNG	5
BP	GO:0005978	glycogen biosynthetic process	4/180	46/18866	0.000956591	0.00311457	0.0014249	GSK3B/AKT1/INSR/IGF2	4
BP	GO:0009250	glucan biosynthetic process	4/180	46/18866	0.000956591	0.00311457	0.0014249	GSK3B/AKT1/INSR/IGF2	4
BP	GO:0010863	positive regulation of phospholipase C activity	4/180	46/18866	0.000956591	0.00311457	0.0014249	ESR1/ADRA1A/EGFR/SELE	4
BP	GO:0010874	regulation of cholesterol efflux	4/180	46/18866	0.000956591	0.00311457	0.0014249	PON1/EGF/NFKBIA/CAV1	4
BP	GO:0048538	thymus development	4/180	46/18866	0.000956591	0.00311457	0.0014249	BCL2/MAPK1/RAF1/SOD1	4
BP	GO:0061028	establishment of endothelial barrier	4/180	46/18866	0.000956591	0.00311457	0.0014249	TNF/VEGFA/ICAM1/IL1B	4
BP	GO:0051283	negative regulation of sequestering of calcium ion	6/180	119/18866	0.000988361	0.00321311	0.00146998	CALM3/DRD1/BAX/CXCL11/CXCL10/GSTM2	6
BP	GO:1901222	regulation of NIK/NF-kappaB signaling	6/180	119/18866	0.000988361	0.00321311	0.00146998	NR3C2/RELA/TNF/EGFR/NFKBIA/IL1B	6
BP	GO:0010829	negative regulation of glucose transmembrane transport	3/180	21/18866	0.00100097	0.00323933	0.00148198	TNF/IL1B/PRKCB	3
BP	GO:0030728	ovulation	3/180	21/18866	0.00100097	0.00323933	0.00148198	PGR/PTGS2/NOS3	3
BP	GO:0043651	linoleic acid metabolic process	3/180	21/18866	0.00100097	0.00323933	0.00148198	ALOX5/GSTP1/GSTM2	3
BP	GO:0046827	positive regulation of protein export from nucleus	3/180	21/18866	0.00100097	0.00323933	0.00148198	GSK3B/TP53/IL1B	3
BP	GO:0048305	immunoglobulin secretion	3/180	21/18866	0.00100097	0.00323933	0.00148198	TNF/IL6/CD40LG	3
BP	GO:0090312	positive regulation of protein deacetylation	3/180	21/18866	0.00100097	0.00323933	0.00148198	VEGFA/TP53/IFNG	3
BP	GO:0051961	negative regulation of nervous system development	10/180	319/18866	0.00100826	0.00325669	0.00148992	GSK3B/SLC6A4/MAP2/TNF/DRD3/IL6/TP53/IL1B/COL3A1/SPP1	10
BP	GO:0006110	regulation of glycolytic process	5/180	80/18866	0.00100862	0.00325669	0.00148992	EIF6/HIF1A/IFNG/INSR/PPARA	5
BP	GO:1901224	positive regulation of NIK/NF-kappaB signaling	5/180	80/18866	0.00100862	0.00325669	0.00148992	NR3C2/RELA/TNF/EGFR/IL1B	5
BP	GO:0006959	humoral immune response	11/180	377/18866	0.00102176	0.00329662	0.00150819	BCL2/TNF/IL6/IL1B/CCL2/CXCL8/IFNG/ALOX5/CXCL11/CXCL2/CXCL10	11
BP	GO:0016051	carbohydrate biosynthetic process	8/180	213/18866	0.00102982	0.00332013	0.00151894	GSK3B/AKR1B1/AKT1/EGF/HAS2/INSR/PPARA/IGF2	8
BP	GO:0060147	regulation of posttranscriptional gene silencing	6/180	120/18866	0.00103228	0.00332304	0.00152027	ESR1/PPARG/TNF/EGFR/IL6/TP53	6
BP	GO:0060966	regulation of gene silencing by RNA	6/180	120/18866	0.00103228	0.00332304	0.00152027	ESR1/PPARG/TNF/EGFR/IL6/TP53	6
BP	GO:0002065	columnar/cuboidal epithelial cell differentiation	6/180	121/18866	0.00107768	0.00345878	0.00158237	GSK3B/RXRA/CDKN1A/SOD1/HIF1A/SERPINE1	6
BP	GO:0016079	synaptic vesicle exocytosis	6/180	121/18866	0.00107768	0.00345878	0.00158237	GSK3B/CALM3/DRD1/ADRA1A/CHRM2/PRKCB	6
BP	GO:0030218	erythrocyte differentiation	6/180	121/18866	0.00107768	0.00345878	0.00158237	MAPK14/CASP3/VEGFA/RB1/HIF1A/STAT1	6
BP	GO:0051282	regulation of sequestering of calcium ion	6/180	121/18866	0.00107768	0.00345878	0.00158237	CALM3/DRD1/BAX/CXCL11/CXCL10/GSTM2	6
BP	GO:0035967	cellular response to topologically incorrect protein	7/180	166/18866	0.00108792	0.00348901	0.00159621	BAX/CCND1/HSPA5/CCL2/CXCL8/NFE2L2/HSF1	7
BP	GO:0033673	negative regulation of kinase activity	9/180	268/18866	0.00111464	0.00357202	0.00163418	CASP3/AKT1/CDKN1A/RB1/CAV1/IL1B/HSPB1/IFNG/GSTP1	9
BP	GO:0031952	regulation of protein autophosphorylation	4/180	48/18866	0.00112387	0.00358814	0.00164156	CALM3/JUN/VEGFA/CAV1	4
BP	GO:0033628	regulation of cell adhesion mediated by integrin	4/180	48/18866	0.00112387	0.00358814	0.00164156	DPP4/PLAU/CYP1B1/SERPINE1	4
BP	GO:0055023	positive regulation of cardiac muscle tissue growth	4/180	48/18866	0.00112387	0.00358814	0.00164156	MAPK14/MAPK1/CDK1/CCNB1	4
BP	GO:0060324	face development	4/180	48/18866	0.00112387	0.00358814	0.00164156	MMP2/MAPK1/RAF1/COL1A1	4
BP	GO:1900274	regulation of phospholipase C activity	4/180	48/18866	0.00112387	0.00358814	0.00164156	ESR1/ADRA1A/EGFR/SELE	4
BP	GO:0032928	regulation of superoxide anion generation	3/180	22/18866	0.00115093	0.00365001	0.00166986	EGFR/SOD1/GSTP1	3
BP	GO:0051900	regulation of mitochondrial depolarization	3/180	22/18866	0.00115093	0.00365001	0.00166986	KDR/BCL2/PARP1	3
BP	GO:0060352	cell adhesion molecule production	3/180	22/18866	0.00115093	0.00365001	0.00166986	CAV1/IL1B/CXCL8	3
BP	GO:0071157	negative regulation of cell cycle arrest	3/180	22/18866	0.00115093	0.00365001	0.00166986	HSP90AB1/CCND1/CHEK2	3
BP	GO:0071379	cellular response to prostaglandin stimulus	3/180	22/18866	0.00115093	0.00365001	0.00166986	PPARG/AKT1/ACACA	3
BP	GO:1901685	glutathione derivative metabolic process	3/180	22/18866	0.00115093	0.00365001	0.00166986	GSTP1/GSTM1/GSTM2	3
BP	GO:1901687	glutathione derivative biosynthetic process	3/180	22/18866	0.00115093	0.00365001	0.00166986	GSTP1/GSTM1/GSTM2	3
BP	GO:1901739	regulation of myoblast fusion	3/180	22/18866	0.00115093	0.00365001	0.00166986	MAPK14/IL4/CXCL10	3
BP	GO:1902884	positive regulation of response to oxidative stress	3/180	22/18866	0.00115093	0.00365001	0.00166986	TNF/MMP3/SOD1	3
BP	GO:1902749	regulation of cell cycle G2/M phase transition	8/180	217/18866	0.00116025	0.00367685	0.00168214	CDK2/CHEK1/CCND1/CDKN1A/TP53/CDK1/CCNB1/PSMD3	8
BP	GO:0007173	epidermal growth factor receptor signaling pathway	6/180	123/18866	0.00117307	0.00371199	0.00169821	NCF1/ADRA2A/MMP9/EGFR/AKT1/EGF	6
BP	GO:1904375	regulation of protein localization to cell periphery	6/180	123/18866	0.00117307	0.00371199	0.00169821	AR/TNF/EGFR/AKT1/BCL2L1/IFNG	6
BP	GO:0001654	eye development	11/180	384/18866	0.0011846	0.00374567	0.00171363	ACHE/BCL2/BAX/JUN/RXRA/SLC6A3/EGFR/VEGFA/HIF1A/CYP1A1/CYP1B1	11
BP	GO:0001570	vasculogenesis	5/180	83/18866	0.00119053	0.00375889	0.00171967	KDR/VEGFA/CAV1/HAS2/RASA1	5
BP	GO:0055013	cardiac muscle cell development	5/180	83/18866	0.00119053	0.00375889	0.00171967	ADRA1A/VEGFA/CDK1/CCNB1/PPARA	5
BP	GO:0030258	lipid modification	9/180	271/18866	0.00120441	0.00379989	0.00173843	PPARG/MAPK14/PPARD/CYP3A4/AKT1/POR/CYP1A1/ALOX5/PPARA	9
BP	GO:0002686	negative regulation of leukocyte migration	4/180	49/18866	0.00121474	0.00381	0.00174305	DPP4/AKT1/HMOX1/CCL2	4
BP	GO:0003254	regulation of membrane depolarization	4/180	49/18866	0.00121474	0.00381	0.00174305	KDR/SCN5A/BCL2/PARP1	4
BP	GO:0015872	dopamine transport	4/180	49/18866	0.00121474	0.00381	0.00174305	DRD1/SLC6A2/SLC6A3/DRD3	4
BP	GO:0042149	cellular response to glucose starvation	4/180	49/18866	0.00121474	0.00381	0.00174305	BCL2/TP53/HSPA5/NFE2L2	4
BP	GO:0048512	circadian behavior	4/180	49/18866	0.00121474	0.00381	0.00174305	NCOA2/ADRB1/DRD3/TP53	4
BP	GO:0060711	labyrinthine layer development	4/180	49/18866	0.00121474	0.00381	0.00174305	NCOA1/CASP8/AKT1/MAPK1	4
BP	GO:0070231	T cell apoptotic process	4/180	49/18866	0.00121474	0.00381	0.00174305	BAX/AKT1/TP53/HIF1A	4
BP	GO:1900087	positive regulation of G1/S transition of mitotic cell cycle	4/180	49/18866	0.00121474	0.00381	0.00174305	EGFR/AKT1/CCND1/CYP1A1	4
BP	GO:0046031	ADP metabolic process	6/180	124/18866	0.00122313	0.00383068	0.00175252	EIF6/HIF1A/IFNG/INSR/PPARA/HK2	6
BP	GO:0051208	sequestering of calcium ion	6/180	124/18866	0.00122313	0.00383068	0.00175252	CALM3/DRD1/BAX/CXCL11/CXCL10/GSTM2	6
BP	GO:0010466	negative regulation of peptidase activity	9/180	272/18866	0.0012356	0.0038669	0.00176909	PTGS2/MMP9/TNF/AKT1/VEGFA/POR/RAF1/BIRC5/SERPINE1	9
BP	GO:0050886	endocrine process	5/180	84/18866	0.00125624	0.00392864	0.00179733	DRD5/DRD3/GJA1/IL1B/NOS3	5
BP	GO:0099003	vesicle-mediated transport in synapse	8/180	220/18866	0.00126647	0.00395772	0.00181063	GSK3B/CALM3/DRD1/ADRA1A/CHRM2/DRD3/PRKCB/SLC2A4	8
BP	GO:0030968	endoplasmic reticulum unfolded protein response	6/180	125/18866	0.00127481	0.00398086	0.00182122	BAX/CCND1/HSPA5/CCL2/CXCL8/NFE2L2	6
BP	GO:0150063	visual system development	11/180	388/18866	0.00128688	0.00401562	0.00183712	ACHE/BCL2/BAX/JUN/RXRA/SLC6A3/EGFR/VEGFA/HIF1A/CYP1A1/CYP1B1	11
BP	GO:0007622	rhythmic behavior	4/180	50/18866	0.00131064	0.00408044	0.00186678	NCOA2/ADRB1/DRD3/TP53	4
BP	GO:0042987	amyloid precursor protein catabolic process	4/180	50/18866	0.00131064	0.00408044	0.00186678	RELA/CASP3/TNF/IFNG	4
BP	GO:0007617	mating behavior	3/180	23/18866	0.00131433	0.00408044	0.00186678	NCOA1/DRD1/DRD5	3
BP	GO:0031639	plasminogen activation	3/180	23/18866	0.00131433	0.00408044	0.00186678	PLAU/PLAT/SERPINE1	3
BP	GO:0035162	embryonic hemopoiesis	3/180	23/18866	0.00131433	0.00408044	0.00186678	KDR/VEGFA/HIF1A	3
BP	GO:0035743	CD4-positive, alpha-beta T cell cytokine production	3/180	23/18866	0.00131433	0.00408044	0.00186678	IL4/IL6/IL1B	3
BP	GO:0045649	regulation of macrophage differentiation	3/180	23/18866	0.00131433	0.00408044	0.00186678	CASP8/PRKCA/RB1	3
BP	GO:0010507	negative regulation of autophagy	5/180	85/18866	0.0013246	0.00410635	0.00187863	ADRA1A/BCL2/AKT1/TP53/HMOX1	5
BP	GO:0032092	positive regulation of protein binding	5/180	85/18866	0.0013246	0.00410635	0.00187863	GSK3B/HSP90AB1/MMP9/CAV1/HSF1	5
BP	GO:0055007	cardiac muscle cell differentiation	6/180	126/18866	0.00132813	0.00411433	0.00188228	ADRA1A/RXRA/VEGFA/CDK1/CCNB1/PPARA	6
BP	GO:0043010	camera-type eye development	10/180	332/18866	0.00136014	0.00421042	0.00192625	ACHE/BAX/JUN/RXRA/SLC6A3/EGFR/VEGFA/HIF1A/CYP1A1/CYP1B1	10
BP	GO:0030900	forebrain development	11/180	391/18866	0.00136827	0.00423252	0.00193635	GSK3B/NCOA1/DRD1/SCN5A/BAX/CASP3/SLC6A3/EGFR/HIF1A/COL3A1/E2F1	11
BP	GO:0016485	protein processing	8/180	223/18866	0.0013803	0.00426664	0.00195197	F7/CASP3/CASP8/PLAU/F3/PLAT/SERPINE1/PARP1	8
BP	GO:0051053	negative regulation of DNA metabolic process	6/180	127/18866	0.00138315	0.00427237	0.00195459	PPARG/CDKN1A/TP53/GJA1/PARP1/HSF1	6
BP	GO:0035272	exocrine system development	4/180	51/18866	0.00141171	0.00435115	0.00199063	TNF/EGFR/INSR/IGF2	4
BP	GO:0050435	amyloid-beta metabolic process	4/180	51/18866	0.00141171	0.00435115	0.00199063	RELA/CASP3/TNF/IFNG	4
BP	GO:0071354	cellular response to interleukin-6	4/180	51/18866	0.00141171	0.00435115	0.00199063	RELA/IL6/STAT1/ICAM1	4
BP	GO:0048880	sensory system development	11/180	394/18866	0.00145384	0.00447779	0.00204856	ACHE/BCL2/BAX/JUN/RXRA/SLC6A3/EGFR/VEGFA/HIF1A/CYP1A1/CYP1B1	11
BP	GO:0051781	positive regulation of cell division	5/180	87/18866	0.00146949	0.00452272	0.00206912	DRD3/VEGFA/IL1B/IL1A/IGF2	5
BP	GO:0034695	response to prostaglandin E	3/180	24/18866	0.00149161	0.00456453	0.00208825	PPARG/AKT1/ACACA	3
BP	GO:0045821	positive regulation of glycolytic process	3/180	24/18866	0.00149161	0.00456453	0.00208825	HIF1A/IFNG/INSR	3
BP	GO:0051349	positive regulation of lyase activity	3/180	24/18866	0.00149161	0.00456453	0.00208825	NOS2/DRD5/NOS3	3
BP	GO:0051882	mitochondrial depolarization	3/180	24/18866	0.00149161	0.00456453	0.00208825	KDR/BCL2/PARP1	3
BP	GO:0060444	branching involved in mammary gland duct morphogenesis	3/180	24/18866	0.00149161	0.00456453	0.00208825	PGR/ESR1/AR	3
BP	GO:0086064	cell communication by electrical coupling involved in cardiac conduction	3/180	24/18866	0.00149161	0.00456453	0.00208825	CALM3/CAV1/GJA1	3
BP	GO:2000209	regulation of anoikis	3/180	24/18866	0.00149161	0.00456453	0.00208825	BCL2/CAV1/CHEK2	3
BP	GO:2000637	positive regulation of gene silencing by miRNA	3/180	24/18866	0.00149161	0.00456453	0.00208825	EGFR/IL6/TP53	3
BP	GO:0000186	activation of MAPKK activity	4/180	52/18866	0.00151808	0.00462897	0.00211773	EGFR/MAPK1/EGF/RAF1	4
BP	GO:0006998	nuclear envelope organization	4/180	52/18866	0.00151808	0.00462897	0.00211773	PRKCA/CDK1/PRKCB/CCNB1	4
BP	GO:0038066	p38MAPK cascade	4/180	52/18866	0.00151808	0.00462897	0.00211773	MAPK14/NCF1/VEGFA/IL1B	4
BP	GO:0051339	regulation of lyase activity	4/180	52/18866	0.00151808	0.00462897	0.00211773	NOS2/DRD5/DRD3/NOS3	4
BP	GO:0060421	positive regulation of heart growth	4/180	52/18866	0.00151808	0.00462897	0.00211773	MAPK14/MAPK1/CDK1/CCNB1	4
BP	GO:0002028	regulation of sodium ion transport	5/180	88/18866	0.00154616	0.00470785	0.00215382	SCN5A/ADRB2/DRD3/AKT1/NOS3	5
BP	GO:0032755	positive regulation of interleukin-6 production	5/180	88/18866	0.00154616	0.00470785	0.00215382	TNF/IL6/IL1B/IFNG/IL1A	5
BP	GO:0030324	lung development	7/180	177/18866	0.00157503	0.00479235	0.00219248	PGR/TNF/CYP1A2/EGFR/VEGFA/MAPK1/NOS3	7
BP	GO:0019218	regulation of steroid metabolic process	6/180	131/18866	0.0016208	0.0049281	0.00225458	TNF/POR/SOD1/ACACA/IL1B/IFNG	6
BP	GO:0055006	cardiac cell development	5/180	89/18866	0.00162573	0.00493478	0.00225763	ADRA1A/VEGFA/CDK1/CCNB1/PPARA	5
BP	GO:0032964	collagen biosynthetic process	4/180	53/18866	0.00162992	0.00493478	0.00225763	PPARG/PPARD/IL6/COL1A1	4
BP	GO:0043124	negative regulation of I-kappaB kinase/NF-kappaB signaling	4/180	53/18866	0.00162992	0.00493478	0.00225763	ESR1/CASP8/STAT1/GSTP1	4
BP	GO:0043392	negative regulation of DNA binding	4/180	53/18866	0.00162992	0.00493478	0.00225763	JUN/NFKBIA/HMOX1/E2F1	4
BP	GO:0045599	negative regulation of fat cell differentiation	4/180	53/18866	0.00162992	0.00493478	0.00225763	TNF/IL6/RUNX1T1/E2F1	4
BP	GO:0045744	negative regulation of G protein-coupled receptor signaling pathway	4/180	53/18866	0.00162992	0.00493478	0.00225763	ADRB2/OPRM1/DRD3/CXCL8	4
BP	GO:0009150	purine ribonucleotide metabolic process	11/180	401/18866	0.00167071	0.00505469	0.00231249	PDE10A/IL4/EIF6/HIF1A/ACACA/SULT1E1/IFNG/PARP1/INSR/PPARA/HK2	11
BP	GO:0098657	import into cell	8/180	230/18866	0.00167766	0.00506737	0.00231829	KCNH2/DRD1/SLC6A4/SLC6A2/SLC6A3/DRD3/AKT1/IFNG	8
BP	GO:0002053	positive regulation of mesenchymal cell proliferation	3/180	25/18866	0.0016832	0.00506737	0.00231829	VEGFA/STAT1/MYC	3
BP	GO:0045662	negative regulation of myoblast differentiation	3/180	25/18866	0.0016832	0.00506737	0.00231829	PPARD/TNF/CXCL10	3
BP	GO:0060148	positive regulation of posttranscriptional gene silencing	3/180	25/18866	0.0016832	0.00506737	0.00231829	EGFR/IL6/TP53	3
BP	GO:0060571	morphogenesis of an epithelial fold	3/180	25/18866	0.0016832	0.00506737	0.00231829	AR/EGFR/HIF1A	3
BP	GO:2000679	positive regulation of transcription regulatory region DNA binding	3/180	25/18866	0.0016832	0.00506737	0.00231829	RB1/IFNG/PARP1	3
BP	GO:2001026	regulation of endothelial cell chemotaxis	3/180	25/18866	0.0016832	0.00506737	0.00231829	KDR/VEGFA/HSPB1	3
BP	GO:0090150	establishment of protein localization to membrane	10/180	342/18866	0.00169405	0.00509645	0.0023316	CALM3/NCF1/BCL2/BAX/CASP8/EGFR/TP53/HSPA5/ERBB2/E2F1	10
BP	GO:1901796	regulation of signal transduction by p53 class mediator	7/180	180/18866	0.00173359	0.00521173	0.00238434	MAPK14/CDK2/CHEK1/BCL2/AKT1/TP53/CHEK2	7
BP	GO:0006165	nucleoside diphosphate phosphorylation	6/180	133/18866	0.00175067	0.0052594	0.00240615	EIF6/HIF1A/IFNG/INSR/PPARA/HK2	6
BP	GO:0030323	respiratory tube development	7/180	181/18866	0.00178911	0.00536732	0.00245552	PGR/TNF/CYP1A2/EGFR/VEGFA/MAPK1/NOS3	7
BP	GO:0045619	regulation of lymphocyte differentiation	7/180	181/18866	0.00178911	0.00536732	0.00245552	IL4/SOD1/ERBB2/IL1B/IFNG/IL1A/IRF1	7
BP	GO:2000177	regulation of neural precursor cell proliferation	5/180	91/18866	0.00179384	0.00537774	0.00246029	SLC6A4/VEGFA/EGF/TP53/HIF1A	5
BP	GO:0030199	collagen fibril organization	4/180	55/18866	0.00187054	0.00559982	0.00256189	RB1/CYP1B1/COL1A1/COL3A1	4
BP	GO:0070741	response to interleukin-6	4/180	55/18866	0.00187054	0.00559982	0.00256189	RELA/IL6/STAT1/ICAM1	4
BP	GO:0031341	regulation of cell killing	5/180	92/18866	0.00188251	0.00563173	0.00257648	NOS2/HSP90AB1/IL4/ICAM1/IFNG	5
BP	GO:0046939	nucleotide phosphorylation	6/180	135/18866	0.0018883	0.0056368	0.00257881	EIF6/HIF1A/IFNG/INSR/PPARA/HK2	6
BP	GO:0030810	positive regulation of nucleotide biosynthetic process	3/180	26/18866	0.00188948	0.0056368	0.00257881	NOS2/IL4/NOS3	3
BP	GO:0060740	prostate gland epithelium morphogenesis	3/180	26/18866	0.00188948	0.0056368	0.00257881	ESR1/AR/RXRA	3
BP	GO:1900373	positive regulation of purine nucleotide biosynthetic process	3/180	26/18866	0.00188948	0.0056368	0.00257881	NOS2/IL4/NOS3	3
BP	GO:0009135	purine nucleoside diphosphate metabolic process	6/180	136/18866	0.00196011	0.00583527	0.00266961	EIF6/HIF1A/IFNG/INSR/PPARA/HK2	6
BP	GO:0009179	purine ribonucleoside diphosphate metabolic process	6/180	136/18866	0.00196011	0.00583527	0.00266961	EIF6/HIF1A/IFNG/INSR/PPARA/HK2	6
BP	GO:0045727	positive regulation of translation	6/180	136/18866	0.00196011	0.00583527	0.00266961	RXRA/TNF/EIF6/MAPK1/IL6/ERBB2	6
BP	GO:0022900	electron transport chain	7/180	184/18866	0.00196399	0.0058387	0.00267117	AKR1B1/MAOB/NCF1/CYP1A2/POR/CDK1/CCNB1	7
BP	GO:0046328	regulation of JNK cascade	7/180	184/18866	0.00196399	0.0058387	0.00267117	NCF1/TNF/EGFR/AKT1/IL1B/GSTP1/CD40LG	7
BP	GO:0031295	T cell costimulation	4/180	56/18866	0.0019996	0.00592809	0.00271207	DPP4/AKT1/CAV1/CD40LG	4
BP	GO:0086002	cardiac muscle cell action potential involved in contraction	4/180	56/18866	0.0019996	0.00592809	0.00271207	KCNH2/SCN5A/CAV1/GJA1	4
BP	GO:0086065	cell communication involved in cardiac conduction	4/180	56/18866	0.0019996	0.00592809	0.00271207	CALM3/SCN5A/CAV1/GJA1	4
BP	GO:0090183	regulation of kidney development	4/180	56/18866	0.0019996	0.00592809	0.00271207	MMP9/VEGFA/STAT1/MYC	4
BP	GO:1903038	negative regulation of leukocyte cell-cell adhesion	6/180	137/18866	0.00203397	0.00602578	0.00275676	CASP3/IL4/AKT1/ERBB2/PPARA/IRF1	6
BP	GO:1905954	positive regulation of lipid localization	5/180	94/18866	0.00206942	0.00612658	0.00280288	PON1/NFKBIA/CAV1/IL1B/SPP1	5
BP	GO:0001508	action potential	6/180	138/18866	0.00210991	0.00623199	0.0028511	KCNH2/DRD1/SCN5A/ADRA1A/CAV1/GJA1	6
BP	GO:0055076	transition metal ion homeostasis	6/180	138/18866	0.00210991	0.00623199	0.0028511	SOD1/HIF1A/HMOX1/MYC/IFNG/ABCG2	6
BP	GO:0010971	positive regulation of G2/M transition of mitotic cell cycle	3/180	27/18866	0.00211086	0.00623199	0.0028511	CCND1/CDK1/CCNB1	3
BP	GO:0034698	response to gonadotropin	3/180	27/18866	0.00211086	0.00623199	0.0028511	CCNA2/POR/ICAM1	3
BP	GO:0030520	intracellular estrogen receptor signaling pathway	4/180	57/18866	0.0021347	0.00629803	0.00288131	ESR1/AR/ESR2/PARP1	4
BP	GO:0045333	cellular respiration	7/180	187/18866	0.00215184	0.00634422	0.00290245	NOS2/CYP1A2/IL4/HIF1A/CDK1/CCNB1/IFNG	7
BP	GO:0009185	ribonucleoside diphosphate metabolic process	6/180	139/18866	0.00218798	0.00644631	0.00294915	EIF6/HIF1A/IFNG/INSR/PPARA/HK2	6
BP	GO:0009259	ribonucleotide metabolic process	11/180	416/18866	0.00222516	0.00655135	0.00299721	PDE10A/IL4/EIF6/HIF1A/ACACA/SULT1E1/IFNG/PARP1/INSR/PPARA/HK2	11
BP	GO:0006814	sodium ion transport	8/180	241/18866	0.0022452	0.00660579	0.00302211	SCN5A/ADRB2/SLC6A4/SLC6A2/SLC6A3/DRD3/AKT1/NOS3	8
BP	GO:0097553	calcium ion transmembrane import into cytosol	6/180	140/18866	0.00226821	0.0066689	0.00305098	CALM3/DRD1/BAX/CXCL11/CXCL10/GSTM2	6
BP	GO:0031638	zymogen activation	4/180	58/18866	0.00227597	0.00667795	0.00305512	CASP8/PLAU/PLAT/SERPINE1	4
BP	GO:1900408	negative regulation of cellular response to oxidative stress	4/180	58/18866	0.00227597	0.00667795	0.00305512	AKT1/HIF1A/HSPB1/NFE2L2	4
BP	GO:1903202	negative regulation of oxidative stress-induced cell death	4/180	58/18866	0.00227597	0.00667795	0.00305512	AKT1/HIF1A/HSPB1/NFE2L2	4
BP	GO:0001964	startle response	3/180	28/18866	0.0023477	0.00686485	0.00314063	DRD1/SLC6A3/DRD3	3
BP	GO:0002360	T cell lineage commitment	3/180	28/18866	0.0023477	0.00686485	0.00314063	BCL2/IL6/TP53	3
BP	GO:0060512	prostate gland morphogenesis	3/180	28/18866	0.0023477	0.00686485	0.00314063	ESR1/AR/RXRA	3
BP	GO:0090200	positive regulation of release of cytochrome c from mitochondria	3/180	28/18866	0.0023477	0.00686485	0.00314063	BAX/MMP9/TP53	3
BP	GO:1903579	negative regulation of ATP metabolic process	3/180	28/18866	0.0023477	0.00686485	0.00314063	TP53/PARP1/PPARA	3
BP	GO:0007178	transmembrane receptor protein serine/threonine kinase signaling pathway	10/180	359/18866	0.00241223	0.00704874	0.00322476	MAPK14/HSP90AB1/JUN/FOS/TP53/HSPA5/CAV1/PARP1/COL3A1/RUNX2	10
BP	GO:0048008	platelet-derived growth factor receptor signaling pathway	4/180	59/18866	0.00242355	0.00706741	0.0032333	F7/VEGFA/F3/PLAT	4
BP	GO:0098930	axonal transport	4/180	59/18866	0.00242355	0.00706741	0.0032333	MAP2/SOD1/HIF1A/HSPB1	4
BP	GO:0022408	negative regulation of cell-cell adhesion	7/180	191/18866	0.00242358	0.00706741	0.0032333	CASP3/IL4/AKT1/VEGFA/ERBB2/PPARA/IRF1	7
BP	GO:0031333	negative regulation of protein-containing complex assembly	6/180	142/18866	0.00243529	0.00709672	0.00324671	GSK3B/MAP2/OPRD1/RAF1/HSPA5/HSF1	6
BP	GO:0045833	negative regulation of lipid metabolic process	5/180	98/18866	0.00248338	0.00723191	0.00330856	ADRA2A/TNF/AKT1/SOD1/IL1B	5
BP	GO:0016525	negative regulation of angiogenesis	7/180	192/18866	0.00249548	0.00726219	0.00332241	PPARG/TNF/STAT1/SERPINE1/ALOX5/CXCL10/E2F2	7
BP	GO:0043312	neutrophil degranulation	12/180	487/18866	0.00254345	0.00739676	0.00338398	MAPK14/HSP90AB1/PLAU/LTA4H/MMP9/MAPK1/ALOX5/MPO/GSTP1/PSMD3/ACP3/CTSD	12
BP	GO:1902808	positive regulation of cell cycle G1/S phase transition	4/180	60/18866	0.00257758	0.00748584	0.00342473	EGFR/AKT1/CCND1/CYP1A1	4
BP	GO:1902883	negative regulation of response to oxidative stress	4/180	60/18866	0.00257758	0.00748584	0.00342473	AKT1/HIF1A/HSPB1/NFE2L2	4
BP	GO:0051817	modulation of process of other organism involved in symbiotic interaction	5/180	99/18866	0.00259562	0.00751626	0.00343865	JUN/CASP8/RXRA/BCL2L1/INSR	5
BP	GO:0008209	androgen metabolic process	3/180	29/18866	0.00260036	0.00751626	0.00343865	ESR1/CYP3A4/SPP1	3
BP	GO:0015721	bile acid and bile salt transport	3/180	29/18866	0.00260036	0.00751626	0.00343865	NCOA2/NCOA1/RXRA	3
BP	GO:0032373	positive regulation of sterol transport	3/180	29/18866	0.00260036	0.00751626	0.00343865	PON1/NFKBIA/CAV1	3
BP	GO:0032376	positive regulation of cholesterol transport	3/180	29/18866	0.00260036	0.00751626	0.00343865	PON1/NFKBIA/CAV1	3
BP	GO:0048873	homeostasis of number of cells within a tissue	3/180	29/18866	0.00260036	0.00751626	0.00343865	BCL2/BAX/NOS3	3
BP	GO:0050901	leukocyte tethering or rolling	3/180	29/18866	0.00260036	0.00751626	0.00343865	TNF/SELE/VCAM1	3
BP	GO:0002700	regulation of production of molecular mediator of immune response	6/180	144/18866	0.00261148	0.0075433	0.00345102	TNF/IL4/IL6/HMOX1/IL1B/CD40LG	6
BP	GO:2000181	negative regulation of blood vessel morphogenesis	7/180	194/18866	0.00264418	0.0076326	0.00349187	PPARG/TNF/STAT1/SERPINE1/ALOX5/CXCL10/E2F2	7
BP	GO:0002283	neutrophil activation involved in immune response	12/180	490/18866	0.00267379	0.00771287	0.0035286	MAPK14/HSP90AB1/PLAU/LTA4H/MMP9/MAPK1/ALOX5/MPO/GSTP1/PSMD3/ACP3/CTSD	12
BP	GO:0050848	regulation of calcium-mediated signaling	5/180	100/18866	0.0027115	0.00781635	0.00357594	GSK3B/CALM3/TNF/ERBB3/GSTM2	5
BP	GO:0019693	ribose phosphate metabolic process	11/180	427/18866	0.0027201	0.00783331	0.0035837	PDE10A/IL4/EIF6/HIF1A/ACACA/SULT1E1/IFNG/PARP1/INSR/PPARA/HK2	11
BP	GO:0007219	Notch signaling pathway	7/180	195/18866	0.00272105	0.00783331	0.0035837	EGFR/AKT1/EGF/NFKBIA/STAT1/MYC/NOS3	7
BP	GO:1903078	positive regulation of protein localization to plasma membrane	4/180	61/18866	0.0027382	0.00787739	0.00360387	TNF/EGFR/AKT1/IFNG	4
BP	GO:0002040	sprouting angiogenesis	7/180	196/18866	0.00279961	0.00804324	0.00367974	PTGS2/KDR/AKT1/VEGFA/HMOX1/ALOX5/E2F2	7
BP	GO:0071897	DNA biosynthetic process	7/180	196/18866	0.00279961	0.00804324	0.00367974	PPARG/HSP90AB1/CDKN1A/MAPK1/TP53/MYC/GJA1	7
BP	GO:0045088	regulation of innate immune response	9/180	307/18866	0.00281208	0.00807363	0.00369364	PPARG/HSP90AB1/RELA/RAF1/STAT1/IFNG/PSMD3/CHUK/IRF1	9
BP	GO:0007215	glutamate receptor signaling pathway	5/180	101/18866	0.00283108	0.00811183	0.00371112	GRIA2/ADRB2/OPRM1/CCL2/IFNG	5
BP	GO:0042116	macrophage activation	5/180	101/18866	0.00283108	0.00811183	0.00371112	JUN/TNF/IL4/IL6/IFNG	5
BP	GO:0060191	regulation of lipase activity	5/180	101/18866	0.00283108	0.00811183	0.00371112	ESR1/ADRA1A/EGFR/POR/SELE	5
BP	GO:0001516	prostaglandin biosynthetic process	3/180	30/18866	0.00286919	0.00818265	0.00374352	PTGS1/PTGS2/IL1B	3
BP	GO:0007176	regulation of epidermal growth factor-activated receptor activity	3/180	30/18866	0.00286919	0.00818265	0.00374352	NCF1/ADRA2A/EGF	3
BP	GO:0010800	positive regulation of peptidyl-threonine phosphorylation	3/180	30/18866	0.00286919	0.00818265	0.00374352	CALM3/MAPK1/EGF	3
BP	GO:0019098	reproductive behavior	3/180	30/18866	0.00286919	0.00818265	0.00374352	NCOA1/DRD1/DRD5	3
BP	GO:0046457	prostanoid biosynthetic process	3/180	30/18866	0.00286919	0.00818265	0.00374352	PTGS1/PTGS2/IL1B	3
BP	GO:0060142	regulation of syncytium formation by plasma membrane fusion	3/180	30/18866	0.00286919	0.00818265	0.00374352	MAPK14/IL4/CXCL10	3
BP	GO:1902751	positive regulation of cell cycle G2/M phase transition	3/180	30/18866	0.00286919	0.00818265	0.00374352	CCND1/CDK1/CCNB1	3
BP	GO:0009749	response to glucose	7/180	197/18866	0.00287991	0.00820774	0.003755	PPARD/CASP3/ADRA2A/RAF1/HIF1A/GJA1/ICAM1	7
BP	GO:0007043	cell-cell junction assembly	6/180	147/18866	0.00289349	0.00823547	0.00376768	PRKCA/TNF/CAV1/GJA1/IL1B/CLDN4	6
BP	GO:0044409	entry into host	6/180	147/18866	0.00289349	0.00823547	0.00376768	DPP4/EGFR/CDK1/CAV1/ICAM1/CXCL8	6
BP	GO:0010518	positive regulation of phospholipase activity	4/180	62/18866	0.00290555	0.00824782	0.00377333	ESR1/ADRA1A/EGFR/SELE	4
BP	GO:0010676	positive regulation of cellular carbohydrate metabolic process	4/180	62/18866	0.00290555	0.00824782	0.00377333	AKT1/INSR/PPARA/IGF2	4
BP	GO:0010803	regulation of tumor necrosis factor-mediated signaling pathway	4/180	62/18866	0.00290555	0.00824782	0.00377333	CASP8/TNF/GSTP1/CHUK	4
BP	GO:0048857	neural nucleus development	4/180	62/18866	0.00290555	0.00824782	0.00377333	CALM3/MAOB/BCL2/HSPA5	4
BP	GO:0022600	digestive system process	5/180	102/18866	0.00295442	0.00837544	0.00383172	CHRM3/CHRM1/ADRA2A/DRD3/PTGER3	5
BP	GO:2000060	positive regulation of ubiquitin-dependent protein catabolic process	5/180	102/18866	0.00295442	0.00837544	0.00383172	GSK3B/AKT1/EGF/CAV1/NFE2L2	5
BP	GO:0008277	regulation of G protein-coupled receptor signaling pathway	6/180	148/18866	0.00299238	0.00846619	0.00387324	ADRB2/OPRM1/PRKCA/DRD3/CXCL8/ACP3	6
BP	GO:0031644	regulation of nervous system process	6/180	148/18866	0.00299238	0.00846619	0.00387324	ADRB2/OPRM1/OPRD1/ADRA2C/NOS3/ACP3	6
BP	GO:1903670	regulation of sprouting angiogenesis	6/180	148/18866	0.00299238	0.00846619	0.00387324	PTGS2/KDR/VEGFA/HMOX1/ALOX5/E2F2	6
BP	GO:0099504	synaptic vesicle cycle	7/180	199/18866	0.00304579	0.00861162	0.00393977	GSK3B/CALM3/DRD1/ADRA1A/CHRM2/PRKCB/SLC2A4	7
BP	GO:0034329	cell junction assembly	11/180	434/18866	0.00307894	0.00868417	0.00397296	KDR/ACHE/DRD1/BCL2/PRKCA/TNF/VEGFA/CAV1/GJA1/IL1B/CLDN4	11
BP	GO:0010830	regulation of myotube differentiation	4/180	63/18866	0.00307976	0.00868417	0.00397296	MAPK14/BCL2/IL4/CXCL10	4
BP	GO:0070059	intrinsic apoptotic signaling pathway in response to endoplasmic reticulum stress	4/180	63/18866	0.00307976	0.00868417	0.00397296	BCL2/BAX/BCL2L1/TP53	4
BP	GO:0002042	cell migration involved in sprouting angiogenesis	5/180	103/18866	0.00308161	0.00868417	0.00397296	PTGS2/KDR/AKT1/VEGFA/HMOX1	5
BP	GO:0060079	excitatory postsynaptic potential	5/180	103/18866	0.00308161	0.00868417	0.00397296	GSK3B/ADRB2/CHRNA2/OPRM1/AKT1	5
BP	GO:0031056	regulation of histone modification	6/180	149/18866	0.00309377	0.00871269	0.00398601	CHEK1/VEGFA/TP53/IL1B/CCNB1/IGF2	6
BP	GO:0070588	calcium ion transmembrane transport	9/180	312/18866	0.00312975	0.00880822	0.00402971	CALM3/DRD1/OPRM1/BAX/ADRA2A/DRD3/CXCL11/CXCL10/GSTM2	9
BP	GO:0010644	cell communication by electrical coupling	3/180	31/18866	0.00315451	0.00884878	0.00404827	CALM3/CAV1/GJA1	3
BP	GO:0014072	response to isoquinoline alkaloid	3/180	31/18866	0.00315451	0.00884878	0.00404827	RELA/OPRM1/DRD3	3
BP	GO:0043278	response to morphine	3/180	31/18866	0.00315451	0.00884878	0.00404827	RELA/OPRM1/DRD3	3
BP	GO:0045987	positive regulation of smooth muscle contraction	3/180	31/18866	0.00315451	0.00884878	0.00404827	PTGS2/CHRM3/ADRA1A	3
BP	GO:1900745	positive regulation of p38MAPK cascade	3/180	31/18866	0.00315451	0.00884878	0.00404827	NCF1/VEGFA/IL1B	3
BP	GO:0002367	cytokine production involved in immune response	5/180	104/18866	0.0032127	0.00900609	0.00412024	TNF/IL4/IL6/HMOX1/IL1B	5
BP	GO:0002221	pattern recognition receptor signaling pathway	7/180	201/18866	0.0032189	0.00901756	0.00412548	ESR1/RELA/CASP8/NFKBIA/CAV1/CHUK/IRF1	7
BP	GO:0001885	endothelial cell development	4/180	64/18866	0.00326097	0.00911749	0.0041712	TNF/VEGFA/ICAM1/IL1B	4
BP	GO:0002066	columnar/cuboidal epithelial cell development	4/180	64/18866	0.00326097	0.00911749	0.0041712	GSK3B/CDKN1A/SOD1/HIF1A	4
BP	GO:0033344	cholesterol efflux	4/180	64/18866	0.00326097	0.00911749	0.0041712	PON1/EGF/NFKBIA/CAV1	4
BP	GO:0062014	negative regulation of small molecule metabolic process	5/180	105/18866	0.00334776	0.00935404	0.00427942	AKT1/TP53/SOD1/PARP1/PPARA	5
BP	GO:0003007	heart morphogenesis	8/180	258/18866	0.00340777	0.0095125	0.00435192	JUN/RXRA/VEGFA/TP53/HIF1A/NOS3/HAS2/INSR	8
BP	GO:0001837	epithelial to mesenchymal transition	6/180	152/18866	0.00341337	0.0095125	0.00435192	GSK3B/IL6/HIF1A/IL1B/COL1A1/HAS2	6
BP	GO:0002224	toll-like receptor signaling pathway	6/180	152/18866	0.00341337	0.0095125	0.00435192	ESR1/CASP8/NFKBIA/CAV1/CHUK/IRF1	6
BP	GO:0006090	pyruvate metabolic process	6/180	152/18866	0.00341337	0.0095125	0.00435192	EIF6/HIF1A/IFNG/INSR/PPARA/HK2	6
BP	GO:0007588	excretion	4/180	65/18866	0.00344931	0.00958312	0.00438423	ADRA1A/DRD3/HMOX1/ABCG2	4
BP	GO:0010743	regulation of macrophage derived foam cell differentiation	3/180	32/18866	0.00345665	0.00958312	0.00438423	PPARG/NFKBIA/PPARA	3
BP	GO:0034694	response to prostaglandin	3/180	32/18866	0.00345665	0.00958312	0.00438423	PPARG/AKT1/ACACA	3
BP	GO:0035767	endothelial cell chemotaxis	3/180	32/18866	0.00345665	0.00958312	0.00438423	KDR/VEGFA/HSPB1	3
BP	GO:0046320	regulation of fatty acid oxidation	3/180	32/18866	0.00345665	0.00958312	0.00438423	PPARG/AKT1/PPARA	3
BP	GO:0050849	negative regulation of calcium-mediated signaling	3/180	32/18866	0.00345665	0.00958312	0.00438423	GSK3B/CALM3/GSTM2	3
BP	GO:0060603	mammary gland duct morphogenesis	3/180	32/18866	0.00345665	0.00958312	0.00438423	PGR/ESR1/AR	3
BP	GO:0061036	positive regulation of cartilage development	3/180	32/18866	0.00345665	0.00958312	0.00438423	RELA/POR/RUNX2	3
BP	GO:0046632	alpha-beta T cell differentiation	5/180	106/18866	0.00348686	0.00966063	0.00441968	BCL2/IL4/IL6/IFNG/IRF1	5
BP	GO:0060541	respiratory system development	7/180	204/18866	0.00349254	0.00967008	0.00442401	PGR/TNF/CYP1A2/EGFR/VEGFA/MAPK1/NOS3	7
BP	GO:0071774	response to fibroblast growth factor	6/180	153/18866	0.00352518	0.00975415	0.00446247	MAPK1/ELK1/CCL2/CXCL8/COL1A1/RUNX2	6
BP	GO:0034394	protein localization to cell surface	4/180	66/18866	0.00364492	0.0100724	0.00460807	HSP90AB1/TNF/AKT1/EGF	4
BP	GO:0046626	regulation of insulin receptor signaling pathway	4/180	66/18866	0.00364492	0.0100724	0.00460807	RELA/IL1B/PRKCB/IGF2	4
BP	GO:0009132	nucleoside diphosphate metabolic process	6/180	155/18866	0.00375695	0.0103753	0.00474664	EIF6/HIF1A/IFNG/INSR/PPARA/HK2	6
BP	GO:0010464	regulation of mesenchymal cell proliferation	3/180	33/18866	0.0037759	0.0103983	0.00475718	VEGFA/STAT1/MYC	3
BP	GO:0042573	retinoic acid metabolic process	3/180	33/18866	0.0037759	0.0103983	0.00475718	ADH1C/CYP3A4/CYP1A1	3
BP	GO:0046627	negative regulation of insulin receptor signaling pathway	3/180	33/18866	0.0037759	0.0103983	0.00475718	RELA/IL1B/PRKCB	3
BP	GO:0048384	retinoic acid receptor signaling pathway	3/180	33/18866	0.0037759	0.0103983	0.00475718	PPARG/RXRA/RXRB	3
BP	GO:0008593	regulation of Notch signaling pathway	5/180	108/18866	0.00377746	0.0103983	0.00475718	EGFR/AKT1/EGF/NFKBIA/NOS3	5
BP	GO:0050866	negative regulation of cell activation	7/180	207/18866	0.00378357	0.0104018	0.00475875	CASP3/IL4/ERBB2/HMOX1/NOS3/THBD/IRF1	7
BP	GO:1901343	negative regulation of vasculature development	7/180	207/18866	0.00378357	0.0104018	0.00475875	PPARG/TNF/STAT1/SERPINE1/ALOX5/CXCL10/E2F2	7
BP	GO:0002548	monocyte chemotaxis	4/180	67/18866	0.00384792	0.0105012	0.00480424	IL6/CCL2/SERPINE1/CXCL10	4
BP	GO:0072678	T cell migration	4/180	67/18866	0.00384792	0.0105012	0.00480424	ICAM1/CCL2/CXCL11/CXCL10	4
BP	GO:1903672	positive regulation of sprouting angiogenesis	4/180	67/18866	0.00384792	0.0105012	0.00480424	PTGS2/KDR/VEGFA/HMOX1	4
BP	GO:0002676	regulation of chronic inflammatory response	2/180	10/18866	0.00387378	0.0105012	0.00480424	TNF/IL4	2
BP	GO:0010749	regulation of nitric oxide mediated signal transduction	2/180	10/18866	0.00387378	0.0105012	0.00480424	EGFR/VEGFA	2
BP	GO:0019062	virion attachment to host cell	2/180	10/18866	0.00387378	0.0105012	0.00480424	HSP90AB1/ICAM1	2
BP	GO:0021936	regulation of cerebellar granule cell precursor proliferation	2/180	10/18866	0.00387378	0.0105012	0.00480424	SLC6A4/EGF	2
BP	GO:0034350	regulation of glial cell apoptotic process	2/180	10/18866	0.00387378	0.0105012	0.00480424	PRKCA/CCL2	2
BP	GO:0045348	positive regulation of MHC class II biosynthetic process	2/180	10/18866	0.00387378	0.0105012	0.00480424	IL4/IFNG	2
BP	GO:0051901	positive regulation of mitochondrial depolarization	2/180	10/18866	0.00387378	0.0105012	0.00480424	KDR/PARP1	2
BP	GO:0051918	negative regulation of fibrinolysis	2/180	10/18866	0.00387378	0.0105012	0.00480424	THBD/SERPINE1	2
BP	GO:0060068	vagina development	2/180	10/18866	0.00387378	0.0105012	0.00480424	ESR1/BAX	2
BP	GO:0060346	bone trabecula formation	2/180	10/18866	0.00387378	0.0105012	0.00480424	MMP2/COL1A1	2
BP	GO:0070391	response to lipoteichoic acid	2/180	10/18866	0.00387378	0.0105012	0.00480424	MAPK14/RELA	2
BP	GO:0071223	cellular response to lipoteichoic acid	2/180	10/18866	0.00387378	0.0105012	0.00480424	MAPK14/RELA	2
BP	GO:0072203	cell proliferation involved in metanephros development	2/180	10/18866	0.00387378	0.0105012	0.00480424	STAT1/MYC	2
BP	GO:0090037	positive regulation of protein kinase C signaling	2/180	10/18866	0.00387378	0.0105012	0.00480424	ADRA1A/VEGFA	2
BP	GO:0097278	complement-dependent cytotoxicity	2/180	10/18866	0.00387378	0.0105012	0.00480424	HSP90AB1/IL4	2
BP	GO:0120252	hydrocarbon metabolic process	2/180	10/18866	0.00387378	0.0105012	0.00480424	AKR1B1/CYP1A1	2
BP	GO:1900222	negative regulation of amyloid-beta clearance	2/180	10/18866	0.00387378	0.0105012	0.00480424	TNF/IFNG	2
BP	GO:1903862	positive regulation of oxidative phosphorylation	2/180	10/18866	0.00387378	0.0105012	0.00480424	CDK1/CCNB1	2
BP	GO:1904526	regulation of microtubule binding	2/180	10/18866	0.00387378	0.0105012	0.00480424	MAP2/HSF1	2
BP	GO:0002286	T cell activation involved in immune response	5/180	109/18866	0.00392908	0.0106376	0.00486666	IL4/IL6/TP53/ICAM1/IFNG	5
BP	GO:0021761	limbic system development	5/180	109/18866	0.00392908	0.0106376	0.00486666	GSK3B/NCOA1/DRD1/BAX/CASP3	5
BP	GO:0031330	negative regulation of cellular catabolic process	8/180	265/18866	0.00400392	0.0108334	0.00495622	MAPK14/HSP90AB1/ADRA1A/BCL2/AKT1/TP53/HMOX1/E2F1	8
BP	GO:0002637	regulation of immunoglobulin production	4/180	68/18866	0.00405845	0.010967	0.00501736	TNF/IL4/IL6/CD40LG	4
BP	GO:1904377	positive regulation of protein localization to cell periphery	4/180	68/18866	0.00405845	0.010967	0.00501736	TNF/EGFR/AKT1/IFNG	4
BP	GO:0045216	cell-cell junction organization	7/180	210/18866	0.00409268	0.0110434	0.00505231	PRKCA/TNF/VEGFA/CAV1/GJA1/IL1B/CLDN4	7
BP	GO:0007202	activation of phospholipase C activity	3/180	34/18866	0.00411255	0.0110434	0.00505231	ADRA1A/EGFR/SELE	3
BP	GO:0010922	positive regulation of phosphatase activity	3/180	34/18866	0.00411255	0.0110434	0.00505231	HSP90AB1/CALM3/IFNG	3
BP	GO:0016242	negative regulation of macroautophagy	3/180	34/18866	0.00411255	0.0110434	0.00505231	AKT1/TP53/HMOX1	3
BP	GO:0030431	sleep	3/180	34/18866	0.00411255	0.0110434	0.00505231	ADRB1/DRD3/FOS	3
BP	GO:0033198	response to ATP	3/180	34/18866	0.00411255	0.0110434	0.00505231	PTGS2/SOD1/IL1B	3
BP	GO:0045648	positive regulation of erythrocyte differentiation	3/180	34/18866	0.00411255	0.0110434	0.00505231	MAPK14/HIF1A/STAT1	3
BP	GO:0050715	positive regulation of cytokine secretion	3/180	34/18866	0.00411255	0.0110434	0.00505231	TNF/IFNG/IL1A	3
BP	GO:0098664	G protein-coupled serotonin receptor signaling pathway	3/180	34/18866	0.00411255	0.0110434	0.00505231	CHRM3/CHRM1/CHRM2	3
BP	GO:1902692	regulation of neuroblast proliferation	3/180	34/18866	0.00411255	0.0110434	0.00505231	VEGFA/TP53/HIF1A	3
BP	GO:1903707	negative regulation of hemopoiesis	6/180	158/18866	0.00412556	0.0110714	0.00506511	IL4/NFKBIA/ERBB2/MYC/NFE2L2/IRF1	6
BP	GO:0002703	regulation of leukocyte mediated immunity	7/180	211/18866	0.00419986	0.0112638	0.00515311	NOS2/TNF/IL4/IL6/HMOX1/ICAM1/IL1B	7
BP	GO:0042303	molting cycle	5/180	111/18866	0.00424531	0.0113714	0.00520234	PTGS2/RELA/BCL2/TNF/EGFR	5
BP	GO:0042633	hair cycle	5/180	111/18866	0.00424531	0.0113714	0.00520234	PTGS2/RELA/BCL2/TNF/EGFR	5
BP	GO:2000058	regulation of ubiquitin-dependent protein catabolic process	6/180	159/18866	0.00425418	0.011388	0.00520994	GSK3B/HSP90AB1/AKT1/EGF/CAV1/NFE2L2	6
BP	GO:0031348	negative regulation of defense response	8/180	269/18866	0.00437901	0.0117148	0.00535946	PPARG/PPARD/IL4/RB1/SOD1/ALOX5/GSTP1/PPARA	8
BP	GO:0099565	chemical synaptic transmission, postsynaptic	5/180	112/18866	0.00441006	0.0117905	0.00539409	GSK3B/ADRB2/CHRNA2/OPRM1/AKT1	5
BP	GO:0007254	JNK cascade	7/180	213/18866	0.00442059	0.0118113	0.00540359	NCF1/TNF/EGFR/AKT1/IL1B/GSTP1/CD40LG	7
BP	GO:0030947	regulation of vascular endothelial growth factor receptor signaling pathway	3/180	35/18866	0.00446688	0.0118978	0.00544316	HIF1A/IL1B/PRKCB	3
BP	GO:0032735	positive regulation of interleukin-12 production	3/180	35/18866	0.00446688	0.0118978	0.00544316	MAPK14/IFNG/CD40LG	3
BP	GO:0070884	regulation of calcineurin-NFAT signaling cascade	3/180	35/18866	0.00446688	0.0118978	0.00544316	GSK3B/TNF/ERBB3	3
BP	GO:0110111	negative regulation of animal organ morphogenesis	3/180	35/18866	0.00446688	0.0118978	0.00544316	BCL2/TNF/STAT1	3
BP	GO:1900077	negative regulation of cellular response to insulin stimulus	3/180	35/18866	0.00446688	0.0118978	0.00544316	RELA/IL1B/PRKCB	3
BP	GO:0008088	axo-dendritic transport	4/180	70/18866	0.00450259	0.011978	0.00547986	MAP2/SOD1/HIF1A/HSPB1	4
BP	GO:0032374	regulation of cholesterol transport	4/180	70/18866	0.00450259	0.011978	0.00547986	PON1/EGF/NFKBIA/CAV1	4
BP	GO:0035821	modulation of process of other organism	5/180	113/18866	0.00457931	0.0121745	0.00556976	JUN/CASP8/RXRA/BCL2L1/INSR	5
BP	GO:0001820	serotonin secretion	2/180	11/18866	0.00470501	0.0123474	0.00564887	MAOB/SLC6A4	2
BP	GO:0006527	arginine catabolic process	2/180	11/18866	0.00470501	0.0123474	0.00564887	NOS2/NOS3	2
BP	GO:0006857	oligopeptide transport	2/180	11/18866	0.00470501	0.0123474	0.00564887	CA2/GJA1	2
BP	GO:0017085	response to insecticide	2/180	11/18866	0.00470501	0.0123474	0.00564887	CYP1A1/CCNB1	2
BP	GO:0019371	cyclooxygenase pathway	2/180	11/18866	0.00470501	0.0123474	0.00564887	PTGS1/PTGS2	2
BP	GO:0031284	positive regulation of guanylate cyclase activity	2/180	11/18866	0.00470501	0.0123474	0.00564887	NOS2/NOS3	2
BP	GO:0031442	positive regulation of mRNA 3'-end processing	2/180	11/18866	0.00470501	0.0123474	0.00564887	CCNB1/HSF1	2
BP	GO:0033148	positive regulation of intracellular estrogen receptor signaling pathway	2/180	11/18866	0.00470501	0.0123474	0.00564887	AR/PARP1	2
BP	GO:0033327	Leydig cell differentiation	2/180	11/18866	0.00470501	0.0123474	0.00564887	AR/CCND1	2
BP	GO:0035865	cellular response to potassium ion	2/180	11/18866	0.00470501	0.0123474	0.00564887	SOD1/HSF1	2
BP	GO:0040015	negative regulation of multicellular organism growth	2/180	11/18866	0.00470501	0.0123474	0.00564887	ADRB2/ADRB1	2
BP	GO:0042447	hormone catabolic process	2/180	11/18866	0.00470501	0.0123474	0.00564887	SULT1E1/SPP1	2
BP	GO:0045899	positive regulation of RNA polymerase II transcription preinitiation complex assembly	2/180	11/18866	0.00470501	0.0123474	0.00564887	ESR1/TP53	2
BP	GO:0051712	positive regulation of killing of cells of other organism	2/180	11/18866	0.00470501	0.0123474	0.00564887	NOS2/IFNG	2
BP	GO:0051974	negative regulation of telomerase activity	2/180	11/18866	0.00470501	0.0123474	0.00564887	PPARG/TP53	2
BP	GO:0060315	negative regulation of ryanodine-sensitive calcium-release channel activity	2/180	11/18866	0.00470501	0.0123474	0.00564887	CALM3/GSTM2	2
BP	GO:0060525	prostate glandular acinus development	2/180	11/18866	0.00470501	0.0123474	0.00564887	ESR1/RXRA	2
BP	GO:0070673	response to interleukin-18	2/180	11/18866	0.00470501	0.0123474	0.00564887	AKT1/ALOX5	2
BP	GO:0071281	cellular response to iron ion	2/180	11/18866	0.00470501	0.0123474	0.00564887	HMOX1/CCNB1	2
BP	GO:1990440	positive regulation of transcription from RNA polymerase II promoter in response to endoplasmic reticulum stress	2/180	11/18866	0.00470501	0.0123474	0.00564887	TP53/HSPA5	2
BP	GO:2001269	positive regulation of cysteine-type endopeptidase activity involved in apoptotic signaling pathway	2/180	11/18866	0.00470501	0.0123474	0.00564887	BAX/CASP8	2
BP	GO:0022037	metencephalon development	5/180	114/18866	0.00475314	0.0124661	0.00570315	NCOA1/SCN5A/BCL2/TP53/HSPA5	5
BP	GO:0010543	regulation of platelet activation	3/180	36/18866	0.00483915	0.0126374	0.00578153	PRKCA/NOS3/THBD	3
BP	GO:0031572	G2 DNA damage checkpoint	3/180	36/18866	0.00483915	0.0126374	0.00578153	CHEK1/CDKN1A/CDK1	3
BP	GO:0033280	response to vitamin D	3/180	36/18866	0.00483915	0.0126374	0.00578153	PTGS2/CXCL10/SPP1	3
BP	GO:0051973	positive regulation of telomerase activity	3/180	36/18866	0.00483915	0.0126374	0.00578153	HSP90AB1/MAPK1/MYC	3
BP	GO:0071634	regulation of transforming growth factor beta production	3/180	36/18866	0.00483915	0.0126374	0.00578153	PTGS2/HSP90AB1/HIF1A	3
BP	GO:0106056	regulation of calcineurin-mediated signaling	3/180	36/18866	0.00483915	0.0126374	0.00578153	GSK3B/TNF/ERBB3	3
BP	GO:1905332	positive regulation of morphogenesis of an epithelium	3/180	36/18866	0.00483915	0.0126374	0.00578153	AR/VEGFA/GJA1	3
BP	GO:0019226	transmission of nerve impulse	4/180	72/18866	0.00497837	0.0129851	0.0059406	DRD1/SCN5A/DRD5/SOD1	4
BP	GO:0070988	demethylation	4/180	72/18866	0.00497837	0.0129851	0.0059406	CYP3A4/CYP1A2/POR/CYP1A1	4
BP	GO:0010517	regulation of phospholipase activity	4/180	73/18866	0.00522843	0.0135824	0.00621387	ESR1/ADRA1A/EGFR/SELE	4
BP	GO:0010611	regulation of cardiac muscle hypertrophy	4/180	73/18866	0.00522843	0.0135824	0.00621387	ADRA1A/PRKCA/PARP1/PPARA	4
BP	GO:0070227	lymphocyte apoptotic process	4/180	73/18866	0.00522843	0.0135824	0.00621387	BAX/AKT1/TP53/HIF1A	4
BP	GO:0043243	positive regulation of protein-containing complex disassembly	3/180	37/18866	0.00522962	0.0135824	0.00621387	ADRB2/TNF/INSR	3
BP	GO:0045730	respiratory burst	3/180	37/18866	0.00522962	0.0135824	0.00621387	NCF1/MPO/INSR	3
BP	GO:0070423	nucleotide-binding oligomerization domain containing signaling pathway	3/180	37/18866	0.00522962	0.0135824	0.00621387	RELA/CASP8/NFKBIA	3
BP	GO:0071542	dopaminergic neuron differentiation	3/180	37/18866	0.00522962	0.0135824	0.00621387	GSK3B/VEGFA/HIF1A	3
BP	GO:0043666	regulation of phosphoprotein phosphatase activity	5/180	117/18866	0.00530272	0.0137472	0.00628927	GSK3B/HSP90AB1/CALM3/TNF/IGFBP3	5
BP	GO:0045446	endothelial cell differentiation	5/180	117/18866	0.00530272	0.0137472	0.00628927	KDR/TNF/VEGFA/ICAM1/IL1B	5
BP	GO:0072676	lymphocyte migration	5/180	117/18866	0.00530272	0.0137472	0.00628927	AKT1/ICAM1/CCL2/CXCL11/CXCL10	5
BP	GO:0032481	positive regulation of type I interferon production	4/180	74/18866	0.00548676	0.0142071	0.00649966	RELA/STAT1/CHUK/IRF1	4
BP	GO:0086003	cardiac muscle cell contraction	4/180	74/18866	0.00548676	0.0142071	0.00649966	KCNH2/SCN5A/CAV1/GJA1	4
BP	GO:0015918	sterol transport	5/180	118/18866	0.0054955	0.0142211	0.00650608	PPARG/PON1/EGF/NFKBIA/CAV1	5
BP	GO:0002024	diet induced thermogenesis	2/180	12/18866	0.00561074	0.0143395	0.00656023	ADRB2/ADRB1	2
BP	GO:0010232	vascular transport	2/180	12/18866	0.00561074	0.0143395	0.00656023	GJA1/ABCG2	2
BP	GO:0031392	regulation of prostaglandin biosynthetic process	2/180	12/18866	0.00561074	0.0143395	0.00656023	PTGS2/IL1B	2
BP	GO:0032494	response to peptidoglycan	2/180	12/18866	0.00561074	0.0143395	0.00656023	RELA/IL6	2
BP	GO:0033629	negative regulation of cell adhesion mediated by integrin	2/180	12/18866	0.00561074	0.0143395	0.00656023	CYP1B1/SERPINE1	2
BP	GO:0035404	histone-serine phosphorylation	2/180	12/18866	0.00561074	0.0143395	0.00656023	DRD1/CCNB1	2
BP	GO:0038003	opioid receptor signaling pathway	2/180	12/18866	0.00561074	0.0143395	0.00656023	OPRM1/OPRD1	2
BP	GO:0044650	adhesion of symbiont to host cell	2/180	12/18866	0.00561074	0.0143395	0.00656023	HSP90AB1/ICAM1	2
BP	GO:0045760	positive regulation of action potential	2/180	12/18866	0.00561074	0.0143395	0.00656023	SCN5A/ADRA1A	2
BP	GO:0046541	saliva secretion	2/180	12/18866	0.00561074	0.0143395	0.00656023	CHRM3/CHRM1	2
BP	GO:0048148	behavioral response to cocaine	2/180	12/18866	0.00561074	0.0143395	0.00656023	DRD1/DRD3	2
BP	GO:0051549	positive regulation of keratinocyte migration	2/180	12/18866	0.00561074	0.0143395	0.00656023	MMP9/HAS2	2
BP	GO:0055015	ventricular cardiac muscle cell development	2/180	12/18866	0.00561074	0.0143395	0.00656023	CDK1/CCNB1	2
BP	GO:0060442	branching involved in prostate gland morphogenesis	2/180	12/18866	0.00561074	0.0143395	0.00656023	ESR1/RXRA	2
BP	GO:0060736	prostate gland growth	2/180	12/18866	0.00561074	0.0143395	0.00656023	ESR1/AR	2
BP	GO:0060742	epithelial cell differentiation involved in prostate gland development	2/180	12/18866	0.00561074	0.0143395	0.00656023	AR/RXRA	2
BP	GO:0070243	regulation of thymocyte apoptotic process	2/180	12/18866	0.00561074	0.0143395	0.00656023	TP53/HIF1A	2
BP	GO:0072584	caveolin-mediated endocytosis	2/180	12/18866	0.00561074	0.0143395	0.00656023	MAPK1/CAV1	2
BP	GO:0097284	hepatocyte apoptotic process	2/180	12/18866	0.00561074	0.0143395	0.00656023	BCL2L1/RB1	2
BP	GO:1904181	positive regulation of membrane depolarization	2/180	12/18866	0.00561074	0.0143395	0.00656023	KDR/PARP1	2
BP	GO:0010661	positive regulation of muscle cell apoptotic process	3/180	38/18866	0.00563852	0.0143395	0.00656023	PPARG/TP53/IFNG	3
BP	GO:0032733	positive regulation of interleukin-10 production	3/180	38/18866	0.00563852	0.0143395	0.00656023	IL4/IL6/CD40LG	3
BP	GO:0035872	nucleotide-binding domain, leucine rich repeat containing receptor signaling pathway	3/180	38/18866	0.00563852	0.0143395	0.00656023	RELA/CASP8/NFKBIA	3
BP	GO:0048009	insulin-like growth factor receptor signaling pathway	3/180	38/18866	0.00563852	0.0143395	0.00656023	AR/AKT1/IGFBP3	3
BP	GO:0060306	regulation of membrane repolarization	3/180	38/18866	0.00563852	0.0143395	0.00656023	KCNH2/SCN5A/CAV1	3
BP	GO:0071604	transforming growth factor beta production	3/180	38/18866	0.00563852	0.0143395	0.00656023	PTGS2/HSP90AB1/HIF1A	3
BP	GO:0086005	ventricular cardiac muscle cell action potential	3/180	38/18866	0.00563852	0.0143395	0.00656023	KCNH2/SCN5A/CAV1	3
BP	GO:1905898	positive regulation of response to endoplasmic reticulum stress	3/180	38/18866	0.00563852	0.0143395	0.00656023	BAX/CAV1/NFE2L2	3
BP	GO:2000144	positive regulation of DNA-templated transcription, initiation	3/180	38/18866	0.00563852	0.0143395	0.00656023	ESR1/JUN/TP53	3
BP	GO:0002699	positive regulation of immune effector process	7/180	223/18866	0.00565846	0.0143816	0.00657952	NOS2/TNF/IL4/IL6/HMOX1/IL1B/IFNG	7
BP	GO:0051153	regulation of striated muscle cell differentiation	5/180	119/18866	0.00569318	0.0144613	0.00661596	MAPK14/BCL2/IL4/PPARA/CXCL10	5
BP	GO:0038095	Fc-epsilon receptor signaling pathway	6/180	169/18866	0.00570869	0.0144749	0.00662218	RELA/JUN/FOS/MAPK1/PSMD3/CHUK	6
BP	GO:0052126	movement in host environment	6/180	169/18866	0.00570869	0.0144749	0.00662218	DPP4/EGFR/CDK1/CAV1/ICAM1/CXCL8	6
BP	GO:0055002	striated muscle cell development	6/180	169/18866	0.00570869	0.0144749	0.00662218	ADRA1A/BCL2/VEGFA/CDK1/CCNB1/PPARA	6
BP	GO:0015909	long-chain fatty acid transport	4/180	75/18866	0.00575348	0.0145453	0.00665441	PPARG/DRD3/AKT1/ACACA	4
BP	GO:0061844	antimicrobial humoral immune response mediated by antimicrobial peptide	4/180	75/18866	0.00575348	0.0145453	0.00665441	CXCL8/CXCL11/CXCL2/CXCL10	4
BP	GO:0072088	nephron epithelium morphogenesis	4/180	75/18866	0.00575348	0.0145453	0.00665441	BCL2/VEGFA/STAT1/MYC	4
BP	GO:0086001	cardiac muscle cell action potential	4/180	75/18866	0.00575348	0.0145453	0.00665441	KCNH2/SCN5A/CAV1/GJA1	4
BP	GO:1900076	regulation of cellular response to insulin stimulus	4/180	75/18866	0.00575348	0.0145453	0.00665441	RELA/IL1B/PRKCB/IGF2	4
BP	GO:0032635	interleukin-6 production	6/180	170/18866	0.00587185	0.014827	0.00678329	NOS2/TNF/IL6/IL1B/IFNG/IL1A	6
BP	GO:2000241	regulation of reproductive process	6/180	170/18866	0.00587185	0.014827	0.00678329	ESR1/AR/RXRA/VEGFA/GJA1/INSR	6
BP	GO:0014743	regulation of muscle hypertrophy	4/180	76/18866	0.00602872	0.0151873	0.00694809	ADRA1A/PRKCA/PARP1/PPARA	4
BP	GO:0060193	positive regulation of lipase activity	4/180	76/18866	0.00602872	0.0151873	0.00694809	ESR1/ADRA1A/EGFR/SELE	4
BP	GO:0072091	regulation of stem cell proliferation	4/180	76/18866	0.00602872	0.0151873	0.00694809	VEGFA/TP53/HIF1A/GJA1	4
BP	GO:1901616	organic hydroxy compound catabolic process	4/180	76/18866	0.00602872	0.0151873	0.00694809	MAOB/SLC6A3/MAOA/SULT1E1	4
BP	GO:0006778	porphyrin-containing compound metabolic process	3/180	39/18866	0.00606607	0.0152454	0.0069747	CYP1A2/HMOX1/CYP1A1	3
BP	GO:0010831	positive regulation of myotube differentiation	3/180	39/18866	0.00606607	0.0152454	0.0069747	MAPK14/BCL2/IL4	3
BP	GO:0033146	regulation of intracellular estrogen receptor signaling pathway	3/180	39/18866	0.00606607	0.0152454	0.0069747	ESR1/AR/PARP1	3
BP	GO:0086091	regulation of heart rate by cardiac conduction	3/180	39/18866	0.00606607	0.0152454	0.0069747	KCNH2/SCN5A/CAV1	3
BP	GO:0007613	memory	5/180	121/18866	0.00610351	0.0153305	0.00701362	PTGS2/DRD1/SLC6A4/SLC2A4/INSR	5
BP	GO:0002244	hematopoietic progenitor cell differentiation	6/180	172/18866	0.00620835	0.0155847	0.00712991	KDR/BCL2/TP53/TOP2A/NFE2L2/PSMD3	6
BP	GO:0072028	nephron morphogenesis	4/180	77/18866	0.00631258	0.015837	0.00724535	BCL2/VEGFA/STAT1/MYC	4
BP	GO:0001990	regulation of systemic arterial blood pressure by hormone	3/180	40/18866	0.0065125	0.0163003	0.00745731	DRD5/DRD3/NOS3	3
BP	GO:0010613	positive regulation of cardiac muscle hypertrophy	3/180	40/18866	0.0065125	0.0163003	0.00745731	ADRA1A/PRKCA/PARP1	3
BP	GO:0050691	regulation of defense response to virus by host	3/180	40/18866	0.0065125	0.0163003	0.00745731	IL4/STAT1/IL1B	3
BP	GO:0140353	lipid export from cell	3/180	40/18866	0.0065125	0.0163003	0.00745731	NOS2/IL1B/SPP1	3
BP	GO:0007171	activation of transmembrane receptor protein tyrosine kinase activity	2/180	13/18866	0.00658948	0.0163684	0.00748845	ADRB2/EGF	2
BP	GO:0010870	positive regulation of receptor biosynthetic process	2/180	13/18866	0.00658948	0.0163684	0.00748845	HIF1A/IFNG	2
BP	GO:0031953	negative regulation of protein autophosphorylation	2/180	13/18866	0.00658948	0.0163684	0.00748845	JUN/CAV1	2
BP	GO:0032230	positive regulation of synaptic transmission, GABAergic	2/180	13/18866	0.00658948	0.0163684	0.00748845	CA2/ADRA1A	2
BP	GO:0032352	positive regulation of hormone metabolic process	2/180	13/18866	0.00658948	0.0163684	0.00748845	POR/HIF1A	2
BP	GO:0033089	positive regulation of T cell differentiation in thymus	2/180	13/18866	0.00658948	0.0163684	0.00748845	IL1B/IL1A	2
BP	GO:0033127	regulation of histone phosphorylation	2/180	13/18866	0.00658948	0.0163684	0.00748845	IL1B/CCNB1	2
BP	GO:0033145	positive regulation of intracellular steroid hormone receptor signaling pathway	2/180	13/18866	0.00658948	0.0163684	0.00748845	AR/PARP1	2
BP	GO:0043568	positive regulation of insulin-like growth factor receptor signaling pathway	2/180	13/18866	0.00658948	0.0163684	0.00748845	AR/IGFBP3	2
BP	GO:0061029	eyelid development in camera-type eye	2/180	13/18866	0.00658948	0.0163684	0.00748845	JUN/EGFR	2
BP	GO:0061430	bone trabecula morphogenesis	2/180	13/18866	0.00658948	0.0163684	0.00748845	MMP2/COL1A1	2
BP	GO:0072683	T cell extravasation	2/180	13/18866	0.00658948	0.0163684	0.00748845	ICAM1/CCL2	2
BP	GO:2000121	regulation of removal of superoxide radicals	2/180	13/18866	0.00658948	0.0163684	0.00748845	TNF/NFE2L2	2
BP	GO:0007269	neurotransmitter secretion	6/180	175/18866	0.00673915	0.0167111	0.00764523	GSK3B/CALM3/DRD1/ADRA1A/CHRM2/PRKCB	6
BP	GO:0010921	regulation of phosphatase activity	6/180	175/18866	0.00673915	0.0167111	0.00764523	GSK3B/HSP90AB1/CALM3/TNF/IFNG/IGFBP3	6
BP	GO:0099643	signal release from synapse	6/180	175/18866	0.00673915	0.0167111	0.00764523	GSK3B/CALM3/DRD1/ADRA1A/CHRM2/PRKCB	6
BP	GO:0043903	regulation of symbiotic process	7/180	231/18866	0.00682262	0.0169082	0.00773542	BCL2/JUN/TNF/STAT1/CAV1/CXCL8/TOP2A	7
BP	GO:1900034	regulation of cellular response to heat	4/180	79/18866	0.00690665	0.0171066	0.00782616	GSK3B/HSP90AB1/MAPK1/HSF1	4
BP	GO:0002251	organ or tissue specific immune response	3/180	41/18866	0.00697801	0.0172334	0.00788418	NOS2/IL4/IL6	3
BP	GO:0014742	positive regulation of muscle hypertrophy	3/180	41/18866	0.00697801	0.0172334	0.00788418	ADRA1A/PRKCA/PARP1	3
BP	GO:0030890	positive regulation of B cell proliferation	3/180	41/18866	0.00697801	0.0172334	0.00788418	BCL2/IL4/CDKN1A	3
BP	GO:0043267	negative regulation of potassium ion transport	3/180	41/18866	0.00697801	0.0172334	0.00788418	KCNH2/CAV1/NOS3	3
BP	GO:0046825	regulation of protein export from nucleus	3/180	41/18866	0.00697801	0.0172334	0.00788418	GSK3B/TP53/IL1B	3
BP	GO:0051604	protein maturation	8/180	293/18866	0.00722862	0.017842	0.00816262	F7/CASP3/CASP8/PLAU/F3/PLAT/SERPINE1/PARP1	8
BP	GO:0019079	viral genome replication	5/180	127/18866	0.0074588	0.018367	0.00840279	BCL2/TNF/CCL2/CXCL8/TOP2A	5
BP	GO:1903052	positive regulation of proteolysis involved in cellular protein catabolic process	5/180	127/18866	0.0074588	0.018367	0.00840279	GSK3B/AKT1/EGF/CAV1/NFE2L2	5
BP	GO:0046621	negative regulation of organ growth	3/180	42/18866	0.00746279	0.018367	0.00840279	SLC6A4/GJA1/PPARA	3
BP	GO:0048246	macrophage chemotaxis	3/180	42/18866	0.00746279	0.018367	0.00840279	MAPK14/MAPK1/CCL2	3
BP	GO:1904037	positive regulation of epithelial cell apoptotic process	3/180	42/18866	0.00746279	0.018367	0.00840279	IL6/CCL2/CD40LG	3
BP	GO:0001960	negative regulation of cytokine-mediated signaling pathway	4/180	81/18866	0.00753656	0.0185272	0.0084761	PPARG/IL6/CAV1/GSTP1	4
BP	GO:0021766	hippocampus development	4/180	81/18866	0.00753656	0.0185272	0.0084761	GSK3B/NCOA1/DRD1/CASP3	4
BP	GO:0010889	regulation of sequestering of triglyceride	2/180	14/18866	0.00763976	0.0185568	0.00848964	PPARG/PPARA	2
BP	GO:0031282	regulation of guanylate cyclase activity	2/180	14/18866	0.00763976	0.0185568	0.00848964	NOS2/NOS3	2
BP	GO:0032042	mitochondrial DNA metabolic process	2/180	14/18866	0.00763976	0.0185568	0.00848964	TP53/PARP1	2
BP	GO:0032310	prostaglandin secretion	2/180	14/18866	0.00763976	0.0185568	0.00848964	NOS2/IL1B	2
BP	GO:0033604	negative regulation of catecholamine secretion	2/180	14/18866	0.00763976	0.0185568	0.00848964	ADRA2A/ADRA2C	2
BP	GO:0035437	maintenance of protein localization in endoplasmic reticulum	2/180	14/18866	0.00763976	0.0185568	0.00848964	HSPA5/GJA1	2
BP	GO:0036295	cellular response to increased oxygen levels	2/180	14/18866	0.00763976	0.0185568	0.00848964	PPARG/CAV1	2
BP	GO:0038166	angiotensin-activated signaling pathway	2/180	14/18866	0.00763976	0.0185568	0.00848964	CA2/CAV1	2
BP	GO:0045898	regulation of RNA polymerase II transcription preinitiation complex assembly	2/180	14/18866	0.00763976	0.0185568	0.00848964	ESR1/TP53	2
BP	GO:0046321	positive regulation of fatty acid oxidation	2/180	14/18866	0.00763976	0.0185568	0.00848964	PPARG/PPARA	2
BP	GO:0050930	induction of positive chemotaxis	2/180	14/18866	0.00763976	0.0185568	0.00848964	VEGFA/CXCL8	2
BP	GO:0051280	negative regulation of release of sequestered calcium ion into cytosol	2/180	14/18866	0.00763976	0.0185568	0.00848964	CALM3/GSTM2	2
BP	GO:0051547	regulation of keratinocyte migration	2/180	14/18866	0.00763976	0.0185568	0.00848964	MMP9/HAS2	2
BP	GO:0051709	regulation of killing of cells of other organism	2/180	14/18866	0.00763976	0.0185568	0.00848964	NOS2/IFNG	2
BP	GO:0051917	regulation of fibrinolysis	2/180	14/18866	0.00763976	0.0185568	0.00848964	THBD/SERPINE1	2
BP	GO:0070431	nucleotide-binding oligomerization domain containing 2 signaling pathway	2/180	14/18866	0.00763976	0.0185568	0.00848964	RELA/NFKBIA	2
BP	GO:0070486	leukocyte aggregation	2/180	14/18866	0.00763976	0.0185568	0.00848964	IL1B/HAS2	2
BP	GO:0071236	cellular response to antibiotic	2/180	14/18866	0.00763976	0.0185568	0.00848964	TP53/HSPA5	2
BP	GO:0106070	regulation of adenylate cyclase-activating G protein-coupled receptor signaling pathway	2/180	14/18866	0.00763976	0.0185568	0.00848964	OPRM1/PRKCA	2
BP	GO:1903894	regulation of IRE1-mediated unfolded protein response	2/180	14/18866	0.00763976	0.0185568	0.00848964	BAX/HSPA5	2
BP	GO:2001279	regulation of unsaturated fatty acid biosynthetic process	2/180	14/18866	0.00763976	0.0185568	0.00848964	PTGS2/IL1B	2
BP	GO:0043161	proteasome-mediated ubiquitin-dependent protein catabolic process	10/180	424/18866	0.00767442	0.0186304	0.00852331	GSK3B/HSP90AB1/CDK2/AKT1/CDK1/HSPA5/CAV1/CCNB1/NFE2L2/PSMD3	10
BP	GO:0048588	developmental cell growth	7/180	237/18866	0.00780618	0.0189395	0.00866472	GSK3B/HSP90AB1/ADRA1A/MAP2/VEGFA/PPARA/SPP1	7
BP	GO:0008361	regulation of cell size	6/180	181/18866	0.00789843	0.0191525	0.00876215	GSK3B/HSP90AB1/MAP2/AKT1/VEGFA/SPP1	6
BP	GO:0002576	platelet degranulation	5/180	129/18866	0.00795367	0.0192642	0.00881325	VEGFA/EGF/SOD1/SERPINE1/IGF2	5
BP	GO:0002369	T cell cytokine production	3/180	43/18866	0.00796703	0.0192642	0.00881325	IL4/IL6/IL1B	3
BP	GO:0021762	substantia nigra development	3/180	43/18866	0.00796703	0.0192642	0.00881325	CALM3/MAOB/HSPA5	3
BP	GO:1903146	regulation of autophagy of mitochondrion	3/180	43/18866	0.00796703	0.0192642	0.00881325	TP53/HIF1A/HK2	3
BP	GO:2000648	positive regulation of stem cell proliferation	3/180	43/18866	0.00796703	0.0192642	0.00881325	VEGFA/HIF1A/GJA1	3
BP	GO:2001252	positive regulation of chromosome organization	6/180	182/18866	0.00810476	0.0195861	0.00896055	VEGFA/MAPK1/RB1/TP53/IL1B/CCNB1	6
BP	GO:0002718	regulation of cytokine production involved in immune response	4/180	83/18866	0.0082032	0.0197793	0.00904892	TNF/IL6/HMOX1/IL1B	4
BP	GO:0031145	anaphase-promoting complex-dependent catabolic process	4/180	83/18866	0.0082032	0.0197793	0.00904892	CDK2/CDK1/CCNB1/PSMD3	4
BP	GO:0071277	cellular response to calcium ion	4/180	83/18866	0.0082032	0.0197793	0.00904892	SCN5A/JUN/FOS/HSPA5	4
BP	GO:2001021	negative regulation of response to DNA damage stimulus	4/180	83/18866	0.0082032	0.0197793	0.00904892	BCL2/BCL2L1/CHEK2/HSF1	4
BP	GO:0043433	negative regulation of DNA-binding transcription factor activity	6/180	183/18866	0.00831495	0.0200261	0.00916185	ESR1/RB1/NFKBIA/HMOX1/CYP1B1/CHUK	6
BP	GO:0055001	muscle cell development	6/180	183/18866	0.00831495	0.0200261	0.00916185	ADRA1A/BCL2/VEGFA/CDK1/CCNB1/PPARA	6
BP	GO:0032434	regulation of proteasomal ubiquitin-dependent protein catabolic process	5/180	131/18866	0.00847093	0.0203789	0.00932322	GSK3B/HSP90AB1/AKT1/CAV1/NFE2L2	5
BP	GO:0046887	positive regulation of hormone secretion	5/180	131/18866	0.00847093	0.0203789	0.00932322	PPARD/EGFR/HIF1A/GJA1/SPP1	5
BP	GO:0010463	mesenchymal cell proliferation	3/180	44/18866	0.00849088	0.0203924	0.00932943	VEGFA/STAT1/MYC	3
BP	GO:0032965	regulation of collagen biosynthetic process	3/180	44/18866	0.00849088	0.0203924	0.00932943	PPARG/PPARD/IL6	3
BP	GO:0033173	calcineurin-NFAT signaling cascade	3/180	44/18866	0.00849088	0.0203924	0.00932943	GSK3B/TNF/ERBB3	3
BP	GO:0038093	Fc receptor signaling pathway	7/180	241/18866	0.00851771	0.0204454	0.00935365	HSP90AB1/RELA/JUN/FOS/MAPK1/PSMD3/CHUK	7
BP	GO:0006813	potassium ion transport	7/180	242/18866	0.00870281	0.0208401	0.00953424	CDK2/KCNH2/DRD1/ADRA2A/DRD3/CAV1/NOS3	7
BP	GO:0006089	lactate metabolic process	2/180	15/18866	0.00876016	0.0208401	0.00953424	TP53/HIF1A	2
BP	GO:0021924	cell proliferation in external granule layer	2/180	15/18866	0.00876016	0.0208401	0.00953424	SLC6A4/EGF	2
BP	GO:0021930	cerebellar granule cell precursor proliferation	2/180	15/18866	0.00876016	0.0208401	0.00953424	SLC6A4/EGF	2
BP	GO:0030238	male sex determination	2/180	15/18866	0.00876016	0.0208401	0.00953424	AR/INSR	2
BP	GO:0035635	entry of bacterium into host cell	2/180	15/18866	0.00876016	0.0208401	0.00953424	CAV1/CXCL8	2
BP	GO:0035745	T-helper 2 cell cytokine production	2/180	15/18866	0.00876016	0.0208401	0.00953424	IL4/IL6	2
BP	GO:0043374	CD8-positive, alpha-beta T cell differentiation	2/180	15/18866	0.00876016	0.0208401	0.00953424	BCL2/IRF1	2
BP	GO:0044406	adhesion of symbiont to host	2/180	15/18866	0.00876016	0.0208401	0.00953424	HSP90AB1/ICAM1	2
BP	GO:0045346	regulation of MHC class II biosynthetic process	2/180	15/18866	0.00876016	0.0208401	0.00953424	IL4/IFNG	2
BP	GO:0048070	regulation of developmental pigmentation	2/180	15/18866	0.00876016	0.0208401	0.00953424	BCL2/BAX	2
BP	GO:0048308	organelle inheritance	2/180	15/18866	0.00876016	0.0208401	0.00953424	MAPK1/CDK1	2
BP	GO:0048313	Golgi inheritance	2/180	15/18866	0.00876016	0.0208401	0.00953424	MAPK1/CDK1	2
BP	GO:0048569	post-embryonic animal organ development	2/180	15/18866	0.00876016	0.0208401	0.00953424	BAX/VEGFA	2
BP	GO:0072075	metanephric mesenchyme development	2/180	15/18866	0.00876016	0.0208401	0.00953424	STAT1/MYC	2
BP	GO:2000402	negative regulation of lymphocyte migration	2/180	15/18866	0.00876016	0.0208401	0.00953424	AKT1/CCL2	2
BP	GO:0110110	positive regulation of animal organ morphogenesis	4/180	85/18866	0.00890738	0.0211786	0.00968908	AR/BAX/VEGFA/MYC	4
BP	GO:0043488	regulation of mRNA stability	6/180	186/18866	0.00896901	0.0213014	0.00974528	MAPK14/PRKCA/AKT1/HSPB1/PSMD3/E2F1	6
BP	GO:0051147	regulation of muscle cell differentiation	6/180	186/18866	0.00896901	0.0213014	0.00974528	MAPK14/BCL2/IL4/PPARA/CXCL10/IGF2	6
BP	GO:0007520	myoblast fusion	3/180	45/18866	0.00903452	0.0214213	0.00980013	MAPK14/IL4/CXCL10	3
BP	GO:0031018	endocrine pancreas development	3/180	45/18866	0.00903452	0.0214213	0.00980013	GSK3B/AKT1/IL6	3
BP	GO:0090311	regulation of protein deacetylation	3/180	45/18866	0.00903452	0.0214213	0.00980013	VEGFA/TP53/IFNG	3
BP	GO:0002285	lymphocyte activation involved in immune response	6/180	187/18866	0.00919499	0.0217897	0.00996867	IL4/IL6/TP53/ICAM1/IFNG/CD40LG	6
BP	GO:0009791	post-embryonic development	4/180	86/18866	0.00927381	0.0219643	0.0100485	BCL2/BAX/CYP1A2/VEGFA	4
BP	GO:0045995	regulation of embryonic development	5/180	134/18866	0.00928983	0.0219779	0.0100548	AR/CDK1/GJA1/NFE2L2/INSR	5
BP	GO:0046718	viral entry into host cell	5/180	134/18866	0.00928983	0.0219779	0.0100548	DPP4/EGFR/CDK1/CAV1/ICAM1	5
BP	GO:0032309	icosanoid secretion	3/180	46/18866	0.0095981	0.0226445	0.0103597	NOS2/DRD3/IL1B	3
BP	GO:0043330	response to exogenous dsRNA	3/180	46/18866	0.0095981	0.0226445	0.0103597	MAPK1/NFKBIA/CAV1	3
BP	GO:0045581	negative regulation of T cell differentiation	3/180	46/18866	0.0095981	0.0226445	0.0103597	IL4/ERBB2/IRF1	3
BP	GO:1900744	regulation of p38MAPK cascade	3/180	46/18866	0.0095981	0.0226445	0.0103597	NCF1/VEGFA/IL1B	3
BP	GO:2000142	regulation of DNA-templated transcription, initiation	3/180	46/18866	0.0095981	0.0226445	0.0103597	ESR1/JUN/TP53	3
BP	GO:0001942	hair follicle development	4/180	87/18866	0.00964992	0.0227166	0.0103927	RELA/BCL2/TNF/EGFR	4
BP	GO:0032436	positive regulation of proteasomal ubiquitin-dependent protein catabolic process	4/180	87/18866	0.00964992	0.0227166	0.0103927	GSK3B/AKT1/CAV1/NFE2L2	4
BP	GO:0060761	negative regulation of response to cytokine stimulus	4/180	87/18866	0.00964992	0.0227166	0.0103927	PPARG/IL6/CAV1/GSTP1	4
BP	GO:0090049	regulation of cell migration involved in sprouting angiogenesis	4/180	87/18866	0.00964992	0.0227166	0.0103927	PTGS2/KDR/VEGFA/HMOX1	4
BP	GO:0002523	leukocyte migration involved in inflammatory response	2/180	16/18866	0.00994926	0.0232167	0.0106215	SELE/ALOX5	2
BP	GO:0009812	flavonoid metabolic process	2/180	16/18866	0.00994926	0.0232167	0.0106215	POR/CYP1A1	2
BP	GO:0014061	regulation of norepinephrine secretion	2/180	16/18866	0.00994926	0.0232167	0.0106215	ADRA2A/ADRA2C	2
BP	GO:0021534	cell proliferation in hindbrain	2/180	16/18866	0.00994926	0.0232167	0.0106215	SLC6A4/EGF	2
BP	GO:0034116	positive regulation of heterotypic cell-cell adhesion	2/180	16/18866	0.00994926	0.0232167	0.0106215	TNF/IL1B	2
BP	GO:0035864	response to potassium ion	2/180	16/18866	0.00994926	0.0232167	0.0106215	SOD1/HSF1	2
BP	GO:0045342	MHC class II biosynthetic process	2/180	16/18866	0.00994926	0.0232167	0.0106215	IL4/IFNG	2
BP	GO:0051284	positive regulation of sequestering of calcium ion	2/180	16/18866	0.00994926	0.0232167	0.0106215	CALM3/GSTM2	2
BP	GO:0060576	intestinal epithelial cell development	2/180	16/18866	0.00994926	0.0232167	0.0106215	CDKN1A/HIF1A	2
BP	GO:0061450	trophoblast cell migration	2/180	16/18866	0.00994926	0.0232167	0.0106215	VEGFA/GJA1	2
BP	GO:0070886	positive regulation of calcineurin-NFAT signaling cascade	2/180	16/18866	0.00994926	0.0232167	0.0106215	TNF/ERBB3	2
BP	GO:0071391	cellular response to estrogen stimulus	2/180	16/18866	0.00994926	0.0232167	0.0106215	ESR1/AR	2
BP	GO:0106058	positive regulation of calcineurin-mediated signaling	2/180	16/18866	0.00994926	0.0232167	0.0106215	TNF/ERBB3	2
BP	GO:1901163	regulation of trophoblast cell migration	2/180	16/18866	0.00994926	0.0232167	0.0106215	VEGFA/GJA1	2
BP	GO:1904294	positive regulation of ERAD pathway	2/180	16/18866	0.00994926	0.0232167	0.0106215	CAV1/NFE2L2	2
BP	GO:1905050	positive regulation of metallopeptidase activity	2/180	16/18866	0.00994926	0.0232167	0.0106215	MAPK14/CLDN4	2
BP	GO:0016236	macroautophagy	8/180	310/18866	0.00996913	0.0232378	0.0106311	KDR/ADRB2/CASP3/IL4/AKT1/TP53/HIF1A/HMOX1	8
BP	GO:0090287	regulation of cellular response to growth factor stimulus	8/180	310/18866	0.00996913	0.0232378	0.0106311	HSP90AB1/TP53/HIF1A/HSPA5/CAV1/IL1B/PRKCB/RUNX2	8
BP	GO:0030534	adult behavior	5/180	137/18866	0.0101618	0.0236431	0.0108166	DRD1/OPRM1/OPRD1/DRD3/PPARA	5
BP	GO:0007157	heterophilic cell-cell adhesion via plasma membrane cell adhesion molecules	3/180	47/18866	0.0101818	0.0236431	0.0108166	ICAM1/SELE/VCAM1	3
BP	GO:0008542	visual learning	3/180	47/18866	0.0101818	0.0236431	0.0108166	DRD1/DRD3/HIF1A	3
BP	GO:0030261	chromosome condensation	3/180	47/18866	0.0101818	0.0236431	0.0108166	CDK1/CCNB1/TOP2A	3
BP	GO:0043268	positive regulation of potassium ion transport	3/180	47/18866	0.0101818	0.0236431	0.0108166	KCNH2/DRD1/ADRA2A	3
BP	GO:0045933	positive regulation of muscle contraction	3/180	47/18866	0.0101818	0.0236431	0.0108166	PTGS2/CHRM3/ADRA1A	3
BP	GO:0048806	genitalia development	3/180	47/18866	0.0101818	0.0236431	0.0108166	ESR1/AR/BAX	3
BP	GO:0022404	molting cycle process	4/180	89/18866	0.0104316	0.0241838	0.011064	RELA/BCL2/TNF/EGFR	4
BP	GO:0022405	hair cycle process	4/180	89/18866	0.0104316	0.0241838	0.011064	RELA/BCL2/TNF/EGFR	4
BP	GO:1901019	regulation of calcium ion transmembrane transporter activity	4/180	89/18866	0.0104316	0.0241838	0.011064	CALM3/ADRA2A/DRD3/GSTM2	4
BP	GO:0002705	positive regulation of leukocyte mediated immunity	5/180	138/18866	0.0104645	0.0242469	0.0110928	NOS2/TNF/IL4/IL6/IL1B	5
BP	GO:0035304	regulation of protein dephosphorylation	5/180	139/18866	0.0107733	0.024937	0.0114085	GSK3B/HSP90AB1/CALM3/TNF/IGFBP3	5
BP	GO:0008089	anterograde axonal transport	3/180	48/18866	0.0107856	0.024937	0.0114085	MAP2/SOD1/HSPB1	3
BP	GO:0010799	regulation of peptidyl-threonine phosphorylation	3/180	48/18866	0.0107856	0.024937	0.0114085	CALM3/MAPK1/EGF	3
BP	GO:0045601	regulation of endothelial cell differentiation	3/180	48/18866	0.0107856	0.024937	0.0114085	TNF/VEGFA/IL1B	3
BP	GO:0098773	skin epidermis development	4/180	90/18866	0.0108373	0.025043	0.011457	RELA/BCL2/TNF/EGFR	4
BP	GO:0007266	Rho protein signal transduction	5/180	140/18866	0.0110883	0.0255898	0.0117072	ADRA1A/ADRA2A/RAF1/COL3A1/CHUK	5
BP	GO:0043487	regulation of RNA stability	6/180	195/18866	0.0111517	0.0255898	0.0117072	MAPK14/PRKCA/AKT1/HSPB1/PSMD3/E2F1	6
BP	GO:0050864	regulation of B cell activation	6/180	195/18866	0.0111517	0.0255898	0.0117072	BCL2/CASP3/IL4/CDKN1A/IL6/AHR	6
BP	GO:1902275	regulation of chromatin organization	6/180	195/18866	0.0111517	0.0255898	0.0117072	CHEK1/VEGFA/TP53/IL1B/CCNB1/IGF2	6
BP	GO:0010715	regulation of extracellular matrix disassembly	2/180	17/18866	0.0112056	0.0255898	0.0117072	DPP4/IL6	2
BP	GO:0015732	prostaglandin transport	2/180	17/18866	0.0112056	0.0255898	0.0117072	NOS2/IL1B	2
BP	GO:0030540	female genitalia development	2/180	17/18866	0.0112056	0.0255898	0.0117072	ESR1/BAX	2
BP	GO:0031000	response to caffeine	2/180	17/18866	0.0112056	0.0255898	0.0117072	PPARG/GSTM2	2
BP	GO:0031065	positive regulation of histone deacetylation	2/180	17/18866	0.0112056	0.0255898	0.0117072	VEGFA/TP53	2
BP	GO:0033599	regulation of mammary gland epithelial cell proliferation	2/180	17/18866	0.0112056	0.0255898	0.0117072	BAX/CCND1	2
BP	GO:0042953	lipoprotein transport	2/180	17/18866	0.0112056	0.0255898	0.0117072	PPARG/PRKCB	2
BP	GO:0048243	norepinephrine secretion	2/180	17/18866	0.0112056	0.0255898	0.0117072	ADRA2A/ADRA2C	2
BP	GO:0051580	regulation of neurotransmitter uptake	2/180	17/18866	0.0112056	0.0255898	0.0117072	DRD1/DRD3	2
BP	GO:0060644	mammary gland epithelial cell differentiation	2/180	17/18866	0.0112056	0.0255898	0.0117072	AKT1/HIF1A	2
BP	GO:0070293	renal absorption	2/180	17/18866	0.0112056	0.0255898	0.0117072	HAS2/CLDN4	2
BP	GO:0071850	mitotic cell cycle arrest	2/180	17/18866	0.0112056	0.0255898	0.0117072	CDKN1A/TP53	2
BP	GO:0090185	negative regulation of kidney development	2/180	17/18866	0.0112056	0.0255898	0.0117072	MMP9/STAT1	2
BP	GO:0090336	positive regulation of brown fat cell differentiation	2/180	17/18866	0.0112056	0.0255898	0.0117072	PTGS2/MAPK14	2
BP	GO:1900242	regulation of synaptic vesicle endocytosis	2/180	17/18866	0.0112056	0.0255898	0.0117072	CALM3/SLC2A4	2
BP	GO:1903209	positive regulation of oxidative stress-induced cell death	2/180	17/18866	0.0112056	0.0255898	0.0117072	MMP3/SOD1	2
BP	GO:1905331	negative regulation of morphogenesis of an epithelium	2/180	17/18866	0.0112056	0.0255898	0.0117072	TNF/STAT1	2
BP	GO:2000811	negative regulation of anoikis	2/180	17/18866	0.0112056	0.0255898	0.0117072	BCL2/CAV1	2
BP	GO:0001656	metanephros development	4/180	91/18866	0.0112531	0.0256571	0.011738	AKR1B1/BCL2/STAT1/MYC	4
BP	GO:0051952	regulation of amine transport	4/180	91/18866	0.0112531	0.0256571	0.011738	DRD1/ADRA2A/ADRA2C/DRD3	4
BP	GO:0097306	cellular response to alcohol	4/180	91/18866	0.0112531	0.0256571	0.011738	PPARG/AKT1/ACACA/AHR	4
BP	GO:0006909	phagocytosis	9/180	382/18866	0.0112693	0.0256804	0.0117487	PPARG/HSP90AB1/TNF/MAPK1/SOD1/IL1B/CCL2/IL2RB/IFNG	9
BP	GO:0010712	regulation of collagen metabolic process	3/180	49/18866	0.0114098	0.0259314	0.0118635	PPARG/PPARD/IL6	3
BP	GO:0030850	prostate gland development	3/180	49/18866	0.0114098	0.0259314	0.0118635	ESR1/AR/RXRA	3
BP	GO:0086009	membrane repolarization	3/180	49/18866	0.0114098	0.0259314	0.0118635	KCNH2/SCN5A/CAV1	3
BP	GO:0097720	calcineurin-mediated signaling	3/180	49/18866	0.0114098	0.0259314	0.0118635	GSK3B/TNF/ERBB3	3
BP	GO:1990090	cellular response to nerve growth factor stimulus	3/180	49/18866	0.0114098	0.0259314	0.0118635	AKT1/HSPA5/E2F1	3
BP	GO:0031058	positive regulation of histone modification	4/180	92/18866	0.011679	0.0264972	0.0121223	VEGFA/TP53/IL1B/CCNB1	4
BP	GO:0045582	positive regulation of T cell differentiation	4/180	92/18866	0.011679	0.0264972	0.0121223	IL4/IL1B/IFNG/IL1A	4
BP	GO:0044282	small molecule catabolic process	10/180	452/18866	0.0116827	0.0264972	0.0121223	NOS2/PPARD/PON1/AKT1/TP53/CYP1A1/NOS3/SULT1E1/PPARA/HK2	10
BP	GO:0051216	cartilage development	6/180	197/18866	0.0116836	0.0264972	0.0121223	MAPK14/RELA/POR/HIF1A/COL1A1/RUNX2	6
BP	GO:0010718	positive regulation of epithelial to mesenchymal transition	3/180	50/18866	0.0120544	0.0272084	0.0124477	IL6/IL1B/COL1A1	3
BP	GO:0045540	regulation of cholesterol biosynthetic process	3/180	50/18866	0.0120544	0.0272084	0.0124477	POR/SOD1/ACACA	3
BP	GO:0045646	regulation of erythrocyte differentiation	3/180	50/18866	0.0120544	0.0272084	0.0124477	MAPK14/HIF1A/STAT1	3
BP	GO:0048546	digestive tract morphogenesis	3/180	50/18866	0.0120544	0.0272084	0.0124477	BCL2/EGFR/HIF1A	3
BP	GO:0071715	icosanoid transport	3/180	50/18866	0.0120544	0.0272084	0.0124477	NOS2/DRD3/IL1B	3
BP	GO:0101023	vascular endothelial cell proliferation	3/180	50/18866	0.0120544	0.0272084	0.0124477	PPARG/CCL2/IGF2	3
BP	GO:0106118	regulation of sterol biosynthetic process	3/180	50/18866	0.0120544	0.0272084	0.0124477	POR/SOD1/ACACA	3
BP	GO:1901571	fatty acid derivative transport	3/180	50/18866	0.0120544	0.0272084	0.0124477	NOS2/DRD3/IL1B	3
BP	GO:1905562	regulation of vascular endothelial cell proliferation	3/180	50/18866	0.0120544	0.0272084	0.0124477	PPARG/CCL2/IGF2	3
BP	GO:0072080	nephron tubule development	4/180	93/18866	0.0121152	0.0273312	0.0125039	BCL2/VEGFA/STAT1/MYC	4
BP	GO:0010389	regulation of G2/M transition of mitotic cell cycle	6/180	200/18866	0.0125146	0.0280403	0.0128283	CDK2/CCND1/CDKN1A/CDK1/CCNB1/PSMD3	6
BP	GO:1901888	regulation of cell junction assembly	6/180	200/18866	0.0125146	0.0280403	0.0128283	KDR/TNF/VEGFA/CAV1/GJA1/IL1B	6
BP	GO:0043217	myelin maintenance	2/180	18/18866	0.012528	0.0280403	0.0128283	AKT1/SOD1	2
BP	GO:0044872	lipoprotein localization	2/180	18/18866	0.012528	0.0280403	0.0128283	PPARG/PRKCB	2
BP	GO:0045187	regulation of circadian sleep/wake cycle, sleep	2/180	18/18866	0.012528	0.0280403	0.0128283	ADRB1/DRD3	2
BP	GO:0046885	regulation of hormone biosynthetic process	2/180	18/18866	0.012528	0.0280403	0.0128283	POR/HIF1A	2
BP	GO:0060004	reflex	2/180	18/18866	0.012528	0.0280403	0.0128283	ADRA1A/DRD3	2
BP	GO:0061298	retina vasculature development in camera-type eye	2/180	18/18866	0.012528	0.0280403	0.0128283	HIF1A/CYP1B1	2
BP	GO:0070230	positive regulation of lymphocyte apoptotic process	2/180	18/18866	0.012528	0.0280403	0.0128283	BAX/TP53	2
BP	GO:0071318	cellular response to ATP	2/180	18/18866	0.012528	0.0280403	0.0128283	PTGS2/SOD1	2
BP	GO:0071371	cellular response to gonadotropin stimulus	2/180	18/18866	0.012528	0.0280403	0.0128283	CCNA2/POR	2
BP	GO:0071605	monocyte chemotactic protein-1 production	2/180	18/18866	0.012528	0.0280403	0.0128283	IL1B/GSTP1	2
BP	GO:0071637	regulation of monocyte chemotactic protein-1 production	2/180	18/18866	0.012528	0.0280403	0.0128283	IL1B/GSTP1	2
BP	GO:0090036	regulation of protein kinase C signaling	2/180	18/18866	0.012528	0.0280403	0.0128283	ADRA1A/VEGFA	2
BP	GO:1902074	response to salt	2/180	18/18866	0.012528	0.0280403	0.0128283	HSPA5/HSF1	2
BP	GO:0045778	positive regulation of ossification	4/180	94/18866	0.0125617	0.0280717	0.0128427	ADRB2/IL6/ALOX5/RUNX2	4
BP	GO:0060349	bone morphogenesis	4/180	94/18866	0.0125617	0.0280717	0.0128427	POR/COL1A1/HAS2/RUNX2	4
BP	GO:0060993	kidney morphogenesis	4/180	94/18866	0.0125617	0.0280717	0.0128427	BCL2/VEGFA/STAT1/MYC	4
BP	GO:0032873	negative regulation of stress-activated MAPK cascade	3/180	51/18866	0.0127196	0.0283505	0.0129702	AKT1/MYC/GSTP1	3
BP	GO:0038084	vascular endothelial growth factor signaling pathway	3/180	51/18866	0.0127196	0.0283505	0.0129702	KDR/VEGFA/HSPB1	3
BP	GO:0045912	negative regulation of carbohydrate metabolic process	3/180	51/18866	0.0127196	0.0283505	0.0129702	GSK3B/TP53/PPARA	3
BP	GO:0070303	negative regulation of stress-activated protein kinase signaling cascade	3/180	51/18866	0.0127196	0.0283505	0.0129702	AKT1/MYC/GSTP1	3
BP	GO:1903573	negative regulation of response to endoplasmic reticulum stress	3/180	51/18866	0.0127196	0.0283505	0.0129702	BCL2L1/HSPA5/ALOX5	3
BP	GO:0071322	cellular response to carbohydrate stimulus	5/180	145/18866	0.0127579	0.0284211	0.0130025	ADRA2A/RAF1/HIF1A/ICAM1/PRKCB	5
BP	GO:0050709	negative regulation of protein secretion	4/180	95/18866	0.0130186	0.0289414	0.0132405	OPRM1/ADRA2A/DRD3/IL1B	4
BP	GO:0061326	renal tubule development	4/180	95/18866	0.0130186	0.0289414	0.0132405	BCL2/VEGFA/STAT1/MYC	4
BP	GO:0070167	regulation of biomineral tissue development	4/180	95/18866	0.0130186	0.0289414	0.0132405	ADRB2/HIF1A/NOS3/ALOX5	4
BP	GO:0110149	regulation of biomineralization	4/180	95/18866	0.0130186	0.0289414	0.0132405	ADRB2/HIF1A/NOS3/ALOX5	4
BP	GO:0061448	connective tissue development	7/180	262/18866	0.0130581	0.0290143	0.0132739	MAPK14/PPARD/RELA/POR/HIF1A/COL1A1/RUNX2	7
BP	GO:0044344	cellular response to fibroblast growth factor stimulus	5/180	146/18866	0.0131111	0.0291018	0.0133139	MAPK1/CCL2/CXCL8/COL1A1/RUNX2	5
BP	GO:0046631	alpha-beta T cell activation	5/180	146/18866	0.0131111	0.0291018	0.0133139	BCL2/IL4/IL6/IFNG/IRF1	5
BP	GO:0031103	axon regeneration	3/180	52/18866	0.0134054	0.0296933	0.0135845	BCL2/JUN/SPP1	3
BP	GO:0032330	regulation of chondrocyte differentiation	3/180	52/18866	0.0134054	0.0296933	0.0135845	RELA/POR/RUNX2	3
BP	GO:1990089	response to nerve growth factor	3/180	52/18866	0.0134054	0.0296933	0.0135845	AKT1/HSPA5/E2F1	3
BP	GO:2000677	regulation of transcription regulatory region DNA binding	3/180	52/18866	0.0134054	0.0296933	0.0135845	RB1/IFNG/PARP1	3
BP	GO:0048863	stem cell differentiation	7/180	264/18866	0.0135665	0.0300346	0.0137407	ESR1/MAPK1/TP53/HIF1A/NFE2L2/PSMD3/RUNX2	7
BP	GO:0060348	bone development	6/180	204/18866	0.0136862	0.0302839	0.0138547	TP53/POR/GJA1/COL1A1/HAS2/RUNX2	6
BP	GO:0061337	cardiac conduction	5/180	148/18866	0.0138373	0.0305683	0.0139848	KCNH2/CALM3/SCN5A/CAV1/GJA1	5
BP	GO:0002076	osteoblast development	2/180	19/18866	0.0139148	0.0305683	0.0139848	ACHE/RUNX2	2
BP	GO:0002922	positive regulation of humoral immune response	2/180	19/18866	0.0139148	0.0305683	0.0139848	TNF/IL1B	2
BP	GO:0010544	negative regulation of platelet activation	2/180	19/18866	0.0139148	0.0305683	0.0139848	NOS3/THBD	2
BP	GO:0010759	positive regulation of macrophage chemotaxis	2/180	19/18866	0.0139148	0.0305683	0.0139848	MAPK14/MAPK1	2
BP	GO:0019054	modulation by virus of host cellular process	2/180	19/18866	0.0139148	0.0305683	0.0139848	CASP8/BCL2L1	2
BP	GO:0032095	regulation of response to food	2/180	19/18866	0.0139148	0.0305683	0.0139848	OPRM1/PPARA	2
BP	GO:0034393	positive regulation of smooth muscle cell apoptotic process	2/180	19/18866	0.0139148	0.0305683	0.0139848	PPARG/IFNG	2
BP	GO:0045091	regulation of single stranded viral RNA replication via double stranded DNA intermediate	2/180	19/18866	0.0139148	0.0305683	0.0139848	CXCL8/TOP2A	2
BP	GO:0048245	eosinophil chemotaxis	2/180	19/18866	0.0139148	0.0305683	0.0139848	IL4/CCL2	2
BP	GO:0070989	oxidative demethylation	2/180	19/18866	0.0139148	0.0305683	0.0139848	CYP3A4/CYP1A2	2
BP	GO:0072074	kidney mesenchyme development	2/180	19/18866	0.0139148	0.0305683	0.0139848	STAT1/MYC	2
BP	GO:0090026	positive regulation of monocyte chemotaxis	2/180	19/18866	0.0139148	0.0305683	0.0139848	SERPINE1/CXCL10	2
BP	GO:2000696	regulation of epithelial cell differentiation involved in kidney development	2/180	19/18866	0.0139148	0.0305683	0.0139848	MMP9/STAT1	2
BP	GO:0009165	nucleotide biosynthetic process	7/180	266/18866	0.014089	0.0309349	0.0141526	NOS2/PTGS2/IL4/MAPK1/ACACA/NOS3/PARP1	7
BP	GO:0007632	visual behavior	3/180	53/18866	0.0141119	0.0309377	0.0141538	DRD1/DRD3/HIF1A	3
BP	GO:0043331	response to dsRNA	3/180	53/18866	0.0141119	0.0309377	0.0141538	MAPK1/NFKBIA/CAV1	3
BP	GO:0043949	regulation of cAMP-mediated signaling	3/180	53/18866	0.0141119	0.0309377	0.0141538	OPRM1/PRKCA/PDE10A	3
BP	GO:1903364	positive regulation of cellular protein catabolic process	5/180	149/18866	0.0142103	0.0311374	0.0142452	GSK3B/AKT1/EGF/CAV1/NFE2L2	5
BP	GO:0090263	positive regulation of canonical Wnt signaling pathway	5/180	150/18866	0.0145901	0.0319532	0.0146184	EGFR/EGF/CAV1/COL1A1/PSMD3	5
BP	GO:1901185	negative regulation of ERBB signaling pathway	3/180	54/18866	0.0148393	0.0324656	0.0148528	EGFR/EGF/ERBB2	3
BP	GO:2000179	positive regulation of neural precursor cell proliferation	3/180	54/18866	0.0148393	0.0324656	0.0148528	VEGFA/EGF/HIF1A	3
BP	GO:1901293	nucleoside phosphate biosynthetic process	7/180	269/18866	0.0148994	0.0325806	0.0149055	NOS2/PTGS2/IL4/MAPK1/ACACA/NOS3/PARP1	7
BP	GO:0061013	regulation of mRNA catabolic process	6/180	208/18866	0.0149325	0.0326362	0.0149309	MAPK14/PRKCA/AKT1/HSPB1/PSMD3/E2F1	6
BP	GO:0015837	amine transport	4/180	99/18866	0.0149516	0.0326445	0.0149347	DRD1/ADRA2A/ADRA2C/DRD3	4
BP	GO:0090277	positive regulation of peptide hormone secretion	4/180	99/18866	0.0149516	0.0326445	0.0149347	PPARD/EGFR/HIF1A/GJA1	4
BP	GO:0002697	regulation of immune effector process	10/180	470/18866	0.0149919	0.0327158	0.0149673	NOS2/TNF/IL4/IL6/STAT1/HMOX1/ICAM1/IL1B/IFNG/CD40LG	10
BP	GO:0035303	regulation of dephosphorylation	6/180	209/18866	0.015256	0.033185	0.0151819	GSK3B/HSP90AB1/CALM3/TNF/IFNG/IGFBP3	6
BP	GO:0002689	negative regulation of leukocyte chemotaxis	2/180	20/18866	0.0153649	0.033185	0.0151819	DPP4/CCL2	2
BP	GO:0002726	positive regulation of T cell cytokine production	2/180	20/18866	0.0153649	0.033185	0.0151819	IL6/IL1B	2
BP	GO:0006525	arginine metabolic process	2/180	20/18866	0.0153649	0.033185	0.0151819	NOS2/NOS3	2
BP	GO:0010042	response to manganese ion	2/180	20/18866	0.0153649	0.033185	0.0151819	PTGS2/HSPA5	2
BP	GO:0015669	gas transport	2/180	20/18866	0.0153649	0.033185	0.0151819	CA2/MYC	2
BP	GO:0031998	regulation of fatty acid beta-oxidation	2/180	20/18866	0.0153649	0.033185	0.0151819	AKT1/PPARA	2
BP	GO:0032727	positive regulation of interferon-alpha production	2/180	20/18866	0.0153649	0.033185	0.0151819	STAT1/CHUK	2
BP	GO:0032793	positive regulation of CREB transcription factor activity	2/180	20/18866	0.0153649	0.033185	0.0151819	OPRD1/VEGFA	2
BP	GO:0034138	toll-like receptor 3 signaling pathway	2/180	20/18866	0.0153649	0.033185	0.0151819	CASP8/CAV1	2
BP	GO:0039692	single stranded viral RNA replication via double stranded DNA intermediate	2/180	20/18866	0.0153649	0.033185	0.0151819	CXCL8/TOP2A	2
BP	GO:0060546	negative regulation of necroptotic process	2/180	20/18866	0.0153649	0.033185	0.0151819	CASP8/CAV1	2
BP	GO:0062099	negative regulation of programmed necrotic cell death	2/180	20/18866	0.0153649	0.033185	0.0151819	CASP8/CAV1	2
BP	GO:0071243	cellular response to arsenic-containing substance	2/180	20/18866	0.0153649	0.033185	0.0151819	HMOX1/HSF1	2
BP	GO:0086014	atrial cardiac muscle cell action potential	2/180	20/18866	0.0153649	0.033185	0.0151819	SCN5A/GJA1	2
BP	GO:0086026	atrial cardiac muscle cell to AV node cell signaling	2/180	20/18866	0.0153649	0.033185	0.0151819	SCN5A/GJA1	2
BP	GO:0086066	atrial cardiac muscle cell to AV node cell communication	2/180	20/18866	0.0153649	0.033185	0.0151819	SCN5A/GJA1	2
BP	GO:0097709	connective tissue replacement	2/180	20/18866	0.0153649	0.033185	0.0151819	HIF1A/IL1A	2
BP	GO:1901741	positive regulation of myoblast fusion	2/180	20/18866	0.0153649	0.033185	0.0151819	MAPK14/IL4	2
BP	GO:2001169	regulation of ATP biosynthetic process	2/180	20/18866	0.0153649	0.033185	0.0151819	IL4/PARP1	2
BP	GO:0007605	sensory perception of sound	5/180	152/18866	0.0153699	0.033185	0.0151819	CASP3/SOD1/ICAM1/BIRC5/COL1A1	5
BP	GO:0045069	regulation of viral genome replication	4/180	100/18866	0.0154616	0.0333661	0.0152648	BCL2/TNF/CXCL8/TOP2A	4
BP	GO:0001954	positive regulation of cell-matrix adhesion	3/180	55/18866	0.0155875	0.0335024	0.0153272	GSK3B/KDR/VEGFA	3
BP	GO:0032655	regulation of interleukin-12 production	3/180	55/18866	0.0155875	0.0335024	0.0153272	MAPK14/IFNG/CD40LG	3
BP	GO:0042304	regulation of fatty acid biosynthetic process	3/180	55/18866	0.0155875	0.0335024	0.0153272	PTGS2/EIF6/IL1B	3
BP	GO:0045620	negative regulation of lymphocyte differentiation	3/180	55/18866	0.0155875	0.0335024	0.0153272	IL4/ERBB2/IRF1	3
BP	GO:0050433	regulation of catecholamine secretion	3/180	55/18866	0.0155875	0.0335024	0.0153272	ADRA2A/ADRA2C/DRD3	3
BP	GO:0050879	multicellular organismal movement	3/180	55/18866	0.0155875	0.0335024	0.0153272	DRD3/CHUK/GSTM2	3
BP	GO:0050881	musculoskeletal movement	3/180	55/18866	0.0155875	0.0335024	0.0153272	DRD3/CHUK/GSTM2	3
BP	GO:0060350	endochondral bone morphogenesis	3/180	55/18866	0.0155875	0.0335024	0.0153272	POR/COL1A1/RUNX2	3
BP	GO:0001678	cellular glucose homeostasis	5/180	153/18866	0.01577	0.0338779	0.0154989	ADRA2A/RAF1/HIF1A/ICAM1/HK2	5
BP	GO:0002792	negative regulation of peptide secretion	4/180	101/18866	0.0159824	0.0343169	0.0156998	OPRM1/ADRA2A/DRD3/IL1B	4
BP	GO:0061351	neural precursor cell proliferation	5/180	154/18866	0.0161771	0.0347174	0.015883	SLC6A4/VEGFA/EGF/TP53/HIF1A	5
BP	GO:0010665	regulation of cardiac muscle cell apoptotic process	3/180	56/18866	0.0163566	0.0350674	0.0160431	TP53/NFE2L2/HSF1	3
BP	GO:0070228	regulation of lymphocyte apoptotic process	3/180	56/18866	0.0163566	0.0350674	0.0160431	BAX/TP53/HIF1A	3
BP	GO:0002029	desensitization of G protein-coupled receptor signaling pathway	2/180	21/18866	0.0168769	0.0358236	0.0163891	ADRB2/DRD3	2
BP	GO:0002363	alpha-beta T cell lineage commitment	2/180	21/18866	0.0168769	0.0358236	0.0163891	BCL2/IL6	2
BP	GO:0002693	positive regulation of cellular extravasation	2/180	21/18866	0.0168769	0.0358236	0.0163891	ICAM1/SELE	2
BP	GO:0006837	serotonin transport	2/180	21/18866	0.0168769	0.0358236	0.0163891	MAOB/SLC6A4	2
BP	GO:0014821	phasic smooth muscle contraction	2/180	21/18866	0.0168769	0.0358236	0.0163891	DRD1/PTGER3	2
[truncated: 734 more rows]
