# Supplementary material for: Network pharmacology and molecular docking to elucidate the mechanism of pulsatilla decoction in the treatment of colon cancer
Source: Front Pharmacol. 2022 Aug 8;13:940508. doi: 10.3389/fphar.2022.940508 (PMC9393233; doi:10.3389/fphar.2022.940508)
Supplement: Supplementary file 1 [file Datasheet1.zip › KEGG analysis.xlsx]

## Sheet: Sheet1
ID	Description	GeneRatio	BgRatio	pvalue	p.adjust	qvalue	geneID	Count
hsa05417	Lipid and atherosclerosis	41/168	215/8106	7.21663e-29	1.85467e-26	6.45698e-27	PPARG/MAPK14/GSK3B/HSP90AB1/CALM3/RELA/NCF1/BCL2/BAX/CASP9/JUN/CASP3/CASP8/PRKCA/RXRA/MMP9/TNF/CYP2B6/RXRB/MMP3/AKT1/BCL2L1/FOS/MAPK1/IL6/TP53/NFKBIA/MMP1/HSPA5/CYP1A1/ICAM1/IL1B/CCL2/SELE/VCAM1/CXCL8/NOS3/NFE2L2/CXCL2/CHUK/CD40LG	41
hsa04151	PI3K-Akt signaling pathway	33/168	354/8106	1.58421e-26	1.93878e-12	6.74979e-13	GSK3B/HSP90AB1/CDK2/KDR/RELA/CHRM1/CHRM2/BCL2/CASP9/PRKCA/RXRA/IL4/EGFR/AKT1/VEGFA/CCND1/BCL2L1/CDKN1A/MAPK1/EGF/IL6/TP53/RAF1/ERBB2/MYC/NOS3/IL2RB/COL1A1/INSR/CHUK/SPP1/IGF2/ERBB3	33
hsa05418	Fluid shear stress and atherosclerosis	33/168	139/8106	1.72898e-26	2.22174e-24	7.73491e-25	MAPK14/HSP90AB1/KDR/CALM3/RELA/NCF1/BCL2/JUN/MMP2/MMP9/TNF/AKT1/VEGFA/FOS/TP53/HMOX1/CAV1/ICAM1/IL1B/CCL2/SELE/VCAM1/NOS3/PLAT/THBD/IFNG/IL1A/GSTP1/NFE2L2/NQO1/CHUK/GSTM1/GSTM2	33
hsa05163	Human cytomegalovirus infection	33/168	225/8106	1.75032e-19	5.62292e-18	1.9576e-18	PTGS2/MAPK14/GSK3B/CALM3/RELA/BAX/CASP9/CASP3/CASP8/PRKCA/TNF/EGFR/AKT1/VEGFA/CCND1/CDKN1A/MAPK1/IL10RB/RB1/IL6/TP53/ELK1/NFKBIA/RAF1/MYC/IL1B/CCL2/PTGER3/CXCL8/PRKCB/CHUK/E2F1/E2F2	33
hsa05161	Hepatitis B	31/168	162/8106	7.1098e-22	3.65444e-20	1.27228e-20	MAPK14/CDK2/CCNA2/RELA/BCL2/BAX/CASP9/JUN/CASP3/CASP8/PRKCA/MMP9/TNF/AKT1/FOS/CDKN1A/MAPK1/RB1/IL6/TP53/ELK1/NFKBIA/RAF1/STAT1/MYC/CXCL8/PRKCB/BIRC5/CHUK/E2F1/E2F2	31
hsa05167	Kaposi sarcoma-associated herpesvirus infection	30/168	193/8106	1.74378e-18	4.48152e-17	1.56023e-17	PTGS2/MAPK14/GSK3B/CALM3/RELA/BAX/CASP9/JUN/CASP3/CASP8/AKT1/VEGFA/CCND1/FOS/CDKN1A/MAPK1/RB1/IL6/TP53/NFKBIA/RAF1/HIF1A/STAT1/MYC/ICAM1/CXCL8/CXCL2/CHUK/E2F1/E2F2	30
hsa04933	AGE-RAGE signaling pathway in diabetic complications	29/168	100/8106	4.57652e-26	3.92056e-24	1.36493e-24	MAPK14/RELA/BCL2/BAX/JUN/CASP3/PRKCA/MMP2/TNF/AKT1/VEGFA/CCND1/MAPK1/IL6/STAT1/F3/ICAM1/IL1B/CCL2/SELE/VCAM1/CXCL8/PRKCB/NOS3/THBD/SERPINE1/COL1A1/IL1A/COL3A1	29
hsa05160	Hepatitis C	28/168	157/8106	6.081e-19	1.73646e-17	6.04544e-18	GSK3B/CDK2/RELA/BAX/CASP9/CASP3/CASP8/RXRA/TNF/EGFR/AKT1/CCND1/CDKN1A/MAPK1/EGF/RB1/TP53/NFKBIA/RAF1/STAT1/MYC/IFNG/CLDN4/PPARA/CXCL10/CHUK/E2F1/E2F2	28
hsa04010	MAPK signaling pathway	27/168	294/8106	4.84478e-11	3.03685e-10	1.05727e-10	MAPK14/KDR/RELA/JUN/CASP3/PRKCA/TNF/EGFR/AKT1/VEGFA/FOS/MAPK1/EGF/TP53/ELK1/RAF1/ERBB2/MYC/IL1B/PRKCB/HSPB1/IL1A/INSR/CHUK/IGF2/ERBB3/RASA1	27
hsa05022	Pathways of neurodegeneration - multiple diseases	27/168	475/8106	1.37802e-06	4.31891e-06	1.50361e-06	NOS2/PTGS2/MAPK14/GSK3B/CALM3/GRIA2/RELA/CHRM3/CHRM1/BCL2/BAX/CASP9/CASP3/CASP8/PRKCA/SLC6A3/TNF/BCL2L1/MAPK1/IL6/RAF1/SOD1/HSPA5/IL1B/PRKCB/IL1A/PSMD3	27
hsa05215	Prostate cancer	26/168	97/8106	1.90582e-22	1.22449e-20	4.26302e-21	AR/GSK3B/HSP90AB1/CDK2/RELA/BCL2/CASP9/PLAU/MMP9/MMP3/EGFR/AKT1/CCND1/CDKN1A/MAPK1/EGF/RB1/TP53/NFKBIA/RAF1/ERBB2/PLAT/GSTP1/CHUK/E2F1/E2F2	26
hsa05169	Epstein-Barr virus infection	26/168	202/8106	4.4478e-14	6.35047e-13	2.2109e-13	MAPK14/CDK2/CCNA2/RELA/BCL2/BAX/CASP9/JUN/CASP3/CASP8/TNF/AKT1/CCND1/CDKN1A/RB1/IL6/TP53/NFKBIA/STAT1/MYC/ICAM1/PSMD3/CXCL10/CHUK/E2F1/E2F2	26
hsa05205	Proteoglycans in cancer	26/168	205/8106	6.35578e-14	8.16717e-13	2.84337e-13	ESR1/MAPK14/KDR/CASP3/PRKCA/PLAU/MMP2/MMP9/TNF/EGFR/AKT1/VEGFA/CCND1/CDKN1A/MAPK1/TP53/ELK1/RAF1/HIF1A/ERBB2/CAV1/MYC/PRKCB/COL1A1/IGF2/ERBB3	26
hsa05166	Human T-cell leukemia virus 1 infection	25/168	219/8106	2.26769e-12	2.00964e-11	6.9965e-12	CDK2/CCNA2/CHEK1/RELA/BAX/JUN/TNF/AKT1/CCND1/BCL2L1/FOS/CDKN1A/MAPK1/RB1/IL6/TP53/ELK1/NFKBIA/MYC/ICAM1/IL2RB/CHEK2/CHUK/E2F1/E2F2	25
hsa05165	Human papillomavirus infection	25/168	331/8106	1.58965e-08	7.30089e-08	2.54178e-08	PTGS2/GSK3B/CDK2/CCNA2/RELA/BAX/CASP3/CASP8/TNF/EGFR/AKT1/VEGFA/CCND1/CDKN1A/MAPK1/EGF/RB1/TP53/RAF1/STAT1/COL1A1/CHUK/SPP1/E2F1/IRF1	25
hsa04657	IL-17 signaling pathway	24/168	94/8106	3.16736e-20	1.16287e-18	4.04851e-19	PTGS2/MAPK14/GSK3B/HSP90AB1/RELA/JUN/CASP3/CASP8/MMP9/TNF/IL4/MMP3/FOS/MAPK1/IL6/NFKBIA/MMP1/IL1B/CCL2/CXCL8/IFNG/CXCL2/CXCL10/CHUK	24
hsa04218	Cellular senescence	24/168	156/8106	7.92149e-15	1.27239e-13	4.42978e-14	MAPK14/CDK2/CCNA2/CALM3/CHEK1/RELA/AKT1/CCND1/CDKN1A/MAPK1/RB1/IL6/TP53/RAF1/CDK1/MYC/CXCL8/CCNB1/SERPINE1/IL1A/CHEK2/E2F1/E2F2/IGFBP3	24
hsa05225	Hepatocellular carcinoma	24/168	168/8106	4.37594e-14	6.35047e-13	2.2109e-13	GSK3B/BAX/PRKCA/EGFR/AKT1/CCND1/BCL2L1/CDKN1A/MAPK1/RB1/TP53/ELK1/RAF1/HMOX1/MYC/PRKCB/GSTP1/NFE2L2/NQO1/E2F1/E2F2/IGF2/GSTM1/GSTM2	24
hsa04668	TNF signaling pathway	23/168	112/8106	3.9828e-17	9.30526e-16	3.2396e-16	PTGS2/MAPK14/RELA/JUN/CASP3/CASP8/MMP9/TNF/MMP3/AKT1/FOS/MAPK1/IL6/NFKBIA/ICAM1/IL1B/CCL2/SELE/VCAM1/CXCL2/CXCL10/CHUK/IRF1	23
hsa05164	Influenza A	23/168	172/8106	6.52254e-13	6.98456e-12	2.43165e-12	PRSS1/RELA/BAX/CASP9/CASP3/CASP8/PRKCA/TNF/AKT1/MAPK1/IL6/NFKBIA/RAF1/STAT1/ICAM1/IL1B/CCL2/CXCL8/PRKCB/IFNG/IL1A/CXCL10/CHUK	23
hsa05170	Human immunodeficiency virus 1 infection	22/168	212/8106	3.47053e-10	1.89184e-09	6.58636e-10	MAPK14/CALM3/CHEK1/RELA/BCL2/BAX/CASP9/JUN/CASP3/CASP8/PRKCA/TNF/AKT1/BCL2L1/FOS/MAPK1/NFKBIA/RAF1/CDK1/PRKCB/CCNB1/CHUK	22
hsa04020	Calcium signaling pathway	22/168	240/8106	3.70907e-09	1.79855e-08	6.26158e-09	NOS2/KDR/CALM3/DRD1/CHRM3/CHRM1/ADRA1A/CHRM2/ADRA1B/ADRB2/PRKCA/ADRB1/ADRA1D/DRD5/EGFR/VEGFA/EGF/ERBB2/PTGER3/PRKCB/NOS3/ERBB3	22
hsa05206	MicroRNAs in cancer	22/168	310/8106	3.74938e-07	1.33832e-06	4.65932e-07	PTGS2/BCL2/CASP3/PRKCA/PLAU/MMP9/EGFR/VEGFA/CCND1/CDKN1A/MAPK1/TP53/RAF1/ERBB2/HMOX1/MYC/PRKCB/CYP1B1/RASSF1/E2F1/E2F2/ERBB3	22
hsa05222	Small cell lung cancer	21/168	92/8106	1.01575e-16	2.17541e-15	7.5736e-16	NOS2/PTGS2/CDK2/RELA/BCL2/BAX/CASP9/CASP3/RXRA/RXRB/AKT1/CCND1/BCL2L1/CDKN1A/RB1/TP53/NFKBIA/MYC/CHUK/E2F1/E2F2	21
hsa05162	Measles	21/168	139/8106	6.2224e-13	6.95286e-12	2.42061e-12	GSK3B/CDK2/RELA/BCL2/BAX/CASP9/JUN/CASP3/CASP8/AKT1/CCND1/BCL2L1/FOS/IL6/TP53/NFKBIA/STAT1/IL1B/IL2RB/IL1A/CHUK	21
hsa05224	Breast cancer	21/168	147/8106	1.91619e-12	1.75878e-11	6.12315e-12	PGR/ESR1/ESR2/GSK3B/NCOA1/BAX/JUN/EGFR/AKT1/CCND1/FOS/CDKN1A/MAPK1/EGF/RB1/TP53/RAF1/ERBB2/MYC/E2F1/E2F2	21
hsa05202	Transcriptional misregulation in cancer	21/168	192/8106	3.39285e-10	1.89184e-09	6.58636e-10	PPARG/CCNA2/RELA/BAX/RXRA/PLAU/MMP9/RXRB/MMP3/BCL2L1/CDKN1A/IL6/TP53/RUNX1T1/MYC/CXCL8/IL2RB/PLAT/MPO/RUNX2/IGFBP3	21
hsa01522	Endocrine resistance	20/168	98/8106	5.82983e-15	9.98844e-14	3.47744e-14	ESR1/ESR2/MAPK14/BCL2/BAX/JUN/MMP2/MMP9/EGFR/AKT1/CCND1/FOS/CDKN1A/MAPK1/RB1/TP53/RAF1/ERBB2/E2F1/E2F2	20
hsa04066	HIF-1 signaling pathway	20/168	109/8106	5.04188e-14	6.81981e-13	2.37429e-13	NOS2/RELA/BCL2/PRKCA/EGFR/AKT1/VEGFA/CDKN1A/MAPK1/EGF/IL6/HIF1A/ERBB2/HMOX1/PRKCB/NOS3/SERPINE1/IFNG/INSR/HK2	20
hsa05152	Tuberculosis	20/168	180/8106	6.96721e-10	3.65423e-09	1.27221e-09	NOS2/MAPK14/CALM3/RELA/BCL2/BAX/CASP9/CASP3/CASP8/TNF/AKT1/MAPK1/IL10RB/IL6/RAF1/STAT1/IL1B/IFNG/IL1A/CTSD	20
hsa04080	Neuroactive ligand-receptor interaction	20/168	341/8106	2.35586e-05	5.87822e-05	2.04648e-05	PRSS1/GRIA2/DRD1/CHRM3/CHRM1/ADRA1A/CHRM2/ADRA1B/ADRB2/CHRNA2/OPRM1/ADRA2A/ADRB1/OPRD1/ADRA2C/ADRA1D/DRD5/DRD3/PTGER3/NR3C1	20
hsa05010	Alzheimer disease	20/168	369/8106	7.21561e-05	0.000167064	5.81628e-05	NOS2/PTGS2/GSK3B/CALM3/RELA/CHRM3/CHRM1/CASP9/CASP3/CASP8/TNF/AKT1/MAPK1/IL6/RAF1/IL1B/IL1A/PSMD3/INSR/CHUK	20
hsa05223	Non-small cell lung cancer	19/168	72/8106	1.68751e-16	3.33607e-15	1.16144e-15	BAX/CASP9/PRKCA/RXRA/RXRB/EGFR/AKT1/CCND1/CDKN1A/MAPK1/EGF/RB1/TP53/RAF1/ERBB2/PRKCB/RASSF1/E2F1/E2F2	19
hsa05212	Pancreatic cancer	19/168	76/8106	5.10575e-16	9.37271e-15	3.26308e-15	RELA/BAX/CASP9/EGFR/AKT1/VEGFA/CCND1/BCL2L1/CDKN1A/MAPK1/EGF/RB1/TP53/RAF1/STAT1/ERBB2/CHUK/E2F1/E2F2	19
hsa04210	Apoptosis	19/168	136/8106	3.48365e-11	2.35605e-10	8.2025e-11	RELA/BCL2/BAX/CASP9/JUN/CASP3/CASP8/TNF/AKT1/BCL2L1/FOS/MAPK1/TP53/NFKBIA/RAF1/BIRC5/PARP1/CHUK/CTSD	19
hsa04915	Estrogen signaling pathway	19/168	138/8106	4.5263e-11	2.90814e-10	1.01246e-10	PGR/ESR1/ESR2/HSP90AB1/NCOA2/CALM3/NCOA1/OPRM1/BCL2/JUN/MMP2/MMP9/EGFR/AKT1/FOS/MAPK1/RAF1/NOS3/CTSD	19
hsa05226	Gastric cancer	19/168	149/8106	1.76613e-10	1.05557e-09	3.67492e-10	GSK3B/CDK2/BCL2/BAX/RXRA/RXRB/EGFR/AKT1/CCND1/CDKN1A/MAPK1/EGF/RB1/TP53/RAF1/ERBB2/MYC/E2F1/E2F2	19
hsa05171	Coronavirus disease - COVID-19	19/168	232/8106	2.8087e-07	1.01667e-06	3.5395e-07	MAPK14/RELA/JUN/PRKCA/TNF/MMP3/EGFR/FOS/MAPK1/IL6/NFKBIA/MMP1/STAT1/IL1B/CCL2/CXCL8/PRKCB/CXCL10/CHUK	19
hsa05132	Salmonella infection	19/168	249/8106	8.37273e-07	2.79454e-06	9.72908e-07	MAPK14/HSP90AB1/RELA/BCL2/BAX/JUN/CASP3/CASP8/TNF/AKT1/FOS/MAPK1/IL6/NFKBIA/RAF1/MYC/IL1B/CXCL8/CHUK	19
hsa05219	Bladder cancer	18/168	41/8106	2.65239e-20	1.13611e-18	3.95532e-19	MMP2/MMP9/EGFR/VEGFA/CCND1/CDKN1A/MAPK1/EGF/RB1/TP53/RAF1/MMP1/ERBB2/MYC/CXCL8/RASSF1/E2F1/E2F2	18
hsa04659	Th17 cell differentiation	18/168	107/8106	4.70705e-12	3.9023e-11	1.35857e-11	MAPK14/HSP90AB1/RELA/JUN/RXRA/IL4/RXRB/FOS/MAPK1/IL6/NFKBIA/HIF1A/STAT1/IL1B/IL2RB/IFNG/AHR/CHUK	18
hsa05145	Toxoplasmosis	18/168	112/8106	1.05229e-11	8.19509e-11	2.85309e-11	NOS2/MAPK14/RELA/BCL2/CASP9/CASP3/CASP8/TNF/AKT1/BCL2L1/MAPK1/IL10RB/NFKBIA/STAT1/IFNG/ALOX5/CHUK/CD40LG	18
hsa04919	Thyroid hormone signaling pathway	18/168	121/8106	4.03415e-11	2.6584e-10	9.25513e-11	ESR1/GSK3B/NCOA2/NCOA1/CASP9/PRKCA/RXRA/RXRB/AKT1/CCND1/MAPK1/TP53/RAF1/HIF1A/STAT1/MYC/PRKCB/DIO1	18
hsa04926	Relaxin signaling pathway	18/168	129/8106	1.20738e-10	7.38801e-10	2.57211e-10	NOS2/MAPK14/RELA/JUN/PRKCA/MMP2/MMP9/EGFR/AKT1/VEGFA/FOS/MAPK1/NFKBIA/RAF1/MMP1/NOS3/COL1A1/COL3A1	18
hsa04510	Focal adhesion	18/168	201/8106	1.54541e-07	5.84074e-07	2.03343e-07	GSK3B/KDR/BCL2/JUN/PRKCA/EGFR/AKT1/VEGFA/CCND1/MAPK1/EGF/ELK1/RAF1/ERBB2/CAV1/PRKCB/COL1A1/SPP1	18
hsa04024	cAMP signaling pathway	18/168	216/8106	4.56313e-07	1.60647e-06	5.59288e-07	CALM3/GRIA2/RELA/DRD1/CHRM1/CHRM2/ADRB2/JUN/ADRB1/PDE10A/DRD5/AKT1/FOS/MAPK1/NFKBIA/RAF1/PTGER3/PPARA	18
hsa04014	Ras signaling pathway	18/168	232/8106	1.30513e-06	4.19273e-06	1.45968e-06	KDR/CALM3/RELA/PRKCA/EGFR/AKT1/VEGFA/BCL2L1/MAPK1/EGF/ELK1/RAF1/PRKCB/INSR/CHUK/RASSF1/IGF2/RASA1	18
hsa05140	Leishmaniasis	17/168	77/8106	1.78036e-13	2.07979e-12	7.2407e-13	NOS2/PTGS2/MAPK14/RELA/NCF1/JUN/TNF/IL4/FOS/MAPK1/ELK1/NFKBIA/STAT1/IL1B/PRKCB/IFNG/IL1A	17
hsa05210	Colorectal cancer	17/168	86/8106	1.2302e-12	1.17097e-11	4.07669e-12	GSK3B/BCL2/BAX/CASP9/JUN/CASP3/EGFR/AKT1/CCND1/FOS/CDKN1A/MAPK1/EGF/TP53/RAF1/MYC/BIRC5	17
hsa05142	Chagas disease	17/168	102/8106	2.22822e-11	1.68427e-10	5.86374e-11	NOS2/MAPK14/RELA/JUN/CASP8/TNF/AKT1/FOS/MAPK1/IL6/NFKBIA/IL1B/CCL2/CXCL8/SERPINE1/IFNG/CHUK	17
hsa04620	Toll-like receptor signaling pathway	17/168	104/8106	3.07812e-11	2.13805e-10	7.44353e-11	MAPK14/RELA/JUN/CASP8/TNF/AKT1/FOS/MAPK1/IL6/NFKBIA/STAT1/IL1B/CXCL8/CXCL11/CXCL10/CHUK/SPP1	17
hsa04621	NOD-like receptor signaling pathway	17/168	181/8106	1.75499e-07	6.5367e-07	2.27573e-07	MAPK14/HSP90AB1/RELA/BCL2/JUN/CASP8/TNF/BCL2L1/MAPK1/IL6/NFKBIA/STAT1/IL1B/CCL2/CXCL8/CXCL2/CHUK	17
hsa05415	Diabetic cardiomyopathy	17/168	203/8106	9.06256e-07	2.986e-06	1.03956e-06	MAPK14/GSK3B/RELA/NCF1/PRKCA/MMP2/MMP9/AKT1/PRKCB/NOS3/COL1A1/PARP1/SLC2A4/COL3A1/INSR/PPARA/CTSD	17
hsa05131	Shigellosis	17/168	246/8106	1.24093e-05	3.28749e-05	1.14453e-05	MAPK14/GSK3B/RELA/BCL2/BAX/JUN/TNF/EGFR/AKT1/BCL2L1/MAPK1/TP53/NFKBIA/IL1B/CXCL8/CHUK/HK2	17
hsa05168	Herpes simplex virus 1 infection	17/168	498/8106	0.0287261	0.0444735	0.0154833	RELA/BCL2/BAX/CASP9/CASP3/CASP8/TNF/AKT1/BCL2L1/IL6/TP53/NFKBIA/STAT1/IL1B/CCL2/IFNG/CHUK	17
hsa01524	Platinum drug resistance	16/168	73/8106	1.07128e-12	1.05892e-11	3.68661e-12	BCL2/BAX/CASP9/CASP3/CASP8/AKT1/BCL2L1/CDKN1A/MAPK1/TP53/ERBB2/BIRC5/TOP2A/GSTP1/GSTM1/GSTM2	16
hsa04115	p53 signaling pathway	16/168	73/8106	1.07128e-12	1.05892e-11	3.68661e-12	CDK2/CHEK1/BCL2/BAX/CASP9/CASP3/CASP8/CCND1/BCL2L1/CDKN1A/TP53/CDK1/CCNB1/SERPINE1/CHEK2/IGFBP3	16
hsa01521	EGFR tyrosine kinase inhibitor resistance	16/168	79/8106	3.9364e-12	3.37218e-11	1.17401e-11	GSK3B/KDR/BCL2/BAX/PRKCA/EGFR/AKT1/VEGFA/BCL2L1/MAPK1/EGF/IL6/RAF1/ERBB2/PRKCB/ERBB3	16
hsa04064	NF-kappa B signaling pathway	16/168	104/8106	3.0957e-10	1.76799e-09	6.1552e-10	PTGS2/RELA/BCL2/PLAU/TNF/BCL2L1/NFKBIA/ICAM1/IL1B/VCAM1/CXCL8/PRKCB/PARP1/CXCL2/CHUK/CD40LG	16
hsa04625	C-type lectin receptor signaling pathway	16/168	104/8106	3.0957e-10	1.76799e-09	6.1552e-10	PTGS2/MAPK14/CALM3/RELA/JUN/CASP8/TNF/AKT1/MAPK1/IL6/NFKBIA/RAF1/STAT1/IL1B/CHUK/IRF1	16
hsa04932	Non-alcoholic fatty liver disease	16/168	150/8106	7.00483e-08	2.7696e-07	9.64227e-08	GSK3B/RELA/BAX/JUN/CASP3/CASP8/RXRA/TNF/AKT1/FOS/IL6/IL1B/CXCL8/IL1A/INSR/PPARA	16
hsa05130	Pathogenic Escherichia coli infection	16/168	197/8106	2.89114e-06	8.74146e-06	3.04331e-06	MAPK14/RELA/BAX/CASP9/JUN/CASP3/CASP8/TNF/FOS/MAPK1/IL6/NFKBIA/IL1B/CXCL8/CLDN4/CHUK	16
hsa05214	Glioma	15/168	75/8106	2.31647e-11	1.70095e-10	5.92179e-11	CALM3/BAX/PRKCA/EGFR/AKT1/CCND1/CDKN1A/MAPK1/EGF/RB1/TP53/RAF1/PRKCB/E2F1/E2F2	15
hsa05220	Chronic myeloid leukemia	15/168	76/8106	2.8348e-11	2.02373e-10	7.04555e-11	RELA/BAX/AKT1/CCND1/BCL2L1/CDKN1A/MAPK1/RB1/TP53/NFKBIA/RAF1/MYC/CHUK/E2F1/E2F2	15
hsa04380	Osteoclast differentiation	15/168	128/8106	5.18724e-08	2.11607e-07	7.36701e-08	PPARG/MAPK14/RELA/NCF1/JUN/TNF/AKT1/FOS/MAPK1/NFKBIA/STAT1/IL1B/IFNG/IL1A/CHUK	15
hsa04630	JAK-STAT signaling pathway	15/168	162/8106	1.16001e-06	3.77372e-06	1.31381e-06	BCL2/IL4/EGFR/AKT1/CCND1/BCL2L1/CDKN1A/IL10RB/EGF/IL6/RAF1/STAT1/MYC/IL2RB/IFNG	15
hsa04062	Chemokine signaling pathway	15/168	192/8106	9.6296e-06	2.69001e-05	9.36517e-06	GSK3B/RELA/NCF1/AKT1/MAPK1/NFKBIA/RAF1/STAT1/CCL2/CXCL8/PRKCB/CXCL11/CXCL2/CXCL10/CHUK	15
hsa05203	Viral carcinogenesis	15/168	204/8106	1.99311e-05	5.07157e-05	1.76565e-05	CDK2/CCNA2/CHEK1/RELA/BAX/JUN/CASP3/CASP8/CCND1/CDKN1A/MAPK1/RB1/TP53/NFKBIA/CDK1	15
hsa05020	Prion disease	15/168	273/8106	0.000521997	0.00109068	0.000379715	MAPK14/GSK3B/NCF1/BAX/CASP9/CASP3/TNF/MAPK1/IL6/SOD1/HSPA5/CAV1/IL1B/IL1A/PSMD3	15
hsa05213	Endometrial cancer	14/168	58/8106	7.20375e-12	5.78551e-11	2.01421e-11	GSK3B/BAX/CASP9/EGFR/AKT1/CCND1/CDKN1A/MAPK1/EGF/TP53/ELK1/RAF1/ERBB2/MYC	14
hsa05133	Pertussis	14/168	76/8106	3.53339e-10	1.89184e-09	6.58636e-10	NOS2/MAPK14/CALM3/RELA/JUN/CASP3/TNF/FOS/MAPK1/IL6/IL1B/CXCL8/IL1A/IRF1	14
hsa04012	ErbB signaling pathway	14/168	85/8106	1.66195e-09	8.54243e-09	2.97402e-09	GSK3B/JUN/PRKCA/EGFR/AKT1/CDKN1A/MAPK1/EGF/ELK1/RAF1/ERBB2/MYC/PRKCB/ERBB3	14
hsa05235	PD-L1 expression and PD-1 checkpoint pathway in cancer	14/168	89/8106	3.10716e-09	1.53565e-08	5.34632e-09	MAPK14/RELA/JUN/EGFR/AKT1/FOS/MAPK1/EGF/NFKBIA/RAF1/HIF1A/STAT1/IFNG/CHUK	14
hsa05323	Rheumatoid arthritis	14/168	93/8106	5.61943e-09	2.67443e-08	9.31095e-09	JUN/TNF/MMP3/VEGFA/FOS/IL6/MMP1/ICAM1/IL1B/CCL2/CXCL8/IFNG/IL1A/CXCL2	14
hsa05146	Amoebiasis	14/168	102/8106	1.91645e-08	8.49185e-08	2.95641e-08	NOS2/RELA/CASP3/PRKCA/TNF/IL6/IL1B/CXCL8/PRKCB/HSPB1/COL1A1/IFNG/COL3A1/CXCL2	14
hsa04660	T cell receptor signaling pathway	14/168	104/8106	2.47248e-08	1.05904e-07	3.68702e-08	MAPK14/GSK3B/RELA/JUN/TNF/IL4/AKT1/FOS/MAPK1/NFKBIA/RAF1/IFNG/CHUK/CD40LG	14
hsa04071	Sphingolipid signaling pathway	14/168	119/8106	1.40431e-07	5.38667e-07	1.87535e-07	MAPK14/RELA/BCL2/BAX/PRKCA/OPRD1/TNF/AKT1/MAPK1/TP53/RAF1/PRKCB/NOS3/CTSD	14
hsa04110	Cell cycle	14/168	124/8106	2.36138e-07	8.66963e-07	3.0183e-07	GSK3B/CDK2/CCNA2/CHEK1/CCND1/CDKN1A/RB1/TP53/CDK1/MYC/CCNB1/CHEK2/E2F1/E2F2	14
hsa04068	FoxO signaling pathway	14/168	131/8106	4.68565e-07	1.62731e-06	5.66544e-07	MAPK14/CDK2/EGFR/AKT1/CCND1/CDKN1A/MAPK1/EGF/IL6/RAF1/CCNB1/SLC2A4/INSR/CHUK	14
hsa04728	Dopaminergic synapse	14/168	132/8106	5.14823e-07	1.76413e-06	6.14174e-07	MAPK14/GSK3B/CALM3/MAOB/GRIA2/DRD1/PRKCA/SLC6A3/MAOA/DRD5/DRD3/AKT1/FOS/PRKCB	14
hsa05135	Yersinia infection	14/168	137/8106	8.13592e-07	2.75122e-06	9.5783e-07	MAPK14/GSK3B/RELA/JUN/TNF/AKT1/FOS/MAPK1/IL6/NFKBIA/IL1B/CCL2/CXCL8/CHUK	14
hsa04022	cGMP-PKG signaling pathway	14/168	167/8106	8.61671e-06	2.43351e-05	8.47219e-06	CALM3/ADRA1A/ADRA1B/ADRB2/ADRA2A/ADRB1/OPRD1/ADRA2C/ADRA1D/AKT1/MAPK1/RAF1/NOS3/INSR	14
hsa04060	Cytokine-cytokine receptor interaction	14/168	295/8106	0.00319197	0.00598786	0.00208465	TNF/IL4/IL10RB/IL6/IL1B/CCL2/CXCL8/IL2RB/IFNG/IL1A/CXCL11/CXCL2/CXCL10/CD40LG	14
hsa04921	Oxytocin signaling pathway	13/168	154/8106	1.69653e-05	4.36009e-05	1.51795e-05	PTGS2/CALM3/JUN/PRKCA/EGFR/CCND1/FOS/CDKN1A/MAPK1/ELK1/RAF1/PRKCB/NOS3	13
hsa05012	Parkinson disease	13/168	249/8106	0.00195236	0.00377261	0.00131342	CALM3/MAOB/DRD1/BAX/CASP9/CASP3/SLC6A3/MAOA/BCL2L1/TP53/HSPA5/NFE2L2/PSMD3	13
hsa05014	Amyotrophic lateral sclerosis	13/168	364/8106	0.0388447	0.0590715	0.0205656	NOS2/MAPK14/GRIA2/BCL2/BAX/CASP9/CASP3/TNF/BCL2L1/TP53/SOD1/HSPA5/PSMD3	13
hsa04370	VEGF signaling pathway	12/168	59/8106	2.03942e-09	1.02771e-08	3.57793e-09	PTGS2/MAPK14/KDR/CASP9/PRKCA/AKT1/VEGFA/MAPK1/RAF1/PRKCB/NOS3/HSPB1	12
hsa04917	Prolactin signaling pathway	12/168	70/8106	1.59086e-08	7.30089e-08	2.54178e-08	ESR1/ESR2/MAPK14/GSK3B/RELA/AKT1/CCND1/FOS/MAPK1/RAF1/STAT1/IRF1	12
hsa05218	Melanoma	12/168	72/8106	2.2163e-08	9.65404e-08	3.36102e-08	BAX/EGFR/AKT1/CCND1/CDKN1A/MAPK1/EGF/RB1/TP53/RAF1/E2F1/E2F2	12
hsa04931	Insulin resistance	12/168	108/8106	2.10859e-06	6.52902e-06	2.27306e-06	GSK3B/PYGM/RELA/TNF/AKT1/IL6/NFKBIA/PRKCB/NOS3/SLC2A4/INSR/PPARA	12
hsa04726	Serotonergic synapse	12/168	115/8106	4.11261e-06	1.21488e-05	4.22955e-06	PTGS1/PTGS2/MAOB/SLC6A4/CASP3/PRKCA/MAOA/HTR3A/MAPK1/RAF1/PRKCB/ALOX5	12
hsa04722	Neurotrophin signaling pathway	12/168	119/8106	5.89015e-06	1.72019e-05	5.98879e-06	MAPK14/GSK3B/CALM3/RELA/BCL2/BAX/JUN/AKT1/MAPK1/TP53/NFKBIA/RAF1	12
hsa04261	Adrenergic signaling in cardiomyocytes	12/168	150/8106	6.14082e-05	0.000143472	4.99492e-05	MAPK14/CALM3/SCN5A/ADRA1A/ADRA1B/ADRB2/BCL2/PRKCA/ADRB1/ADRA1D/AKT1/MAPK1	12
hsa04015	Rap1 signaling pathway	12/168	210/8106	0.00135795	0.00272652	0.000949227	MAPK14/KDR/CALM3/PRKCA/EGFR/AKT1/VEGFA/MAPK1/EGF/RAF1/PRKCB/INSR	12
hsa05134	Legionellosis	11/168	57/8106	1.7662e-08	7.96339e-08	2.77243e-08	RELA/CASP9/CASP3/CASP8/TNF/IL6/NFKBIA/IL1B/CXCL8/CXCL2/HSF1	11
hsa05221	Acute myeloid leukemia	11/168	67/8106	1.02832e-07	4.00421e-07	1.39405e-07	CCNA2/PPARD/RELA/AKT1/CCND1/MAPK1/RAF1/RUNX1T1/MYC/MPO/CHUK	11
hsa04658	Th1 and Th2 cell differentiation	11/168	92/8106	2.74903e-06	8.41072e-06	2.92816e-06	MAPK14/RELA/JUN/IL4/FOS/MAPK1/NFKBIA/STAT1/IL2RB/IFNG/CHUK	11
hsa04928	Parathyroid hormone synthesis, secretion and action	11/168	106/8106	1.10672e-05	3.03695e-05	1.05731e-05	BCL2/PRKCA/RXRA/RXRB/EGFR/FOS/CDKN1A/MAPK1/RAF1/PRKCB/RUNX2	11
hsa04910	Insulin signaling pathway	11/168	137/8106	0.000121119	0.000270675	9.42346e-05	GSK3B/CALM3/PYGM/AKT1/MAPK1/ELK1/RAF1/ACACA/SLC2A4/INSR/HK2	11
hsa04217	Necroptosis	11/168	159/8106	0.000446238	0.000940025	0.000327267	HSP90AB1/PYGM/BCL2/BAX/CASP8/TNF/STAT1/IL1B/IFNG/IL1A/PARP1	11
hsa05144	Malaria	10/168	50/8106	5.62101e-08	2.25719e-07	7.85832e-08	TNF/IL6/ICAM1/IL1B/CCL2/SELE/VCAM1/CXCL8/IFNG/CD40LG	10
hsa05031	Amphetamine addiction	10/168	69/8106	1.3253e-06	4.20497e-06	1.46394e-06	CALM3/MAOB/GRIA2/DRD1/JUN/PRKCA/SLC6A3/MAOA/FOS/PRKCB	10
hsa04662	B cell receptor signaling pathway	10/168	82/8106	6.61222e-06	1.90937e-05	6.64741e-06	GSK3B/RELA/JUN/AKT1/FOS/MAPK1/NFKBIA/RAF1/PRKCB/CHUK	10
hsa04540	Gap junction	10/168	88/8106	1.2536e-05	3.28749e-05	1.14453e-05	DRD1/PRKCA/ADRB1/EGFR/MAPK1/EGF/RAF1/CDK1/GJA1/PRKCB	10
hsa04912	GnRH signaling pathway	10/168	93/8106	2.05265e-05	5.17188e-05	1.80057e-05	MAPK14/CALM3/JUN/PRKCA/MMP2/EGFR/MAPK1/ELK1/RAF1/PRKCB	10
hsa05231	Choline metabolism in cancer	10/168	98/8106	3.25507e-05	7.96716e-05	2.77374e-05	JUN/PRKCA/EGFR/AKT1/FOS/MAPK1/EGF/RAF1/HIF1A/PRKCB	10
hsa04914	Progesterone-mediated oocyte maturation	10/168	100/8106	3.88236e-05	9.32493e-05	3.24644e-05	PGR/MAPK14/HSP90AB1/CDK2/CCNA2/AKT1/MAPK1/RAF1/CDK1/CCNB1	10
hsa04725	Cholinergic synapse	10/168	113/8106	0.000110494	0.000249095	8.67217e-05	ACHE/CHRM3/CHRM1/CHRM2/BCL2/PRKCA/AKT1/FOS/MAPK1/PRKCB	10
hsa04935	Growth hormone synthesis, secretion and action	10/168	119/8106	0.000170185	0.000370658	0.000129043	MAPK14/GSK3B/PRKCA/AKT1/FOS/MAPK1/RAF1/STAT1/PRKCB/IGFBP3	10
hsa04371	Apelin signaling pathway	10/168	137/8106	0.00053279	0.00109542	0.000381365	NOS2/CALM3/AKT1/CCND1/MAPK1/RAF1/NOS3/PLAT/SERPINE1/SPP1	10
hsa04934	Cushing syndrome	10/168	155/8106	0.001385	0.00275927	0.000960629	GSK3B/CDK2/EGFR/CCND1/CDKN1A/MAPK1/RB1/AHR/E2F1/E2F2	10
hsa05143	African trypanosomiasis	9/168	37/8106	4.30528e-08	1.78461e-07	6.21305e-08	PRKCA/TNF/IL6/ICAM1/IL1B/SELE/VCAM1/PRKCB/IFNG	9
hsa05216	Thyroid cancer	9/168	37/8106	4.30528e-08	1.78461e-07	6.21305e-08	PPARG/BAX/RXRA/RXRB/CCND1/CDKN1A/MAPK1/TP53/MYC	9
hsa05321	Inflammatory bowel disease	9/168	65/8106	6.72639e-06	1.92076e-05	6.68706e-06	RELA/JUN/TNF/IL4/IL6/STAT1/IL1B/IFNG/IL1A	9
hsa04920	Adipocytokine signaling pathway	9/168	69/8106	1.11079e-05	3.03695e-05	1.05731e-05	RELA/RXRA/TNF/RXRB/AKT1/NFKBIA/SLC2A4/PPARA/CHUK	9
hsa05120	Epithelial cell signaling in Helicobacter pylori infection	9/168	70/8106	1.25227e-05	3.28749e-05	1.14453e-05	MAPK14/RELA/JUN/CASP3/EGFR/NFKBIA/CXCL8/CXCL2/CHUK	9
hsa05230	Central carbon metabolism in cancer	9/168	70/8106	1.25227e-05	3.28749e-05	1.14453e-05	EGFR/AKT1/MAPK1/TP53/RAF1/HIF1A/ERBB2/MYC/HK2	9
hsa00982	Drug metabolism - cytochrome P450	9/168	72/8106	1.58181e-05	4.10631e-05	1.4296e-05	MAOB/ADH1C/MAOA/CYP3A4/CYP1A2/CYP2B6/GSTP1/GSTM1/GSTM2	9
hsa00980	Metabolism of xenobiotics by cytochrome P450	9/168	78/8106	3.04726e-05	7.53025e-05	2.62163e-05	ADH1C/CYP3A4/CYP1A2/CYP2B6/CYP1A1/CYP1B1/GSTP1/GSTM1/GSTM2	9
hsa05204	Chemical carcinogenesis	9/168	83/8106	5.02683e-05	0.00011962	4.16452e-05	PTGS2/ADH1C/CYP3A4/CYP1A2/CYP1A1/CYP1B1/GSTP1/GSTM1/GSTM2	9
hsa04970	Salivary secretion	9/168	93/8106	0.000123237	0.000273033	9.50556e-05	CALM3/CHRM3/ADRA1A/ADRA1B/ADRB2/PRKCA/ADRB1/ADRA1D/PRKCB	9
hsa04061	Viral protein interaction with cytokine and cytokine receptor	9/168	100/8106	0.000215356	0.000465096	0.000161922	TNF/IL10RB/IL6/CCL2/CXCL8/IL2RB/CXCL11/CXCL2/CXCL10	9
hsa04670	Leukocyte transendothelial migration	9/168	114/8106	0.00057312	0.00116898	0.000406978	MAPK14/NCF1/PRKCA/MMP2/MMP9/ICAM1/VCAM1/PRKCB/CLDN4	9
hsa04150	mTOR signaling pathway	9/168	155/8106	0.00483026	0.00874209	0.00304353	GSK3B/PRKCA/TNF/AKT1/MAPK1/RAF1/PRKCB/INSR/CHUK	9
hsa04613	Neutrophil extracellular trap formation	9/168	190/8106	0.0171237	0.027853	0.00969694	MAPK14/RELA/NCF1/PRKCA/AKT1/MAPK1/RAF1/PRKCB/MPO	9
hsa04664	Fc epsilon RI signaling pathway	8/168	68/8106	7.39347e-05	0.000169654	5.90644e-05	MAPK14/PRKCA/TNF/IL4/AKT1/MAPK1/RAF1/ALOX5	8
hsa04622	RIG-I-like receptor signaling pathway	8/168	70/8106	9.11616e-05	0.000207332	7.2182e-05	MAPK14/RELA/CASP8/TNF/NFKBIA/CXCL8/CXCL10/CHUK	8
hsa04152	AMPK signaling pathway	8/168	120/8106	0.00338449	0.00630299	0.00219437	PPARG/CCNA2/ADRA1A/AKT1/CCND1/ACACA/SLC2A4/INSR	8
hsa04114	Oocyte meiosis	8/168	129/8106	0.00525032	0.00943589	0.00328507	PGR/AR/MAPK14/CDK2/CALM3/MAPK1/CDK1/CCNB1	8
hsa04650	Natural killer cell mediated cytotoxicity	8/168	131/8106	0.00575514	0.0102713	0.00357593	CASP3/PRKCA/TNF/MAPK1/RAF1/ICAM1/PRKCB/IFNG	8
hsa04270	Vascular smooth muscle contraction	8/168	133/8106	0.00629619	0.0111595	0.00388513	CALM3/ADRA1A/ADRA1B/PRKCA/ADRA1D/MAPK1/RAF1/PRKCB	8
hsa04072	Phospholipase D signaling pathway	8/168	148/8106	0.0116724	0.0196814	0.00685201	PRKCA/EGFR/AKT1/MAPK1/EGF/RAF1/CXCL8/INSR	8
hsa04310	Wnt signaling pathway	8/168	166/8106	0.0218944	0.0347336	0.0120924	GSK3B/PPARD/JUN/PRKCA/CCND1/TP53/MYC/PRKCB	8
hsa04215	Apoptosis - multiple species	7/168	32/8106	3.15236e-06	9.42044e-06	3.27969e-06	BCL2/BAX/CASP9/CASP3/CASP8/BCL2L1/BIRC5	7
hsa05030	Cocaine addiction	7/168	49/8106	5.98134e-05	0.000141028	4.90984e-05	MAOB/GRIA2/RELA/DRD1/JUN/SLC6A3/MAOA	7
hsa04923	Regulation of lipolysis in adipocytes	7/168	57/8106	0.000160185	0.000351859	0.000122498	PTGS1/PTGS2/ADRB2/ADRB1/AKT1/PTGER3/INSR	7
hsa05416	Viral myocarditis	7/168	60/8106	0.000222113	0.000475692	0.00016561	CASP9/CASP3/CASP8/CCND1/CAV1/ICAM1/CD40LG	7
hsa04929	GnRH secretion	7/168	64/8106	0.00033331	0.00070794	0.000246467	ESR2/PRKCA/AKT1/MAPK1/RAF1/PRKCB/SPP1	7
hsa05211	Renal cell carcinoma	7/168	69/8106	0.000530814	0.00109542	0.000381365	JUN/AKT1/VEGFA/CDKN1A/MAPK1/RAF1/HIF1A	7
hsa04611	Platelet activation	7/168	124/8106	0.0143826	0.0238473	0.00830235	PTGS1/MAPK14/AKT1/MAPK1/NOS3/COL1A1/COL3A1	7
hsa04140	Autophagy - animal	7/168	137/8106	0.0235535	0.0371366	0.012929	BCL2/AKT1/BCL2L1/MAPK1/RAF1/HIF1A/CTSD	7
hsa01523	Antifolate resistance	6/168	31/8106	3.47154e-05	8.41685e-05	2.9303e-05	RELA/TNF/IL6/IL1B/ABCG2/CHUK	6
hsa04623	Cytosolic DNA-sensing pathway	6/168	63/8106	0.0018541	0.00360988	0.00125677	RELA/IL6/NFKBIA/IL1B/CXCL10/CHUK	6
hsa04720	Long-term potentiation	6/168	67/8106	0.00254433	0.00484365	0.0016863	CALM3/GRIA2/PRKCA/MAPK1/RAF1/PRKCB	6
hsa04137	Mitophagy - animal	6/168	68/8106	0.00274359	0.00518457	0.00180499	RELA/JUN/BCL2L1/TP53/HIF1A/E2F1	6
hsa03320	PPAR signaling pathway	6/168	76/8106	0.00478523	0.00872202	0.00303654	PPARG/PPARD/RXRA/RXRB/MMP1/PPARA	6
hsa04610	Complement and coagulation cascades	6/168	85/8106	0.00822288	0.0142789	0.00497116	F7/PLAU/F3/PLAT/THBD/SERPINE1	6
hsa04211	Longevity regulating pathway	6/168	89/8106	0.0102136	0.0173833	0.00605195	PPARG/RELA/BAX/AKT1/TP53/INSR	6
hsa04666	Fc gamma R-mediated phagocytosis	6/168	97/8106	0.0151828	0.0248534	0.00865264	NCF1/PRKCA/AKT1/MAPK1/RAF1/PRKCB	6
hsa04713	Circadian entrainment	6/168	97/8106	0.0151828	0.0248534	0.00865264	CALM3/GRIA2/PRKCA/FOS/MAPK1/PRKCB	6
hsa04916	Melanogenesis	6/168	101/8106	0.018209	0.0294321	0.0102467	GSK3B/CALM3/PRKCA/MAPK1/RAF1/PRKCB	6
hsa04972	Pancreatic secretion	6/168	102/8106	0.0190256	0.0305599	0.0106393	CA2/PRSS1/CHRM3/PRKCA/CTRB1/PRKCB	6
hsa04960	Aldosterone-regulated sodium reabsorption	5/168	37/8106	0.000917956	0.0018576	0.000646716	NR3C2/PRKCA/MAPK1/PRKCB/INSR	5
hsa00380	Tryptophan metabolism	5/168	42/8106	0.00164817	0.00323343	0.00112571	MAOB/MAOA/CYP1A2/CYP1A1/CYP1B1	5
hsa05332	Graft-versus-host disease	5/168	42/8106	0.00164817	0.00323343	0.00112571	TNF/IL6/IL1B/IFNG/IL1A	5
hsa04930	Type II diabetes mellitus	5/168	46/8106	0.00248487	0.00476575	0.00165918	TNF/MAPK1/SLC2A4/INSR/HK2	5
hsa00330	Arginine and proline metabolism	5/168	51/8106	0.00391916	0.00719447	0.00250473	NOS2/MAOB/MAOA/ODC1/NOS3	5
hsa04913	Ovarian steroidogenesis	5/168	51/8106	0.00391916	0.00719447	0.00250473	PTGS2/CYP1A1/CYP1B1/ALOX5/INSR	5
hsa04730	Long-term depression	5/168	60/8106	0.00785154	0.0137268	0.00477895	GRIA2/PRKCA/MAPK1/RAF1/PRKCB	5
hsa00140	Steroid hormone biosynthesis	5/168	61/8106	0.00841261	0.0144136	0.00501805	CYP3A4/CYP1A2/CYP1A1/SULT1E1/CYP1B1	5
hsa00590	Arachidonic acid metabolism	5/168	61/8106	0.00841261	0.0144136	0.00501805	PTGS1/PTGS2/LTA4H/CYP2B6/ALOX5	5
hsa00830	Retinol metabolism	5/168	68/8106	0.0131358	0.0219214	0.00763188	ADH1C/CYP3A4/CYP1A2/CYP2B6/CYP1A1	5
hsa04971	Gastric acid secretion	5/168	76/8106	0.0204181	0.0325928	0.0113471	CA2/CALM3/CHRM3/PRKCA/PRKCB	5
hsa00983	Drug metabolism - other enzymes	5/168	80/8106	0.0248869	0.0389997	0.0135776	CYP3A4/MPO/GSTP1/GSTM1/GSTM2	5
hsa05032	Morphine addiction	5/168	91/8106	0.0402505	0.0608492	0.0211844	DRD1/OPRM1/PRKCA/PDE10A/PRKCB	5
hsa05330	Allograft rejection	4/168	38/8106	0.00759007	0.0133606	0.00465145	TNF/IL4/IFNG/CD40LG	4
hsa04940	Type I diabetes mellitus	4/168	43/8106	0.0117169	0.0196814	0.00685201	TNF/IL1B/IFNG/IL1A	4
hsa00480	Glutathione metabolism	4/168	57/8106	0.0300437	0.046235	0.0160966	ODC1/GSTP1/GSTM1/GSTM2	4
hsa05217	Basal cell carcinoma	4/168	63/8106	0.0412269	0.0619609	0.0215715	GSK3B/BAX/CDKN1A/TP53	4
hsa05310	Asthma	3/168	31/8106	0.0256998	0.0400294	0.0139361	TNF/IL4/CD40LG	3
hsa00350	Tyrosine metabolism	3/168	36/8106	0.0378865	0.0579573	0.0201776	MAOB/ADH1C/MAOA	3
hsa00360	Phenylalanine metabolism	2/168	17/8106	0.0473676	0.070776	0.0246404	MAOB/MAOA	2
