# Supplementary material for: Network pharmacology and molecular docking to elucidate the mechanism of pulsatilla decoction in the treatment of colon cancer
Source: Front Pharmacol. 2022 Aug 8;13:940508. doi: 10.3389/fphar.2022.940508 (PMC9393233; doi:10.3389/fphar.2022.940508)
Supplement: Supplementary file 1 [file Datasheet1.zip › Overlapping targets.xlsx]

## Sheet: Sheet1
PGR
NOS2
PTGS1
ESR1
AR
PPARG
PTGS2
CA2
ESR2
MAPK14
GSK3B
HSP90AB1
CDK2
PRSS1
CCNA2
NR3C2
NCOA2
KCNH2
KDR
CALM3
DPP4
PYGM
PPARD
CHEK1
AKR1B1
NCOA1
F7
ACHE
MAOB
GRIA2
RELA
NCF1
DRD1
CHRM3
CHRM1
SCN5A
ADRA1A
CHRM2
ADRA1B
ADRB2
CHRNA2
SLC6A4
OPRM1
BCL2
BAX
CASP9
JUN
CASP3
CASP8
PRKCA
PON1
MAP2
ADH1C
RXRA
ADRA2A
SLC6A2
SLC6A3
PLAU
LTA4H
MAOA
CTRB1
ADRB1
PDE10A
OPRD1
HTR3A
MMP2
MMP9
TNF
CYP3A4
CYP1A2
IL4
CYP2B6
ADRA2C
ADRA1D
RXRB
DRD5
DRD3
MMP3
EGFR
AKT1
VEGFA
CCND1
BCL2L1
FOS
CDKN1A
EIF6
MAPK1
IL10RB
EGF
RB1
IL6
AHSA1
TP53
ELK1
NFKBIA
POR
ODC1
TOP1
RAF1
SOD1
MMP1
HIF1A
STAT1
RUNX1T1
CDK1
HSPA5
ERBB2
ACACA
HMOX1
CAV1
MYC
F3
GJA1
CYP1A1
ICAM1
IL1B
CCL2
SELE
VCAM1
PTGER3
CXCL8
PRKCB
BIRC5
DUOX2
NOS3
HSPB1
SULT1E1
IL2RB
NR1I2
CYP1B1
CCNB1
PLAT
THBD
SERPINE1
COL1A1
IFNG
ALOX5
IL1A
MPO
TOP2A
ABCG2
HAS2
GSTP1
NFE2L2
NQO1
PARP1
AHR
PSMD3
SLC2A4
COL3A1
CXCL11
CXCL2
NR1I3
CHEK2
INSR
CLDN4
PPARA
HSF1
CXCL10
CHUK
SPP1
RUNX2
RASSF1
E2F1
E2F2
ACP3
CTSD
IGFBP3
IGF2
CD40LG
IRF1
ERBB3
DIO1
PCOLCE
NPEPPS
HK2
RASA1
GSTM1
GSTM2
NR3C1
