# Supplementary material for: Network pharmacology and molecular docking to elucidate the mechanism of pulsatilla decoction in the treatment of colon cancer
Source: Front Pharmacol. 2022 Aug 8;13:940508. doi: 10.3389/fphar.2022.940508 (PMC9393233; doi:10.3389/fphar.2022.940508)
Supplement: Supplementary file 1 [file Datasheet1.zip › Pathways.xlsx]

## Sheet: Sheet1
symbol	entrezID	color
PGR	5241	red
NOS2	4843	red
PTGS1	5742	red
ESR1	2099	red
AR	367	red
PPARG	5468	red
PTGS2	5743	red
CA2	760	red
ESR2	2100	red
MAPK14	1432	red
GSK3B	2932	red
HSP90AB1	3326	red
CDK2	1017	red
PRSS1	5644	red
CCNA2	890	red
NR3C2	4306	red
NCOA2	10499	red
KCNH2	3757	red
KDR	3791	red
CALM3	808	red
DPP4	1803	red
PYGM	5837	red
PPARD	5467	red
CHEK1	1111	red
AKR1B1	231	red
NCOA1	8648	red
F7	2155	red
ACHE	43	red
MAOB	4129	red
GRIA2	2891	red
RELA	5970	red
NCF1	653361	red
DRD1	1812	red
CHRM3	1131	red
CHRM1	1128	red
SCN5A	6331	red
ADRA1A	148	red
CHRM2	1129	red
ADRA1B	147	red
ADRB2	154	red
CHRNA2	1135	red
SLC6A4	6532	red
OPRM1	4988	red
BCL2	596	red
BAX	581	red
CASP9	842	red
JUN	3725	red
CASP3	836	red
CASP8	841	red
PRKCA	5578	red
PON1	5444	red
MAP2	4133	red
ADH1C	126	red
RXRA	6256	red
ADRA2A	150	red
SLC6A2	6530	red
SLC6A3	6531	red
PLAU	5328	red
LTA4H	4048	red
MAOA	4128	red
CTRB1	1504	red
ADRB1	153	red
PDE10A	10846	red
OPRD1	4985	red
HTR3A	3359	red
MMP2	4313	red
MMP9	4318	red
TNF	7124	red
CYP3A4	1576	red
CYP1A2	1544	red
IL4	3565	red
CYP2B6	1555	red
ADRA2C	152	red
ADRA1D	146	red
RXRB	6257	red
DRD5	1816	red
DRD3	1814	red
MMP3	4314	red
EGFR	1956	red
AKT1	207	red
VEGFA	7422	red
CCND1	595	red
BCL2L1	598	red
FOS	2353	red
CDKN1A	1026	red
EIF6	3692	red
MAPK1	5594	red
IL10RB	3588	red
EGF	1950	red
RB1	5925	red
IL6	3569	red
AHSA1	10598	red
TP53	7157	red
ELK1	2002	red
NFKBIA	4792	red
POR	5447	red
ODC1	4953	red
TOP1	7150	red
RAF1	5894	red
SOD1	6647	red
MMP1	4312	red
HIF1A	3091	red
STAT1	6772	red
RUNX1T1	862	red
CDK1	983	red
HSPA5	3309	red
ERBB2	2064	red
ACACA	31	red
HMOX1	3162	red
CAV1	857	red
MYC	4609	red
F3	2152	red
GJA1	2697	red
CYP1A1	1543	red
ICAM1	3383	red
IL1B	3553	red
CCL2	6347	red
SELE	6401	red
VCAM1	7412	red
PTGER3	5733	red
CXCL8	3576	red
PRKCB	5579	red
BIRC5	332	red
DUOX2	50506	red
NOS3	4846	red
HSPB1	3315	red
SULT1E1	6783	red
IL2RB	3560	red
NR1I2	8856	red
CYP1B1	1545	red
CCNB1	891	red
PLAT	5327	red
THBD	7056	red
SERPINE1	5054	red
COL1A1	1277	red
IFNG	3458	red
ALOX5	240	red
IL1A	3552	red
MPO	4353	red
TOP2A	7153	red
ABCG2	9429	red
HAS2	3037	red
GSTP1	2950	red
NFE2L2	4780	red
NQO1	1728	red
PARP1	142	red
AHR	196	red
PSMD3	5709	red
SLC2A4	6517	red
COL3A1	1281	red
CXCL11	6373	red
CXCL2	2920	red
NR1I3	9970	red
CHEK2	11200	red
INSR	3643	red
CLDN4	1364	red
PPARA	5465	red
HSF1	3297	red
CXCL10	3627	red
CHUK	1147	red
SPP1	6696	red
RUNX2	860	red
RASSF1	11186	red
E2F1	1869	red
E2F2	1870	red
ACP3	55	red
CTSD	1509	red
IGFBP3	3486	red
IGF2	3481	red
CD40LG	959	red
IRF1	3659	red
ERBB3	2065	red
DIO1	1733	red
PCOLCE	5118	red
NPEPPS	9520	red
HK2	3099	red
RASA1	5921	red
GSTM1	2944	red
GSTM2	2946	red
NR3C1	2908	red
