# Supplementary material for: Network pharmacology and molecular docking to elucidate the mechanism of pulsatilla decoction in the treatment of colon cancer
Source: Front Pharmacol. 2022 Aug 8;13:940508. doi: 10.3389/fphar.2022.940508 (PMC9393233; doi:10.3389/fphar.2022.940508)
Supplement: Supplementary file 1 [file Datasheet1.zip › PD ingredients.xlsx]

## Sheet: Sheet1
ingredients	Pulsatilla	MOL001971	PD51	Pulchinenoside C_qt
ingredients	Pulsatilla	MOL001973	PD50	Sitosteryl acetate
ingredients	Pulsatilla	MOL001978	PD49	Aureusidin
ingredients	Pulsatilla	MOL001979	PD48	LAN
ingredients	Pulsatilla	MOL001984	PD47	3beta,23-Dihydroxy-lup-20(29)-ene-28-O-alpha-L-rhamnopyranosyl-(1-4)-beta-D-glucopyranosyl(1-6)-beta-D-glucopyranoside_qt
ingredients	Pulsatilla	MOL001985	PD46	ZINC01615307
ingredients	Pulsatilla	MOL001987	PD45	β-sitosterol
ingredients	Pulsatilla	MOL000211	PD53	Mairin
ingredients	Pulsatilla	MOL000354	PD52	isorhamnetin
ingredients	Pulsatilla	MOL000358	PD43	beta-sitosterol
ingredients	Pulsatilla	MOL000449	PD44	Stigmasterol
ingredients	Phellodendron	MOL001454	PD12	berberine
ingredients	Phellodendron	MOL001458	PD11	coptisine
ingredients	Phellodendron	MOL002636	PD37	Kihadalactone A
ingredients	Phellodendron	MOL013352	PD8	Obacunone
ingredients	Phellodendron	MOL002641	PD36	Phellavin_qt
ingredients	Phellodendron	MOL002643	PD35	delta 7-stigmastenol
ingredients	Phellodendron	MOL002644	PD34	Phellopterin
ingredients	Phellodendron	MOL002651	PD33	Dehydrotanshinone II A
ingredients	Phellodendron	MOL002652	PD32	delta7-Dehydrosophoramine
ingredients	Phellodendron	MOL002656	PD31	dihydroniloticin
ingredients	Phellodendron	MOL002659	PD30	kihadanin A
ingredients	Phellodendron	MOL002660	PD29	niloticin
ingredients	Phellodendron	MOL002662	PD28	rutaecarpine
ingredients	Phellodendron	MOL002663	PD27	Skimmianin
ingredients	Phellodendron	MOL002666	PD26	Chelerythrine
ingredients	Phellodendron	MOL000449	PD44	Stigmasterol
ingredients	Phellodendron	MOL002668	PD10	Worenine
ingredients	Phellodendron	MOL002670	PD25	Cavidine
ingredients	Phellodendron	MOL002671	PD24	Candletoxin A
ingredients	Phellodendron	MOL002672	PD23	Hericenone H
ingredients	Phellodendron	MOL002673	PD22	Hispidone
ingredients	Phellodendron	MOL000358	PD43	beta-sitosterol
ingredients	Phellodendron	MOL000622	PD15	Magnograndiolide
ingredients	Phellodendron	MOL000762	PD14	Palmidin A
ingredients	Phellodendron	MOL000785	PD13	palmatine
ingredients	Phellodendron	MOL000787	PD42	Fumarine
ingredients	Phellodendron	MOL000790	PD41	Isocorypalmine
ingredients	Phellodendron	MOL000098	PD16	quercetin
ingredients	Phellodendron	MOL001131	PD40	phellamurin_qt
ingredients	Phellodendron	MOL001455	PD39	(S)-Canadine
ingredients	Phellodendron	MOL001771	PD38	poriferast-5-en-3beta-ol
ingredients	Phellodendron	MOL002894	PD9	berberrubine
ingredients	Phellodendron	MOL005438	PD21	campesterol
ingredients	Phellodendron	MOL006392	PD20	dihydroniloticin
ingredients	Phellodendron	MOL006401	PD19	melianone
ingredients	Phellodendron	MOL006413	PD18	phellochin
ingredients	Phellodendron	MOL006422	PD17	thalifendine
ingredients	Coptis Chinensis	MOL001454	PD12	berberine
ingredients	Coptis Chinensis	MOL013352	PD8	Obacunone
ingredients	Coptis Chinensis	MOL002894	PD9	berberrubine
ingredients	Coptis Chinensis	MOL002897	PD7	epiberberine
ingredients	Coptis Chinensis	MOL002903	PD6	(R)-Canadine
ingredients	Coptis Chinensis	MOL002904	PD5	Berlambine
ingredients	Coptis Chinensis	MOL002907	PD4	Corchoroside A_qt
ingredients	Coptis Chinensis	MOL000622	PD15	Magnograndiolide
ingredients	Coptis Chinensis	MOL000762	PD14	Palmidin A
ingredients	Coptis Chinensis	MOL000785	PD13	palmatine
ingredients	Coptis Chinensis	MOL000098	PD16	quercetin
ingredients	Coptis Chinensis	MOL001458	PD11	coptisine
ingredients	Coptis Chinensis	MOL002668	PD10	Worenine
ingredients	Coptis Chinensis	MOL008647	PD3	Moupinamide
ingredients	Cortex Fraxini	MOL000358	PD43	beta-sitosterol
ingredients	Cortex Fraxini	MOL006709	PD2	AIDS214634
ingredients	Cortex Fraxini	MOL006710	PD1	8-(beta-D-Glucopyranosyloxy)-7-hydroxy-6-methoxy-2H-1-benzopyran-2-one
