# Supplementary material for: Network pharmacology and molecular docking to elucidate the mechanism of pulsatilla decoction in the treatment of colon cancer
Source: Front Pharmacol. 2022 Aug 8;13:940508. doi: 10.3389/fphar.2022.940508 (PMC9393233; doi:10.3389/fphar.2022.940508)
Supplement: Supplementary file 1 [file Datasheet1.zip › PD targets.xlsx]

## Sheet: Sheet1
Drug	MolId	MolName	Symbol	ID
Pulsatilla	MOL001973	Sitosteryl acetate	PGR	PD50
Pulsatilla	MOL001978	Aureusidin	NOS2	PD49
Pulsatilla	MOL001978	Aureusidin	PTGS1	PD49
Pulsatilla	MOL001978	Aureusidin	ESR1	PD49
Pulsatilla	MOL001978	Aureusidin	AR	PD49
Pulsatilla	MOL001978	Aureusidin	PPARG	PD49
Pulsatilla	MOL001978	Aureusidin	PTGS2	PD49
Pulsatilla	MOL001978	Aureusidin	CA2	PD49
Pulsatilla	MOL001978	Aureusidin	ESR2	PD49
Pulsatilla	MOL001978	Aureusidin	MAPK14	PD49
Pulsatilla	MOL001978	Aureusidin	GSK3B	PD49
Pulsatilla	MOL001978	Aureusidin	HSP90AB1	PD49
Pulsatilla	MOL001978	Aureusidin	CDK2	PD49
Pulsatilla	MOL001978	Aureusidin	PRSS1	PD49
Pulsatilla	MOL001978	Aureusidin	CCNA2	PD49
Pulsatilla	MOL001979	LAN	PGR	PD48
Pulsatilla	MOL001979	LAN	NR3C2	PD48
Pulsatilla	MOL001979	LAN	NCOA2	PD48
Pulsatilla	MOL001985	ZINC01615307	PTGS1	PD46
Pulsatilla	MOL001985	ZINC01615307	KCNH2	PD46
Pulsatilla	MOL001985	ZINC01615307	PTGS2	PD46
Pulsatilla	MOL001985	ZINC01615307	KDR	PD46
Pulsatilla	MOL001985	ZINC01615307	HSP90AB1	PD46
Pulsatilla	MOL001985	ZINC01615307	NCOA2	PD46
Pulsatilla	MOL001985	ZINC01615307	CALM3	PD46
Pulsatilla	MOL000211	Mairin	PGR	PD53
Pulsatilla	MOL000354	isorhamnetin	NOS2	PD52
Pulsatilla	MOL000354	isorhamnetin	PTGS1	PD52
Pulsatilla	MOL000354	isorhamnetin	ESR1	PD52
Pulsatilla	MOL000354	isorhamnetin	AR	PD52
Pulsatilla	MOL000354	isorhamnetin	PPARG	PD52
Pulsatilla	MOL000354	isorhamnetin	PTGS2	PD52
Pulsatilla	MOL000354	isorhamnetin	ESR2	PD52
Pulsatilla	MOL000354	isorhamnetin	DPP4	PD52
Pulsatilla	MOL000354	isorhamnetin	MAPK14	PD52
Pulsatilla	MOL000354	isorhamnetin	GSK3B	PD52
Pulsatilla	MOL000354	isorhamnetin	HSP90AB1	PD52
Pulsatilla	MOL000354	isorhamnetin	CDK2	PD52
Pulsatilla	MOL000354	isorhamnetin	PRSS1	PD52
Pulsatilla	MOL000354	isorhamnetin	CCNA2	PD52
Pulsatilla	MOL000354	isorhamnetin	NCOA2	PD52
Pulsatilla	MOL000354	isorhamnetin	CALM3	PD52
Pulsatilla	MOL000354	isorhamnetin	PYGM	PD52
Pulsatilla	MOL000354	isorhamnetin	PPARD	PD52
Pulsatilla	MOL000354	isorhamnetin	CHEK1	PD52
Pulsatilla	MOL000354	isorhamnetin	AKR1B1	PD52
Pulsatilla	MOL000354	isorhamnetin	NCOA1	PD52
Pulsatilla	MOL000354	isorhamnetin	F7	PD52
Pulsatilla	MOL000354	isorhamnetin	ACHE	PD52
Pulsatilla	MOL000354	isorhamnetin	GABRA1	PD52
Pulsatilla	MOL000354	isorhamnetin	MAOB	PD52
Pulsatilla	MOL000354	isorhamnetin	GRIA2	PD52
Pulsatilla	MOL000354	isorhamnetin	RELA	PD52
Pulsatilla	MOL000354	isorhamnetin	NCF1	PD52
Pulsatilla	MOL000354	isorhamnetin	OLR1	PD52
Pulsatilla	MOL000358	beta-sitosterol	PGR	PD43
Pulsatilla	MOL000358	beta-sitosterol	NCOA2	PD43
Pulsatilla	MOL000358	beta-sitosterol	PTGS1	PD43
Pulsatilla	MOL000358	beta-sitosterol	PTGS2	PD43
Pulsatilla	MOL000358	beta-sitosterol	HSP90AB1	PD43
Pulsatilla	MOL000358	beta-sitosterol	KCNH2	PD43
Pulsatilla	MOL000358	beta-sitosterol	DRD1	PD43
Pulsatilla	MOL000358	beta-sitosterol	CHRM3	PD43
Pulsatilla	MOL000358	beta-sitosterol	CHRM1	PD43
Pulsatilla	MOL000358	beta-sitosterol	SCN5A	PD43
Pulsatilla	MOL000358	beta-sitosterol	CHRM4	PD43
Pulsatilla	MOL000358	beta-sitosterol	ADRA1A	PD43
Pulsatilla	MOL000358	beta-sitosterol	CHRM2	PD43
Pulsatilla	MOL000358	beta-sitosterol	ADRA1B	PD43
Pulsatilla	MOL000358	beta-sitosterol	ADRB2	PD43
Pulsatilla	MOL000358	beta-sitosterol	CHRNA2	PD43
Pulsatilla	MOL000358	beta-sitosterol	SLC6A4	PD43
Pulsatilla	MOL000358	beta-sitosterol	OPRM1	PD43
Pulsatilla	MOL000358	beta-sitosterol	GABRA1	PD43
Pulsatilla	MOL000358	beta-sitosterol	BCL2	PD43
Pulsatilla	MOL000358	beta-sitosterol	BAX	PD43
Pulsatilla	MOL000358	beta-sitosterol	CASP9	PD43
Pulsatilla	MOL000358	beta-sitosterol	JUN	PD43
Pulsatilla	MOL000358	beta-sitosterol	CASP3	PD43
Pulsatilla	MOL000358	beta-sitosterol	CASP8	PD43
Pulsatilla	MOL000358	beta-sitosterol	PRKCA	PD43
Pulsatilla	MOL000358	beta-sitosterol	PON1	PD43
Pulsatilla	MOL000358	beta-sitosterol	MAP2	PD43
Pulsatilla	MOL000449	Stigmasterol	PGR	PD44
Pulsatilla	MOL000449	Stigmasterol	NR3C2	PD44
Pulsatilla	MOL000449	Stigmasterol	NCOA2	PD44
Pulsatilla	MOL000449	Stigmasterol	ADH1C	PD44
Pulsatilla	MOL000449	Stigmasterol	IGHG1	PD44
Pulsatilla	MOL000449	Stigmasterol	RXRA	PD44
Pulsatilla	MOL000449	Stigmasterol	NCOA1	PD44
Pulsatilla	MOL000449	Stigmasterol	PTGS1	PD44
Pulsatilla	MOL000449	Stigmasterol	PTGS2	PD44
Pulsatilla	MOL000449	Stigmasterol	ADRA2A	PD44
Pulsatilla	MOL000449	Stigmasterol	SLC6A2	PD44
Pulsatilla	MOL000449	Stigmasterol	SLC6A3	PD44
Pulsatilla	MOL000449	Stigmasterol	ADRB2	PD44
Pulsatilla	MOL000449	Stigmasterol	AKR1B1	PD44
Pulsatilla	MOL000449	Stigmasterol	PLAU	PD44
Pulsatilla	MOL000449	Stigmasterol	LTA4H	PD44
Pulsatilla	MOL000449	Stigmasterol	MAOB	PD44
Pulsatilla	MOL000449	Stigmasterol	MAOA	PD44
Pulsatilla	MOL000449	Stigmasterol	CTRB1	PD44
Pulsatilla	MOL000449	Stigmasterol	CHRM3	PD44
Pulsatilla	MOL000449	Stigmasterol	CHRM1	PD44
Pulsatilla	MOL000449	Stigmasterol	ADRB1	PD44
Pulsatilla	MOL000449	Stigmasterol	SCN5A	PD44
Pulsatilla	MOL000449	Stigmasterol	ADRA1A	PD44
Pulsatilla	MOL000449	Stigmasterol	CHRM2	PD44
Pulsatilla	MOL000449	Stigmasterol	ADRA1B	PD44
Pulsatilla	MOL000449	Stigmasterol	GABRA1	PD44
Phellodendron	MOL001454	berberine	NOS2	PD12
Phellodendron	MOL001454	berberine	PTGS1	PD12
Phellodendron	MOL001454	berberine	KCNH2	PD12
Phellodendron	MOL001454	berberine	ESR1	PD12
Phellodendron	MOL001454	berberine	AR	PD12
Phellodendron	MOL001454	berberine	SCN5A	PD12
Phellodendron	MOL001454	berberine	PTGS2	PD12
Phellodendron	MOL001454	berberine	RXRA	PD12
Phellodendron	MOL001454	berberine	ADRB2	PD12
Phellodendron	MOL001454	berberine	HSP90AB1	PD12
Phellodendron	MOL001454	berberine	PRSS1	PD12
Phellodendron	MOL001454	berberine	NCOA2	PD12
Phellodendron	MOL001454	berberine	PDE10A	PD12
Phellodendron	MOL001454	berberine	CALM3	PD12
Phellodendron	MOL001458	coptisine	NOS2	PD11
Phellodendron	MOL001458	coptisine	PTGS1	PD11
Phellodendron	MOL001458	coptisine	KCNH2	PD11
Phellodendron	MOL001458	coptisine	ESR1	PD11
Phellodendron	MOL001458	coptisine	AR	PD11
Phellodendron	MOL001458	coptisine	SCN5A	PD11
Phellodendron	MOL001458	coptisine	PTGS2	PD11
Phellodendron	MOL001458	coptisine	PRSS1	PD11
Phellodendron	MOL002641	Phellavin_qt	PTGS2	PD36
Phellodendron	MOL002641	Phellavin_qt	F7	PD36
Phellodendron	MOL002641	Phellavin_qt	HSP90AB1	PD36
Phellodendron	MOL002643	delta 7-stigmastenol	PGR	PD35
Phellodendron	MOL002644	Phellopterin	CHRM1	PD34
Phellodendron	MOL002644	Phellopterin	SCN5A	PD34
Phellodendron	MOL002644	Phellopterin	PTGS2	PD34
Phellodendron	MOL002644	Phellopterin	RXRA	PD34
Phellodendron	MOL002644	Phellopterin	ADRA1B	PD34
Phellodendron	MOL002644	Phellopterin	ADRB2	PD34
Phellodendron	MOL002644	Phellopterin	GABRA1	PD34
Phellodendron	MOL002644	Phellopterin	DPP4	PD34
Phellodendron	MOL002644	Phellopterin	HSP90AB1	PD34
Phellodendron	MOL002651	Dehydrotanshinone II A	DRD1	PD33
Phellodendron	MOL002651	Dehydrotanshinone II A	CHRM3	PD33
Phellodendron	MOL002651	Dehydrotanshinone II A	CHRM1	PD33
Phellodendron	MOL002651	Dehydrotanshinone II A	ESR1	PD33
Phellodendron	MOL002651	Dehydrotanshinone II A	AR	PD33
Phellodendron	MOL002651	Dehydrotanshinone II A	SCN5A	PD33
Phellodendron	MOL002651	Dehydrotanshinone II A	PPARG	PD33
Phellodendron	MOL002651	Dehydrotanshinone II A	CHRM5	PD33
Phellodendron	MOL002651	Dehydrotanshinone II A	PTGS2	PD33
Phellodendron	MOL002651	Dehydrotanshinone II A	CHRM4	PD33
Phellodendron	MOL002651	Dehydrotanshinone II A	OPRD1	PD33
Phellodendron	MOL002651	Dehydrotanshinone II A	ACHE	PD33
Phellodendron	MOL002651	Dehydrotanshinone II A	ADRA1A	PD33
Phellodendron	MOL002651	Dehydrotanshinone II A	ADRB2	PD33
Phellodendron	MOL002651	Dehydrotanshinone II A	OPRM1	PD33
Phellodendron	MOL002651	Dehydrotanshinone II A	GABRA1	PD33
Phellodendron	MOL002651	Dehydrotanshinone II A	DPP4	PD33
Phellodendron	MOL002651	Dehydrotanshinone II A	NCOA1	PD33
Phellodendron	MOL002662	rutaecarpine	PTGS1	PD28
Phellodendron	MOL002662	rutaecarpine	AR	PD28
Phellodendron	MOL002662	rutaecarpine	SCN5A	PD28
Phellodendron	MOL002662	rutaecarpine	PTGS2	PD28
Phellodendron	MOL002662	rutaecarpine	HTR3A	PD28
Phellodendron	MOL002662	rutaecarpine	RXRA	PD28
Phellodendron	MOL002662	rutaecarpine	CHEK1	PD28
Phellodendron	MOL002662	rutaecarpine	MMP2	PD28
Phellodendron	MOL002662	rutaecarpine	MMP9	PD28
Phellodendron	MOL002662	rutaecarpine	TNF	PD28
Phellodendron	MOL002662	rutaecarpine	CYP3A4	PD28
Phellodendron	MOL002662	rutaecarpine	CYP1A2	PD28
Phellodendron	MOL002662	rutaecarpine	IL4	PD28
Phellodendron	MOL002662	rutaecarpine	CYP2B6	PD28
Phellodendron	MOL002663	Skimmianin	RXRA	PD27
Phellodendron	MOL002663	Skimmianin	GABRA1	PD27
Phellodendron	MOL002663	Skimmianin	HSP90AB1	PD27
Phellodendron	MOL002666	Chelerythrine	PTGS1	PD26
Phellodendron	MOL002666	Chelerythrine	KCNH2	PD26
Phellodendron	MOL002666	Chelerythrine	PTGS2	PD26
Phellodendron	MOL002666	Chelerythrine	RXRA	PD26
Phellodendron	MOL002666	Chelerythrine	NCOA2	PD26
Phellodendron	MOL000449	Stigmasterol	PGR	PD44
Phellodendron	MOL000449	Stigmasterol	NR3C2	PD44
Phellodendron	MOL000449	Stigmasterol	NCOA2	PD44
Phellodendron	MOL000449	Stigmasterol	ADH1C	PD44
Phellodendron	MOL000449	Stigmasterol	IGHG1	PD44
Phellodendron	MOL000449	Stigmasterol	RXRA	PD44
Phellodendron	MOL000449	Stigmasterol	NCOA1	PD44
Phellodendron	MOL000449	Stigmasterol	PTGS1	PD44
Phellodendron	MOL000449	Stigmasterol	PTGS2	PD44
Phellodendron	MOL000449	Stigmasterol	ADRA2A	PD44
Phellodendron	MOL000449	Stigmasterol	SLC6A2	PD44
Phellodendron	MOL000449	Stigmasterol	SLC6A3	PD44
Phellodendron	MOL000449	Stigmasterol	ADRB2	PD44
Phellodendron	MOL000449	Stigmasterol	AKR1B1	PD44
Phellodendron	MOL000449	Stigmasterol	PLAU	PD44
Phellodendron	MOL000449	Stigmasterol	LTA4H	PD44
Phellodendron	MOL000449	Stigmasterol	MAOB	PD44
Phellodendron	MOL000449	Stigmasterol	MAOA	PD44
Phellodendron	MOL000449	Stigmasterol	CTRB1	PD44
Phellodendron	MOL000449	Stigmasterol	CHRM3	PD44
Phellodendron	MOL000449	Stigmasterol	CHRM1	PD44
Phellodendron	MOL000449	Stigmasterol	ADRB1	PD44
Phellodendron	MOL000449	Stigmasterol	SCN5A	PD44
Phellodendron	MOL000449	Stigmasterol	ADRA1A	PD44
Phellodendron	MOL000449	Stigmasterol	CHRM2	PD44
Phellodendron	MOL000449	Stigmasterol	ADRA1B	PD44
Phellodendron	MOL000449	Stigmasterol	GABRA1	PD44
Phellodendron	MOL002668	Worenine	NOS2	PD10
Phellodendron	MOL002668	Worenine	PTGS1	PD10
Phellodendron	MOL002668	Worenine	ESR1	PD10
Phellodendron	MOL002668	Worenine	AR	PD10
Phellodendron	MOL002668	Worenine	PTGS2	PD10
Phellodendron	MOL002668	Worenine	CHEK1	PD10
Phellodendron	MOL002670	Cavidine	PTGS1	PD25
Phellodendron	MOL002670	Cavidine	CHRM3	PD25
Phellodendron	MOL002670	Cavidine	KCNH2	PD25
Phellodendron	MOL002670	Cavidine	CHRM1	PD25
Phellodendron	MOL002670	Cavidine	ADRB1	PD25
Phellodendron	MOL002670	Cavidine	SCN5A	PD25
Phellodendron	MOL002670	Cavidine	CHRM5	PD25
Phellodendron	MOL002670	Cavidine	PTGS2	PD25
Phellodendron	MOL002670	Cavidine	HTR3A	PD25
Phellodendron	MOL002670	Cavidine	ADRA2C	PD25
Phellodendron	MOL002670	Cavidine	CHRM4	PD25
Phellodendron	MOL002670	Cavidine	RXRA	PD25
Phellodendron	MOL002670	Cavidine	OPRD1	PD25
Phellodendron	MOL002670	Cavidine	ADRA1B	PD25
Phellodendron	MOL002670	Cavidine	ADRB2	PD25
Phellodendron	MOL002670	Cavidine	ADRA1D	PD25
Phellodendron	MOL002670	Cavidine	OPRM1	PD25
Phellodendron	MOL002670	Cavidine	HSP90AB1	PD25
Phellodendron	MOL002670	Cavidine	RXRB	PD25
Phellodendron	MOL002670	Cavidine	CALM3	PD25
Phellodendron	MOL002670	Cavidine	DRD1	PD25
Phellodendron	MOL002670	Cavidine	SLC6A4	PD25
Phellodendron	MOL002670	Cavidine	F7	PD25
Phellodendron	MOL002670	Cavidine	PDE10A	PD25
Phellodendron	MOL000358	beta-sitosterol	PGR	PD43
Phellodendron	MOL000358	beta-sitosterol	NCOA2	PD43
Phellodendron	MOL000358	beta-sitosterol	PTGS1	PD43
Phellodendron	MOL000358	beta-sitosterol	PTGS2	PD43
Phellodendron	MOL000358	beta-sitosterol	HSP90AB1	PD43
Phellodendron	MOL000358	beta-sitosterol	KCNH2	PD43
Phellodendron	MOL000358	beta-sitosterol	DRD1	PD43
Phellodendron	MOL000358	beta-sitosterol	CHRM3	PD43
Phellodendron	MOL000358	beta-sitosterol	CHRM1	PD43
Phellodendron	MOL000358	beta-sitosterol	SCN5A	PD43
Phellodendron	MOL000358	beta-sitosterol	CHRM4	PD43
Phellodendron	MOL000358	beta-sitosterol	ADRA1A	PD43
Phellodendron	MOL000358	beta-sitosterol	CHRM2	PD43
Phellodendron	MOL000358	beta-sitosterol	ADRA1B	PD43
Phellodendron	MOL000358	beta-sitosterol	ADRB2	PD43
Phellodendron	MOL000358	beta-sitosterol	CHRNA2	PD43
Phellodendron	MOL000358	beta-sitosterol	SLC6A4	PD43
Phellodendron	MOL000358	beta-sitosterol	OPRM1	PD43
Phellodendron	MOL000358	beta-sitosterol	GABRA1	PD43
Phellodendron	MOL000358	beta-sitosterol	BCL2	PD43
Phellodendron	MOL000358	beta-sitosterol	BAX	PD43
Phellodendron	MOL000358	beta-sitosterol	CASP9	PD43
Phellodendron	MOL000358	beta-sitosterol	JUN	PD43
Phellodendron	MOL000358	beta-sitosterol	CASP3	PD43
Phellodendron	MOL000358	beta-sitosterol	CASP8	PD43
Phellodendron	MOL000358	beta-sitosterol	PRKCA	PD43
Phellodendron	MOL000358	beta-sitosterol	PON1	PD43
Phellodendron	MOL000358	beta-sitosterol	MAP2	PD43
Phellodendron	MOL000622	Magnograndiolide	GABRA1	PD15
Phellodendron	MOL000622	Magnograndiolide	GRIA2	PD15
Phellodendron	MOL000785	palmatine	NOS2	PD13
Phellodendron	MOL000785	palmatine	PTGS1	PD13
Phellodendron	MOL000785	palmatine	KCNH2	PD13
Phellodendron	MOL000785	palmatine	ESR1	PD13
Phellodendron	MOL000785	palmatine	AR	PD13
Phellodendron	MOL000785	palmatine	SCN5A	PD13
Phellodendron	MOL000785	palmatine	PTGS2	PD13
Phellodendron	MOL000785	palmatine	RXRA	PD13
Phellodendron	MOL000785	palmatine	ADRB2	PD13
Phellodendron	MOL000785	palmatine	ESR2	PD13
Phellodendron	MOL000785	palmatine	HSP90AB1	PD13
Phellodendron	MOL000785	palmatine	PRSS1	PD13
Phellodendron	MOL000785	palmatine	NCOA2	PD13
Phellodendron	MOL000785	palmatine	CALM3	PD13
Phellodendron	MOL000785	palmatine	CDK2	PD13
Phellodendron	MOL000785	palmatine	F7	PD13
Phellodendron	MOL000787	Fumarine	PTGS1	PD42
Phellodendron	MOL000787	Fumarine	CHRM3	PD42
Phellodendron	MOL000787	Fumarine	KCNH2	PD42
Phellodendron	MOL000787	Fumarine	CHRM1	PD42
Phellodendron	MOL000787	Fumarine	SCN5A	PD42
Phellodendron	MOL000787	Fumarine	CHRM5	PD42
Phellodendron	MOL000787	Fumarine	PTGS2	PD42
Phellodendron	MOL000787	Fumarine	HTR3A	PD42
Phellodendron	MOL000787	Fumarine	F7	PD42
Phellodendron	MOL000787	Fumarine	CHRM4	PD42
Phellodendron	MOL000787	Fumarine	OPRD1	PD42
Phellodendron	MOL000787	Fumarine	ADRA1B	PD42
Phellodendron	MOL000787	Fumarine	ADRB2	PD42
Phellodendron	MOL000787	Fumarine	ADRA1D	PD42
Phellodendron	MOL000787	Fumarine	OPRM1	PD42
Phellodendron	MOL000787	Fumarine	HSP90AB1	PD42
Phellodendron	MOL000787	Fumarine	CALM3	PD42
Phellodendron	MOL000787	Fumarine	SLC6A4	PD42
Phellodendron	MOL000787	Fumarine	CACNA1S	PD42
Phellodendron	MOL000787	Fumarine	SLC6A3	PD42
Phellodendron	MOL000787	Fumarine	DRD1	PD42
Phellodendron	MOL000787	Fumarine	KDR	PD42
Phellodendron	MOL000790	Isocorypalmine	PTGS1	PD41
Phellodendron	MOL000790	Isocorypalmine	DRD1	PD41
Phellodendron	MOL000790	Isocorypalmine	CHRM3	PD41
Phellodendron	MOL000790	Isocorypalmine	KCNH2	PD41
Phellodendron	MOL000790	Isocorypalmine	CHRM1	PD41
Phellodendron	MOL000790	Isocorypalmine	DRD5	PD41
Phellodendron	MOL000790	Isocorypalmine	SCN5A	PD41
Phellodendron	MOL000790	Isocorypalmine	CHRM5	PD41
Phellodendron	MOL000790	Isocorypalmine	PTGS2	PD41
Phellodendron	MOL000790	Isocorypalmine	HTR3A	PD41
Phellodendron	MOL000790	Isocorypalmine	CA2	PD41
Phellodendron	MOL000790	Isocorypalmine	ADRA2C	PD41
Phellodendron	MOL000790	Isocorypalmine	CHRM4	PD41
Phellodendron	MOL000790	Isocorypalmine	RXRA	PD41
Phellodendron	MOL000790	Isocorypalmine	OPRD1	PD41
Phellodendron	MOL000790	Isocorypalmine	SLC6A2	PD41
Phellodendron	MOL000790	Isocorypalmine	ADRA1A	PD41
Phellodendron	MOL000790	Isocorypalmine	CHRM2	PD41
Phellodendron	MOL000790	Isocorypalmine	ADRA2B	PD41
Phellodendron	MOL000790	Isocorypalmine	ADRA1B	PD41
Phellodendron	MOL000790	Isocorypalmine	DRD3	PD41
Phellodendron	MOL000790	Isocorypalmine	SLC6A3	PD41
Phellodendron	MOL000790	Isocorypalmine	ADRB2	PD41
Phellodendron	MOL000790	Isocorypalmine	ADRA1D	PD41
Phellodendron	MOL000790	Isocorypalmine	SLC6A4	PD41
Phellodendron	MOL000790	Isocorypalmine	OPRM1	PD41
Phellodendron	MOL000790	Isocorypalmine	HSP90AB1	PD41
Phellodendron	MOL000790	Isocorypalmine	RXRB	PD41
Phellodendron	MOL000790	Isocorypalmine	IGHG1	PD41
Phellodendron	MOL000790	Isocorypalmine	NCOA1	PD41
Phellodendron	MOL000790	Isocorypalmine	CALM3	PD41
Phellodendron	MOL000098	quercetin	PTGS1	PD16
Phellodendron	MOL000098	quercetin	AR	PD16
Phellodendron	MOL000098	quercetin	PPARG	PD16
Phellodendron	MOL000098	quercetin	PTGS2	PD16
Phellodendron	MOL000098	quercetin	HSP90AB1	PD16
Phellodendron	MOL000098	quercetin	NCOA2	PD16
Phellodendron	MOL000098	quercetin	DPP4	PD16
Phellodendron	MOL000098	quercetin	AKR1B1	PD16
Phellodendron	MOL000098	quercetin	PRSS1	PD16
Phellodendron	MOL000098	quercetin	KCNH2	PD16
Phellodendron	MOL000098	quercetin	SCN5A	PD16
Phellodendron	MOL000098	quercetin	ADRB2	PD16
Phellodendron	MOL000098	quercetin	MMP3	PD16
Phellodendron	MOL000098	quercetin	F7	PD16
Phellodendron	MOL000098	quercetin	RXRA	PD16
Phellodendron	MOL000098	quercetin	ACHE	PD16
Phellodendron	MOL000098	quercetin	GABRA1	PD16
Phellodendron	MOL000098	quercetin	MAOB	PD16
Phellodendron	MOL000098	quercetin	RELA	PD16
Phellodendron	MOL000098	quercetin	EGFR	PD16
Phellodendron	MOL000098	quercetin	AKT1	PD16
Phellodendron	MOL000098	quercetin	VEGFA	PD16
Phellodendron	MOL000098	quercetin	CCND1	PD16
Phellodendron	MOL000098	quercetin	BCL2	PD16
Phellodendron	MOL000098	quercetin	BCL2L1	PD16
Phellodendron	MOL000098	quercetin	FOS	PD16
Phellodendron	MOL000098	quercetin	CDKN1A	PD16
Phellodendron	MOL000098	quercetin	EIF6	PD16
Phellodendron	MOL000098	quercetin	BAX	PD16
Phellodendron	MOL000098	quercetin	CASP9	PD16
Phellodendron	MOL000098	quercetin	PLAU	PD16
Phellodendron	MOL000098	quercetin	MMP2	PD16
Phellodendron	MOL000098	quercetin	MMP9	PD16
Phellodendron	MOL000098	quercetin	MAPK1	PD16
Phellodendron	MOL000098	quercetin	IL10RB	PD16
Phellodendron	MOL000098	quercetin	EGF	PD16
Phellodendron	MOL000098	quercetin	RB1	PD16
Phellodendron	MOL000098	quercetin	TNF	PD16
Phellodendron	MOL000098	quercetin	JUN	PD16
Phellodendron	MOL000098	quercetin	IL6	PD16
Phellodendron	MOL000098	quercetin	AHSA1	PD16
Phellodendron	MOL000098	quercetin	CASP3	PD16
Phellodendron	MOL000098	quercetin	TP53	PD16
Phellodendron	MOL000098	quercetin	ELK1	PD16
Phellodendron	MOL000098	quercetin	NFKBIA	PD16
Phellodendron	MOL000098	quercetin	POR	PD16
Phellodendron	MOL000098	quercetin	ODC1	PD16
Phellodendron	MOL000098	quercetin	CASP8	PD16
Phellodendron	MOL000098	quercetin	TOP1	PD16
Phellodendron	MOL000098	quercetin	RAF1	PD16
Phellodendron	MOL000098	quercetin	SOD1	PD16
Phellodendron	MOL000098	quercetin	PRKCA	PD16
Phellodendron	MOL000098	quercetin	MMP1	PD16
Phellodendron	MOL000098	quercetin	HIF1A	PD16
Phellodendron	MOL000098	quercetin	STAT1	PD16
Phellodendron	MOL000098	quercetin	RUNX1T1	PD16
Phellodendron	MOL000098	quercetin	CDK1	PD16
Phellodendron	MOL000098	quercetin	HSPA5	PD16
Phellodendron	MOL000098	quercetin	ERBB2	PD16
Phellodendron	MOL000098	quercetin	PPARG	PD16
Phellodendron	MOL000098	quercetin	ACACA	PD16
Phellodendron	MOL000098	quercetin	HMOX1	PD16
Phellodendron	MOL000098	quercetin	CYP3A4	PD16
Phellodendron	MOL000098	quercetin	CYP1A2	PD16
Phellodendron	MOL000098	quercetin	CAV1	PD16
Phellodendron	MOL000098	quercetin	MYC	PD16
Phellodendron	MOL000098	quercetin	F3	PD16
Phellodendron	MOL000098	quercetin	GJA1	PD16
Phellodendron	MOL000098	quercetin	CYP1A1	PD16
Phellodendron	MOL000098	quercetin	ICAM1	PD16
Phellodendron	MOL000098	quercetin	IL1B	PD16
Phellodendron	MOL000098	quercetin	CCL2	PD16
Phellodendron	MOL000098	quercetin	SELE	PD16
Phellodendron	MOL000098	quercetin	VCAM1	PD16
Phellodendron	MOL000098	quercetin	PTGER3	PD16
Phellodendron	MOL000098	quercetin	CXCL8	PD16
Phellodendron	MOL000098	quercetin	PRKCB	PD16
Phellodendron	MOL000098	quercetin	BIRC5	PD16
Phellodendron	MOL000098	quercetin	DUOX2	PD16
Phellodendron	MOL000098	quercetin	NOS3	PD16
Phellodendron	MOL000098	quercetin	HSPB1	PD16
Phellodendron	MOL000098	quercetin	SULT1E1	PD16
Phellodendron	MOL000098	quercetin	IL2RB	PD16
Phellodendron	MOL000098	quercetin	NR1I2	PD16
Phellodendron	MOL000098	quercetin	CYP1B1	PD16
Phellodendron	MOL000098	quercetin	CCNB1	PD16
Phellodendron	MOL000098	quercetin	PLAT	PD16
Phellodendron	MOL000098	quercetin	THBD	PD16
Phellodendron	MOL000098	quercetin	SERPINE1	PD16
Phellodendron	MOL000098	quercetin	COL1A1	PD16
Phellodendron	MOL000098	quercetin	IFNG	PD16
Phellodendron	MOL000098	quercetin	ALOX5	PD16
Phellodendron	MOL000098	quercetin	IL1A	PD16
Phellodendron	MOL000098	quercetin	MPO	PD16
Phellodendron	MOL000098	quercetin	TOP2A	PD16
Phellodendron	MOL000098	quercetin	NCF1	PD16
Phellodendron	MOL000098	quercetin	ABCG2	PD16
Phellodendron	MOL000098	quercetin	HAS2	PD16
Phellodendron	MOL000098	quercetin	GSTP1	PD16
Phellodendron	MOL000098	quercetin	NFE2L2	PD16
Phellodendron	MOL000098	quercetin	NQO1	PD16
Phellodendron	MOL000098	quercetin	PARP1	PD16
Phellodendron	MOL000098	quercetin	AHR	PD16
Phellodendron	MOL000098	quercetin	PSMD3	PD16
Phellodendron	MOL000098	quercetin	SLC2A4	PD16
Phellodendron	MOL000098	quercetin	COL3A1	PD16
Phellodendron	MOL000098	quercetin	CXCL11	PD16
Phellodendron	MOL000098	quercetin	CXCL2	PD16
Phellodendron	MOL000098	quercetin	DCAF5	PD16
Phellodendron	MOL000098	quercetin	NR1I3	PD16
Phellodendron	MOL000098	quercetin	CHEK2	PD16
Phellodendron	MOL000098	quercetin	INSR	PD16
Phellodendron	MOL000098	quercetin	CLDN4	PD16
Phellodendron	MOL000098	quercetin	PPARA	PD16
Phellodendron	MOL000098	quercetin	PPARD	PD16
Phellodendron	MOL000098	quercetin	HSF1	PD16
Phellodendron	MOL000098	quercetin	CXCL10	PD16
Phellodendron	MOL000098	quercetin	CHUK	PD16
Phellodendron	MOL000098	quercetin	SPP1	PD16
Phellodendron	MOL000098	quercetin	RUNX2	PD16
Phellodendron	MOL000098	quercetin	RASSF1	PD16
Phellodendron	MOL000098	quercetin	E2F1	PD16
Phellodendron	MOL000098	quercetin	E2F2	PD16
Phellodendron	MOL000098	quercetin	ACP3	PD16
Phellodendron	MOL000098	quercetin	CTSD	PD16
Phellodendron	MOL000098	quercetin	IGFBP3	PD16
Phellodendron	MOL000098	quercetin	IGF2	PD16
Phellodendron	MOL000098	quercetin	CD40LG	PD16
Phellodendron	MOL000098	quercetin	IRF1	PD16
Phellodendron	MOL000098	quercetin	ERBB3	PD16
Phellodendron	MOL000098	quercetin	PON1	PD16
Phellodendron	MOL000098	quercetin	DIO1	PD16
Phellodendron	MOL000098	quercetin	PCOLCE	PD16
Phellodendron	MOL000098	quercetin	NPEPPS	PD16
Phellodendron	MOL000098	quercetin	HK2	PD16
Phellodendron	MOL000098	quercetin	RASA1	PD16
Phellodendron	MOL000098	quercetin	GSTM1	PD16
Phellodendron	MOL000098	quercetin	GSTM2	PD16
Phellodendron	MOL001131	phellamurin_qt	ESR1	PD40
Phellodendron	MOL001131	phellamurin_qt	PTGS2	PD40
Phellodendron	MOL001131	phellamurin_qt	F7	PD40
Phellodendron	MOL001131	phellamurin_qt	HSP90AB1	PD40
Phellodendron	MOL001131	phellamurin_qt	NCOA2	PD40
Phellodendron	MOL001131	phellamurin_qt	CALM3	PD40
Phellodendron	MOL001131	phellamurin_qt	NR3C1	PD40
Phellodendron	MOL001455	(S)-Canadine	PTGS1	PD39
Phellodendron	MOL001455	(S)-Canadine	DRD1	PD39
Phellodendron	MOL001455	(S)-Canadine	CHRM3	PD39
Phellodendron	MOL001455	(S)-Canadine	KCNH2	PD39
Phellodendron	MOL001455	(S)-Canadine	CHRM1	PD39
Phellodendron	MOL001455	(S)-Canadine	SCN5A	PD39
Phellodendron	MOL001455	(S)-Canadine	CHRM5	PD39
Phellodendron	MOL001455	(S)-Canadine	PTGS2	PD39
Phellodendron	MOL001455	(S)-Canadine	HTR3A	PD39
Phellodendron	MOL001455	(S)-Canadine	F7	PD39
Phellodendron	MOL001455	(S)-Canadine	ADRA2C	PD39
Phellodendron	MOL001455	(S)-Canadine	CHRM4	PD39
Phellodendron	MOL001455	(S)-Canadine	RXRA	PD39
Phellodendron	MOL001455	(S)-Canadine	OPRD1	PD39
Phellodendron	MOL001455	(S)-Canadine	ADRA1A	PD39
Phellodendron	MOL001455	(S)-Canadine	CHRM2	PD39
Phellodendron	MOL001455	(S)-Canadine	ADRA2B	PD39
Phellodendron	MOL001455	(S)-Canadine	ADRA1B	PD39
Phellodendron	MOL001455	(S)-Canadine	DRD3	PD39
Phellodendron	MOL001455	(S)-Canadine	SLC6A3	PD39
Phellodendron	MOL001455	(S)-Canadine	ADRB2	PD39
Phellodendron	MOL001455	(S)-Canadine	ADRA1D	PD39
Phellodendron	MOL001455	(S)-Canadine	SLC6A4	PD39
Phellodendron	MOL001455	(S)-Canadine	OPRM1	PD39
Phellodendron	MOL001455	(S)-Canadine	HSP90AB1	PD39
Phellodendron	MOL001455	(S)-Canadine	CALM3	PD39
Phellodendron	MOL001455	(S)-Canadine	DRD5	PD39
Phellodendron	MOL001455	(S)-Canadine	RXRB	PD39
Phellodendron	MOL001771	poriferast-5-en-3beta-ol	PGR	PD38
Phellodendron	MOL001771	poriferast-5-en-3beta-ol	NCOA2	PD38
Phellodendron	MOL002894	berberrubine	NOS2	PD9
Phellodendron	MOL002894	berberrubine	PTGS1	PD9
Phellodendron	MOL002894	berberrubine	KCNH2	PD9
Phellodendron	MOL002894	berberrubine	ESR1	PD9
Phellodendron	MOL002894	berberrubine	AR	PD9
Phellodendron	MOL002894	berberrubine	SCN5A	PD9
Phellodendron	MOL002894	berberrubine	PTGS2	PD9
Phellodendron	MOL002894	berberrubine	RXRA	PD9
Phellodendron	MOL002894	berberrubine	PRSS1	PD9
Phellodendron	MOL002894	berberrubine	NCOA2	PD9
Phellodendron	MOL002894	berberrubine	CALM3	PD9
Phellodendron	MOL005438	campesterol	PGR	PD21
Phellodendron	MOL006422	thalifendine	NOS2	PD17
Phellodendron	MOL006422	thalifendine	PTGS1	PD17
Phellodendron	MOL006422	thalifendine	KCNH2	PD17
Phellodendron	MOL006422	thalifendine	ESR1	PD17
Phellodendron	MOL006422	thalifendine	AR	PD17
Phellodendron	MOL006422	thalifendine	SCN5A	PD17
Phellodendron	MOL006422	thalifendine	PTGS2	PD17
Phellodendron	MOL006422	thalifendine	RXRA	PD17
Phellodendron	MOL006422	thalifendine	PRSS1	PD17
Phellodendron	MOL006422	thalifendine	NCOA2	PD17
Phellodendron	MOL006422	thalifendine	CALM3	PD17
Phellodendron	MOL006422	thalifendine	HSP90AB1	PD17
Coptis Chinensis	MOL001454	berberine	NOS2	PD12
Coptis Chinensis	MOL001454	berberine	PTGS1	PD12
Coptis Chinensis	MOL001454	berberine	KCNH2	PD12
Coptis Chinensis	MOL001454	berberine	ESR1	PD12
Coptis Chinensis	MOL001454	berberine	AR	PD12
Coptis Chinensis	MOL001454	berberine	SCN5A	PD12
Coptis Chinensis	MOL001454	berberine	PTGS2	PD12
Coptis Chinensis	MOL001454	berberine	RXRA	PD12
Coptis Chinensis	MOL001454	berberine	ADRB2	PD12
Coptis Chinensis	MOL001454	berberine	HSP90AB1	PD12
Coptis Chinensis	MOL001454	berberine	PRSS1	PD12
Coptis Chinensis	MOL001454	berberine	NCOA2	PD12
Coptis Chinensis	MOL001454	berberine	PDE10A	PD12
Coptis Chinensis	MOL001454	berberine	CALM3	PD12
Coptis Chinensis	MOL002894	berberrubine	NOS2	PD9
Coptis Chinensis	MOL002894	berberrubine	PTGS1	PD9
Coptis Chinensis	MOL002894	berberrubine	KCNH2	PD9
Coptis Chinensis	MOL002894	berberrubine	ESR1	PD9
Coptis Chinensis	MOL002894	berberrubine	AR	PD9
Coptis Chinensis	MOL002894	berberrubine	SCN5A	PD9
Coptis Chinensis	MOL002894	berberrubine	PTGS2	PD9
Coptis Chinensis	MOL002894	berberrubine	RXRA	PD9
Coptis Chinensis	MOL002894	berberrubine	PRSS1	PD9
Coptis Chinensis	MOL002894	berberrubine	NCOA2	PD9
Coptis Chinensis	MOL002894	berberrubine	CALM3	PD9
Coptis Chinensis	MOL002897	epiberberine	NOS2	PD7
Coptis Chinensis	MOL002897	epiberberine	KCNH2	PD7
Coptis Chinensis	MOL002897	epiberberine	ESR1	PD7
Coptis Chinensis	MOL002897	epiberberine	AR	PD7
Coptis Chinensis	MOL002897	epiberberine	PTGS2	PD7
Coptis Chinensis	MOL002897	epiberberine	RXRA	PD7
Coptis Chinensis	MOL002897	epiberberine	PRSS1	PD7
Coptis Chinensis	MOL002897	epiberberine	NCOA2	PD7
Coptis Chinensis	MOL002897	epiberberine	PDE10A	PD7
Coptis Chinensis	MOL002903	(R)-Canadine	PTGS1	PD6
Coptis Chinensis	MOL002903	(R)-Canadine	CHRM3	PD6
Coptis Chinensis	MOL002903	(R)-Canadine	KCNH2	PD6
Coptis Chinensis	MOL002903	(R)-Canadine	CHRM1	PD6
Coptis Chinensis	MOL002903	(R)-Canadine	SCN5A	PD6
Coptis Chinensis	MOL002903	(R)-Canadine	CHRM5	PD6
Coptis Chinensis	MOL002903	(R)-Canadine	PTGS2	PD6
Coptis Chinensis	MOL002903	(R)-Canadine	HTR3A	PD6
Coptis Chinensis	MOL002903	(R)-Canadine	ADRA2C	PD6
Coptis Chinensis	MOL002903	(R)-Canadine	CHRM4	PD6
Coptis Chinensis	MOL002903	(R)-Canadine	OPRD1	PD6
Coptis Chinensis	MOL002903	(R)-Canadine	ADRA1B	PD6
Coptis Chinensis	MOL002903	(R)-Canadine	SLC6A3	PD6
Coptis Chinensis	MOL002903	(R)-Canadine	ADRB2	PD6
Coptis Chinensis	MOL002903	(R)-Canadine	ADRA1D	PD6
Coptis Chinensis	MOL002903	(R)-Canadine	SLC6A4	PD6
Coptis Chinensis	MOL002903	(R)-Canadine	OPRM1	PD6
Coptis Chinensis	MOL002903	(R)-Canadine	HSP90AB1	PD6
Coptis Chinensis	MOL002903	(R)-Canadine	PDE10A	PD6
Coptis Chinensis	MOL002903	(R)-Canadine	CALM3	PD6
Coptis Chinensis	MOL002903	(R)-Canadine	DRD1	PD6
Coptis Chinensis	MOL002903	(R)-Canadine	DRD5	PD6
Coptis Chinensis	MOL002903	(R)-Canadine	RXRA	PD6
Coptis Chinensis	MOL002903	(R)-Canadine	SLC6A2	PD6
Coptis Chinensis	MOL002903	(R)-Canadine	ADRA1A	PD6
Coptis Chinensis	MOL002903	(R)-Canadine	CHRM2	PD6
Coptis Chinensis	MOL002904	Berlambine	NOS2	PD5
Coptis Chinensis	MOL002904	Berlambine	PTGS1	PD5
Coptis Chinensis	MOL002904	Berlambine	CHRM3	PD5
Coptis Chinensis	MOL002904	Berlambine	KCNH2	PD5
Coptis Chinensis	MOL002904	Berlambine	AR	PD5
Coptis Chinensis	MOL002904	Berlambine	SCN5A	PD5
Coptis Chinensis	MOL002904	Berlambine	PTGS2	PD5
Coptis Chinensis	MOL002904	Berlambine	F7	PD5
Coptis Chinensis	MOL002904	Berlambine	RXRA	PD5
Coptis Chinensis	MOL002904	Berlambine	ADRA1B	PD5
Coptis Chinensis	MOL002904	Berlambine	ADRB2	PD5
Coptis Chinensis	MOL002904	Berlambine	ADRA1D	PD5
Coptis Chinensis	MOL002904	Berlambine	HSP90AB1	PD5
Coptis Chinensis	MOL002904	Berlambine	PRSS1	PD5
Coptis Chinensis	MOL002904	Berlambine	NCOA2	PD5
Coptis Chinensis	MOL002904	Berlambine	CALM3	PD5
Coptis Chinensis	MOL002907	Corchoroside A_qt	NR3C2	PD4
Coptis Chinensis	MOL002907	Corchoroside A_qt	NCOA2	PD4
Coptis Chinensis	MOL000622	Magnograndiolide	GABRA1	PD15
Coptis Chinensis	MOL000622	Magnograndiolide	GRIA2	PD15
Coptis Chinensis	MOL000785	palmatine	NOS2	PD13
Coptis Chinensis	MOL000785	palmatine	PTGS1	PD13
Coptis Chinensis	MOL000785	palmatine	KCNH2	PD13
Coptis Chinensis	MOL000785	palmatine	ESR1	PD13
Coptis Chinensis	MOL000785	palmatine	AR	PD13
Coptis Chinensis	MOL000785	palmatine	SCN5A	PD13
Coptis Chinensis	MOL000785	palmatine	PTGS2	PD13
Coptis Chinensis	MOL000785	palmatine	RXRA	PD13
Coptis Chinensis	MOL000785	palmatine	ADRB2	PD13
Coptis Chinensis	MOL000785	palmatine	ESR2	PD13
Coptis Chinensis	MOL000785	palmatine	HSP90AB1	PD13
Coptis Chinensis	MOL000785	palmatine	PRSS1	PD13
Coptis Chinensis	MOL000785	palmatine	NCOA2	PD13
Coptis Chinensis	MOL000785	palmatine	CALM3	PD13
Coptis Chinensis	MOL000785	palmatine	CDK2	PD13
Coptis Chinensis	MOL000785	palmatine	F7	PD13
Coptis Chinensis	MOL000098	quercetin	PTGS1	PD16
Coptis Chinensis	MOL000098	quercetin	AR	PD16
Coptis Chinensis	MOL000098	quercetin	PPARG	PD16
Coptis Chinensis	MOL000098	quercetin	PTGS2	PD16
Coptis Chinensis	MOL000098	quercetin	HSP90AB1	PD16
Coptis Chinensis	MOL000098	quercetin	NCOA2	PD16
Coptis Chinensis	MOL000098	quercetin	DPP4	PD16
Coptis Chinensis	MOL000098	quercetin	AKR1B1	PD16
Coptis Chinensis	MOL000098	quercetin	PRSS1	PD16
Coptis Chinensis	MOL000098	quercetin	KCNH2	PD16
Coptis Chinensis	MOL000098	quercetin	SCN5A	PD16
Coptis Chinensis	MOL000098	quercetin	ADRB2	PD16
Coptis Chinensis	MOL000098	quercetin	MMP3	PD16
Coptis Chinensis	MOL000098	quercetin	F7	PD16
Coptis Chinensis	MOL000098	quercetin	RXRA	PD16
Coptis Chinensis	MOL000098	quercetin	ACHE	PD16
Coptis Chinensis	MOL000098	quercetin	GABRA1	PD16
Coptis Chinensis	MOL000098	quercetin	MAOB	PD16
Coptis Chinensis	MOL000098	quercetin	RELA	PD16
Coptis Chinensis	MOL000098	quercetin	EGFR	PD16
Coptis Chinensis	MOL000098	quercetin	AKT1	PD16
Coptis Chinensis	MOL000098	quercetin	VEGFA	PD16
Coptis Chinensis	MOL000098	quercetin	CCND1	PD16
Coptis Chinensis	MOL000098	quercetin	BCL2	PD16
Coptis Chinensis	MOL000098	quercetin	BCL2L1	PD16
Coptis Chinensis	MOL000098	quercetin	FOS	PD16
Coptis Chinensis	MOL000098	quercetin	CDKN1A	PD16
Coptis Chinensis	MOL000098	quercetin	EIF6	PD16
Coptis Chinensis	MOL000098	quercetin	BAX	PD16
Coptis Chinensis	MOL000098	quercetin	CASP9	PD16
Coptis Chinensis	MOL000098	quercetin	PLAU	PD16
Coptis Chinensis	MOL000098	quercetin	MMP2	PD16
Coptis Chinensis	MOL000098	quercetin	MMP9	PD16
Coptis Chinensis	MOL000098	quercetin	MAPK1	PD16
Coptis Chinensis	MOL000098	quercetin	IL10RB	PD16
Coptis Chinensis	MOL000098	quercetin	EGF	PD16
Coptis Chinensis	MOL000098	quercetin	RB1	PD16
Coptis Chinensis	MOL000098	quercetin	TNF	PD16
Coptis Chinensis	MOL000098	quercetin	JUN	PD16
Coptis Chinensis	MOL000098	quercetin	IL6	PD16
Coptis Chinensis	MOL000098	quercetin	AHSA1	PD16
Coptis Chinensis	MOL000098	quercetin	CASP3	PD16
Coptis Chinensis	MOL000098	quercetin	TP53	PD16
Coptis Chinensis	MOL000098	quercetin	ELK1	PD16
Coptis Chinensis	MOL000098	quercetin	NFKBIA	PD16
Coptis Chinensis	MOL000098	quercetin	POR	PD16
Coptis Chinensis	MOL000098	quercetin	ODC1	PD16
Coptis Chinensis	MOL000098	quercetin	CASP8	PD16
Coptis Chinensis	MOL000098	quercetin	TOP1	PD16
Coptis Chinensis	MOL000098	quercetin	RAF1	PD16
Coptis Chinensis	MOL000098	quercetin	SOD1	PD16
Coptis Chinensis	MOL000098	quercetin	PRKCA	PD16
Coptis Chinensis	MOL000098	quercetin	MMP1	PD16
Coptis Chinensis	MOL000098	quercetin	HIF1A	PD16
Coptis Chinensis	MOL000098	quercetin	STAT1	PD16
Coptis Chinensis	MOL000098	quercetin	RUNX1T1	PD16
Coptis Chinensis	MOL000098	quercetin	CDK1	PD16
Coptis Chinensis	MOL000098	quercetin	HSPA5	PD16
Coptis Chinensis	MOL000098	quercetin	ERBB2	PD16
Coptis Chinensis	MOL000098	quercetin	PPARG	PD16
Coptis Chinensis	MOL000098	quercetin	ACACA	PD16
Coptis Chinensis	MOL000098	quercetin	HMOX1	PD16
Coptis Chinensis	MOL000098	quercetin	CYP3A4	PD16
Coptis Chinensis	MOL000098	quercetin	CYP1A2	PD16
Coptis Chinensis	MOL000098	quercetin	CAV1	PD16
Coptis Chinensis	MOL000098	quercetin	MYC	PD16
Coptis Chinensis	MOL000098	quercetin	F3	PD16
Coptis Chinensis	MOL000098	quercetin	GJA1	PD16
Coptis Chinensis	MOL000098	quercetin	CYP1A1	PD16
Coptis Chinensis	MOL000098	quercetin	ICAM1	PD16
Coptis Chinensis	MOL000098	quercetin	IL1B	PD16
Coptis Chinensis	MOL000098	quercetin	CCL2	PD16
Coptis Chinensis	MOL000098	quercetin	SELE	PD16
Coptis Chinensis	MOL000098	quercetin	VCAM1	PD16
Coptis Chinensis	MOL000098	quercetin	PTGER3	PD16
Coptis Chinensis	MOL000098	quercetin	CXCL8	PD16
Coptis Chinensis	MOL000098	quercetin	PRKCB	PD16
Coptis Chinensis	MOL000098	quercetin	BIRC5	PD16
Coptis Chinensis	MOL000098	quercetin	DUOX2	PD16
Coptis Chinensis	MOL000098	quercetin	NOS3	PD16
Coptis Chinensis	MOL000098	quercetin	HSPB1	PD16
Coptis Chinensis	MOL000098	quercetin	SULT1E1	PD16
Coptis Chinensis	MOL000098	quercetin	IL2RB	PD16
Coptis Chinensis	MOL000098	quercetin	NR1I2	PD16
Coptis Chinensis	MOL000098	quercetin	CYP1B1	PD16
Coptis Chinensis	MOL000098	quercetin	CCNB1	PD16
Coptis Chinensis	MOL000098	quercetin	PLAT	PD16
Coptis Chinensis	MOL000098	quercetin	THBD	PD16
Coptis Chinensis	MOL000098	quercetin	SERPINE1	PD16
Coptis Chinensis	MOL000098	quercetin	COL1A1	PD16
Coptis Chinensis	MOL000098	quercetin	IFNG	PD16
Coptis Chinensis	MOL000098	quercetin	ALOX5	PD16
Coptis Chinensis	MOL000098	quercetin	IL1A	PD16
Coptis Chinensis	MOL000098	quercetin	MPO	PD16
Coptis Chinensis	MOL000098	quercetin	TOP2A	PD16
Coptis Chinensis	MOL000098	quercetin	NCF1	PD16
Coptis Chinensis	MOL000098	quercetin	ABCG2	PD16
Coptis Chinensis	MOL000098	quercetin	HAS2	PD16
Coptis Chinensis	MOL000098	quercetin	GSTP1	PD16
Coptis Chinensis	MOL000098	quercetin	NFE2L2	PD16
Coptis Chinensis	MOL000098	quercetin	NQO1	PD16
Coptis Chinensis	MOL000098	quercetin	PARP1	PD16
Coptis Chinensis	MOL000098	quercetin	AHR	PD16
Coptis Chinensis	MOL000098	quercetin	PSMD3	PD16
Coptis Chinensis	MOL000098	quercetin	SLC2A4	PD16
Coptis Chinensis	MOL000098	quercetin	COL3A1	PD16
Coptis Chinensis	MOL000098	quercetin	CXCL11	PD16
Coptis Chinensis	MOL000098	quercetin	CXCL2	PD16
Coptis Chinensis	MOL000098	quercetin	DCAF5	PD16
Coptis Chinensis	MOL000098	quercetin	NR1I3	PD16
Coptis Chinensis	MOL000098	quercetin	CHEK2	PD16
Coptis Chinensis	MOL000098	quercetin	INSR	PD16
Coptis Chinensis	MOL000098	quercetin	CLDN4	PD16
Coptis Chinensis	MOL000098	quercetin	PPARA	PD16
Coptis Chinensis	MOL000098	quercetin	PPARD	PD16
Coptis Chinensis	MOL000098	quercetin	HSF1	PD16
Coptis Chinensis	MOL000098	quercetin	CXCL10	PD16
Coptis Chinensis	MOL000098	quercetin	CHUK	PD16
Coptis Chinensis	MOL000098	quercetin	SPP1	PD16
Coptis Chinensis	MOL000098	quercetin	RUNX2	PD16
Coptis Chinensis	MOL000098	quercetin	RASSF1	PD16
Coptis Chinensis	MOL000098	quercetin	E2F1	PD16
Coptis Chinensis	MOL000098	quercetin	E2F2	PD16
Coptis Chinensis	MOL000098	quercetin	ACP3	PD16
Coptis Chinensis	MOL000098	quercetin	CTSD	PD16
Coptis Chinensis	MOL000098	quercetin	IGFBP3	PD16
Coptis Chinensis	MOL000098	quercetin	IGF2	PD16
Coptis Chinensis	MOL000098	quercetin	CD40LG	PD16
Coptis Chinensis	MOL000098	quercetin	IRF1	PD16
Coptis Chinensis	MOL000098	quercetin	ERBB3	PD16
Coptis Chinensis	MOL000098	quercetin	PON1	PD16
Coptis Chinensis	MOL000098	quercetin	DIO1	PD16
Coptis Chinensis	MOL000098	quercetin	PCOLCE	PD16
Coptis Chinensis	MOL000098	quercetin	NPEPPS	PD16
Coptis Chinensis	MOL000098	quercetin	HK2	PD16
Coptis Chinensis	MOL000098	quercetin	RASA1	PD16
Coptis Chinensis	MOL000098	quercetin	GSTM1	PD16
Coptis Chinensis	MOL000098	quercetin	GSTM2	PD16
Coptis Chinensis	MOL001458	coptisine	NOS2	PD11
Coptis Chinensis	MOL001458	coptisine	PTGS1	PD11
Coptis Chinensis	MOL001458	coptisine	KCNH2	PD11
Coptis Chinensis	MOL001458	coptisine	ESR1	PD11
Coptis Chinensis	MOL001458	coptisine	AR	PD11
Coptis Chinensis	MOL001458	coptisine	SCN5A	PD11
Coptis Chinensis	MOL001458	coptisine	PTGS2	PD11
Coptis Chinensis	MOL001458	coptisine	PRSS1	PD11
Coptis Chinensis	MOL002668	Worenine	NOS2	PD10
Coptis Chinensis	MOL002668	Worenine	PTGS1	PD10
Coptis Chinensis	MOL002668	Worenine	ESR1	PD10
Coptis Chinensis	MOL002668	Worenine	AR	PD10
Coptis Chinensis	MOL002668	Worenine	PTGS2	PD10
Coptis Chinensis	MOL002668	Worenine	CHEK1	PD10
Cortex Fraxini	MOL000358	beta-sitosterol	PGR	PD43
Cortex Fraxini	MOL000358	beta-sitosterol	NCOA2	PD43
Cortex Fraxini	MOL000358	beta-sitosterol	PTGS1	PD43
Cortex Fraxini	MOL000358	beta-sitosterol	PTGS2	PD43
Cortex Fraxini	MOL000358	beta-sitosterol	HSP90AB1	PD43
Cortex Fraxini	MOL000358	beta-sitosterol	KCNH2	PD43
Cortex Fraxini	MOL000358	beta-sitosterol	DRD1	PD43
Cortex Fraxini	MOL000358	beta-sitosterol	CHRM3	PD43
Cortex Fraxini	MOL000358	beta-sitosterol	CHRM1	PD43
Cortex Fraxini	MOL000358	beta-sitosterol	SCN5A	PD43
Cortex Fraxini	MOL000358	beta-sitosterol	CHRM4	PD43
Cortex Fraxini	MOL000358	beta-sitosterol	ADRA1A	PD43
Cortex Fraxini	MOL000358	beta-sitosterol	CHRM2	PD43
Cortex Fraxini	MOL000358	beta-sitosterol	ADRA1B	PD43
Cortex Fraxini	MOL000358	beta-sitosterol	ADRB2	PD43
Cortex Fraxini	MOL000358	beta-sitosterol	CHRNA2	PD43
Cortex Fraxini	MOL000358	beta-sitosterol	SLC6A4	PD43
Cortex Fraxini	MOL000358	beta-sitosterol	OPRM1	PD43
Cortex Fraxini	MOL000358	beta-sitosterol	GABRA1	PD43
Cortex Fraxini	MOL000358	beta-sitosterol	BCL2	PD43
Cortex Fraxini	MOL000358	beta-sitosterol	BAX	PD43
Cortex Fraxini	MOL000358	beta-sitosterol	CASP9	PD43
Cortex Fraxini	MOL000358	beta-sitosterol	JUN	PD43
Cortex Fraxini	MOL000358	beta-sitosterol	CASP3	PD43
Cortex Fraxini	MOL000358	beta-sitosterol	CASP8	PD43
Cortex Fraxini	MOL000358	beta-sitosterol	PRKCA	PD43
Cortex Fraxini	MOL000358	beta-sitosterol	PON1	PD43
Cortex Fraxini	MOL000358	beta-sitosterol	MAP2	PD43
Cortex Fraxini	MOL006709	AIDS214634	PTGS2	PD2
Cortex Fraxini	MOL006709	AIDS214634	NCOA2	PD2
Cortex Fraxini	MOL006709	AIDS214634	CALM3	PD2
Cortex Fraxini	MOL006709	AIDS214634	KCNH2	PD2
Cortex Fraxini	MOL006709	AIDS214634	F7	PD2
Cortex Fraxini	MOL006710	8-(beta-D-Glucopyranosyloxy)-7-hydroxy-6-methoxy-2H-1-benzopyran-2-one	PTGS2	PD1
Cortex Fraxini	MOL006710	8-(beta-D-Glucopyranosyloxy)-7-hydroxy-6-methoxy-2H-1-benzopyran-2-one	PRSS1	PD1
